# Supplementary material for: Optimization of next‐generation sequencing transcriptome annotation for species lacking sequenced genomes
Source: Mol Ecol Resour. 2015 Oct 14;16(2):446–58. doi: 10.1111/1755-0998.12465 (PMC4982090; doi:10.1111/1755-0998.12465)
Supplement: Supplementary file 2 [file MEN-16-446-s002.xlsx]

## Sheet: Table S2A Drosophila  orthology
D. melanogaster	D. sechellia	D. simulans	D. yakuba	D. erecta	D. ananassae	D. pseudoobscura	D. persimilis	D. willistoni	D. mojavensis	D. virilis	D. grimshawi
FBgn0030647	FBgn0174472	FBgn0196141	FBgn0234670	FBgn0110105
FBgn0035360	FBgn0169427	FBgn0185409	FBgn0237650	FBgn0107135	FBgn0101237	FBgn0071696	FBgn0160057	FBgn0214671	FBgn0135237	FBgn0199628	FBgn0123869
FBgn0014931		FBgn0191441	FBgn0242048	FBgn0106546				FBgn0214042			FBgn0126036
FBgn0014930	FBgn0165394	FBgn0190950	FBgn0242818	FBgn0116981	FBgn0093865	FBgn0075499	FBgn0149747	FBgn0213060	FBgn0145562	FBgn0211738	FBgn0126489
FBgn0032868	FBgn0178222
FBgn0027562	FBgn0170338	FBgn0191752	FBgn0243177	FBgn0109052	FBgn0094951	FBgn0070319	FBgn0164873	FBgn0224796	FBgn0133149	FBgn0209950	FBgn0127957
FBgn0027563	FBgn0180725	FBgn0191911	FBgn0227928	FBgn0113589	FBgn0095793	FBgn0081911	FBgn0160885	FBgn0212907	FBgn0147260	FBgn0209711	FBgn0127146
FBgn0027560	FBgn0173374	FBgn0194668	FBgn0235709	FBgn0117127	FBgn0098148	FBgn0077969	FBgn0152714	FBgn0226658	FBgn0144791	FBgn0203308	FBgn0120687
FBgn0027561	FBgn0175511	FBgn0181877	FBgn0239762	FBgn0102889	FBgn0089986	FBgn0075062	FBgn0154453	FBgn0225223	FBgn0142199	FBgn0202317	FBgn0128951
FBgn0027567	FBgn0180049	FBgn0185907	FBgn0238970	FBgn0107667	FBgn0087618	FBgn0080820	FBgn0150105	FBgn0218782	FBgn0135068	FBgn0200473	FBgn0123517
FBgn0027564	FBgn0167562	FBgn0187869	FBgn0234288	FBgn0110691	FBgn0099442	FBgn0076296	FBgn0157508	FBgn0227449	FBgn0138617	FBgn0206172	FBgn0119892
FBgn0027565	FBgn0177094	FBgn0183932	FBgn0239633	FBgn0105593	FBgn0101137	FBgn0078928	FBgn0149521	FBgn0219228	FBgn0136236	FBgn0199096	FBgn0122071
FBgn0030377	FBgn0168081	FBgn0187584
FBgn0027568	FBgn0166667	FBgn0193675	FBgn0243085	FBgn0116080	FBgn0091133	FBgn0078827	FBgn0156596	FBgn0216875	FBgn0140911	FBgn0201824	FBgn0120785
FBgn0027569	FBgn0179816	FBgn0184728	FBgn0238586	FBgn0107352	FBgn0101688	FBgn0080174	FBgn0160148	FBgn0219001	FBgn0139374	FBgn0200116	FBgn0123447
FBgn0040358	FBgn0174022	FBgn0188152	FBgn0234166	FBgn0105111	FBgn0099140	FBgn0073162	FBgn0151840	FBgn0218365	FBgn0138379	FBgn0202422	FBgn0119482
FBgn0039296	FBgn0172648	FBgn0189757	FBgn0228567	FBgn0104565	FBgn0094453	FBgn0070365	FBgn0150225	FBgn0215848	FBgn0146395	FBgn0210331	FBgn0122091
FBgn0010434	FBgn0176816	FBgn0183185	FBgn0229801	FBgn0114131	FBgn0088619	FBgn0071345	FBgn0155241	FBgn0222665	FBgn0141657	FBgn0206915	FBgn0130549
FBgn0040355	FBgn0174151	FBgn0196060	FBgn0233821	FBgn0110842	FBgn0099454	FBgn0077511	FBgn0157393	FBgn0227484	FBgn0133916	FBgn0202481	FBgn0119952
FBgn0036099	FBgn0180084	FBgn0185942	FBgn0239005	FBgn0107701	FBgn0087649	FBgn0071267	FBgn0158395	FBgn0219398	FBgn0139306	FBgn0200045	FBgn0123377
FBgn0040353	FBgn0173754	FBgn0187973	FBgn0234405	FBgn0110813	FBgn0099471	FBgn0073005	FBgn0157389
FBgn0036115	FBgn0179648	FBgn0184561	FBgn0237568	FBgn0106212	FBgn0100805	FBgn0079510	FBgn0153349	FBgn0214688	FBgn0136621	FBgn0198982	FBgn0124048
FBgn0033434	FBgn0176022	FBgn0182437	FBgn0236643	FBgn0116232	FBgn0089520	FBgn0075145	FBgn0154754	FBgn0217954	FBgn0141160	FBgn0208629	FBgn0130392
FBgn0036117	FBgn0179647	FBgn0184560	FBgn0237567	FBgn0106211	FBgn0100804	FBgn0079506	FBgn0153348	FBgn0213483	FBgn0136620	FBgn0198981	FBgn0124047
FBgn0036116	FBgn0180102	FBgn0185960	FBgn0239024	FBgn0107721	FBgn0087667	FBgn0080656	FBgn0153277	FBgn0213252	FBgn0134204	FBgn0200861	FBgn0122401
FBgn0033431	FBgn0176018	FBgn0182434	FBgn0236640	FBgn0116229	FBgn0089515	FBgn0074893	FBgn0154751	FBgn0217949	FBgn0141157	FBgn0208625	FBgn0130389
FBgn0036110	FBgn0180094		FBgn0239015	FBgn0107710	FBgn0087658	FBgn0074925	FBgn0149357	FBgn0219779	FBgn0135103	FBgn0199487	FBgn0123554
FBgn0036112	FBgn0180096	FBgn0185955	FBgn0239019	FBgn0107714	FBgn0087662	FBgn0072834	FBgn0153271	FBgn0214495	FBgn0134200	FBgn0200856	FBgn0122399
FBgn0033439	FBgn0176026	FBgn0182443	FBgn0236646	FBgn0116236
FBgn0033438	FBgn0175469	FBgn0181833	FBgn0239366	FBgn0117390	FBgn0088528	FBgn0245614	FBgn0154932	FBgn0217626	FBgn0143962	FBgn0207973	FBgn0130312
FBgn0032082	FBgn0172214	FBgn0194956	FBgn0236196	FBgn0117440	FBgn0099672
FBgn0040752	FBgn0175117	FBgn0197004	FBgn0230089	FBgn0114619	FBgn0089940	FBgn0075887	FBgn0148444	FBgn0224202	FBgn0141205	FBgn0208453	FBgn0130583
FBgn0015553	FBgn0171985	FBgn0193240	FBgn0230441	FBgn0113872	FBgn0091858	FBgn0070351	FBgn0156097	FBgn0226303	FBgn0136956	FBgn0207604	FBgn0117649
FBgn0015550	FBgn0180552	FBgn0186381	FBgn0237238	FBgn0105877	FBgn0087210	FBgn0080502	FBgn0153182	FBgn0218637	FBgn0135192	FBgn0199577	FBgn0124058
FBgn0040751	FBgn0175113		FBgn0230085	FBgn0114616	FBgn0089938	FBgn0245895	FBgn0148440	FBgn0224113	FBgn0141201	FBgn0208450	FBgn0130580
FBgn0038693		FBgn0191602	FBgn0242228	FBgn0108321	FBgn0095487	FBgn0078756	FBgn0149581	FBgn0215490	FBgn0147203	FBgn0211626	FBgn0129853
FBgn0040754	FBgn0176334	FBgn0182714	FBgn0230262	FBgn0112556	FBgn0088986	FBgn0074331	FBgn0149166	FBgn0223315	FBgn0143926	FBgn0207937	FBgn0130278
FBgn0040755	FBgn0176307	FBgn0182685	FBgn0230237	FBgn0112529	FBgn0089955	FBgn0244913	FBgn0153460	FBgn0217592
FBgn0039294	FBgn0172649	FBgn0189759	FBgn0228569	FBgn0104568	FBgn0094454	FBgn0070366	FBgn0150226	FBgn0215849	FBgn0146396	FBgn0210332	FBgn0122102
FBgn0029173	FBgn0171871	FBgn0194923	FBgn0236162	FBgn0117406	FBgn0092553	FBgn0081615	FBgn0163709	FBgn0226134	FBgn0133163	FBgn0205190	FBgn0118436
FBgn0015558	FBgn0177497		FBgn0232887	FBgn0109768	FBgn0099436	FBgn0074251	FBgn0157499	FBgn0221926	FBgn0138611	FBgn0206168	FBgn0119887
FBgn0010043	FBgn0178885	FBgn0190336	FBgn0243216	FBgn0111003	FBgn0094964
FBgn0028665	FBgn0167251	FBgn0188250	FBgn0233851	FBgn0110889	FBgn0098185	FBgn0075547	FBgn0152365	FBgn0212243	FBgn0139228	FBgn0203209	FBgn0125082
FBgn0036090	FBgn0180077		FBgn0068232	FBgn0107693	FBgn0087640	FBgn0245233	FBgn0153077	FBgn0214285	FBgn0084158	FBgn0200893	FBgn0122427
FBgn0038244	FBgn0180696	FBgn0191883	FBgn0243460	FBgn0113377	FBgn0094490	FBgn0080734	FBgn0161760	FBgn0213359	FBgn0133421	FBgn0210116	FBgn0121603
FBgn0038243				FBgn0113399					FBgn0133422
FBgn0038242	FBgn0179034		FBgn0241371	FBgn0109089	FBgn0094532
FBgn0038241	FBgn0180700	FBgn0186773	FBgn0243464	FBgn0113420
FBgn0036091	FBgn0180078	FBgn0185936	FBgn0238998	FBgn0107694	FBgn0087641			FBgn0214286
FBgn0051721						FBgn0079380				FBgn0210951	FBgn0129991
FBgn0038248	FBgn0180694	FBgn0191881	FBgn0243458	FBgn0113357	FBgn0094559	FBgn0080654	FBgn0160715	FBgn0216455	FBgn0144809	FBgn0210003	FBgn0126400
FBgn0033573	FBgn0176131	FBgn0182529	FBgn0230570	FBgn0112355	FBgn0089558	FBgn0071976	FBgn0157505	FBgn0222939	FBgn0142491
FBgn0036094	FBgn0180080	FBgn0185938	FBgn0239001	FBgn0107696	FBgn0087643	FBgn0072837	FBgn0153080		FBgn0134240	FBgn0200895	FBgn0122428
FBgn0036373	FBgn0180283	FBgn0186136	FBgn0239209	FBgn0107893	FBgn0100464	FBgn0070592	FBgn0159675	FBgn0219074	FBgn0136682	FBgn0200937	FBgn0122298
FBgn0036372	FBgn0179449	FBgn0184381	FBgn0237382	FBgn0106023	FBgn0088009	FBgn0070119	FBgn0158384	FBgn0219104	FBgn0134129	FBgn0198878	FBgn0124153
FBgn0036374	FBgn0180284	FBgn0186137	FBgn0239210	FBgn0107895	FBgn0100465	FBgn0249616	FBgn0159685	FBgn0219075	FBgn0136683	FBgn0200938	FBgn0122299
FBgn0036377	FBgn0179446	FBgn0184379	FBgn0237379	FBgn0106021	FBgn0088006	FBgn0070570	FBgn0159251	FBgn0219101	FBgn0134126	FBgn0198875	FBgn0124150
FBgn0036376	FBgn0180285	FBgn0186139	FBgn0239211	FBgn0107896	FBgn0100466	FBgn0070594	FBgn0159707	FBgn0219076	FBgn0136684	FBgn0200939	FBgn0122301
FBgn0032420	FBgn0181139	FBgn0193536	FBgn0068270	FBgn0102579	FBgn0092702	FBgn0079697	FBgn0157110	FBgn0216640	FBgn0138569	FBgn0197594	FBgn0118662
FBgn0039321	FBgn0172636	FBgn0189746	FBgn0228557	FBgn0104553	FBgn0094440	FBgn0248745	FBgn0159691		FBgn0145297	FBgn0210855
FBgn0051909	FBgn0171270	FBgn0085966
FBgn0051908	FBgn0168582	FBgn0193919	FBgn0235801	FBgn0115702	FBgn0091970	FBgn0246817	FBgn0163360	FBgn0216866	FBgn0134595	FBgn0201168	FBgn0121111
FBgn0051729	FBgn0165354	FBgn0195255	FBgn0236046	FBgn0115977	FBgn0100104	FBgn0076441	FBgn0163760	FBgn0216840	FBgn0139952	FBgn0205133	FBgn0132554
FBgn0051907	FBgn0168573	FBgn0193917	FBgn0235799						FBgn0138965	FBgn0203094
FBgn0051901	FBgn0171817	FBgn0194906	FBgn0236149	FBgn0108935	FBgn0091667			FBgn0225745	FBgn0139908	FBgn0204838	FBgn0119075
FBgn0051902	FBgn0168193	FBgn0193860	FBgn0235414	FBgn0108896
FBgn0026566	FBgn0165484	FBgn0191030	FBgn0242891	FBgn0102655	FBgn0094823	FBgn0072067	FBgn0159647	FBgn0212848	FBgn0146488	FBgn0211033	FBgn0126957
FBgn0005614	FBgn0176031		FBgn0236650	FBgn0116241	FBgn0090417	FBgn0074923	FBgn0154760	FBgn0217958	FBgn0141166	FBgn0208632
FBgn0005616	FBgn0166077		FBgn0232457	FBgn0116570	FBgn0100404	FBgn0076896	FBgn0156495	FBgn0225822	FBgn0137005	FBgn0017795	FBgn0117669
FBgn0005617	FBgn0171984	FBgn0261115	FBgn0230440	FBgn0113871	FBgn0261116	FBgn0261117		FBgn0226302	FBgn0136954	FBgn0207592	FBgn0117648
FBgn0052843	FBgn0175172	FBgn0197051	FBgn0231052	FBgn0114674	FBgn0088235	FBgn0077191	FBgn0148713	FBgn0219826	FBgn0142183	FBgn0208330	FBgn0127741
FBgn0005613	FBgn0175108		FBgn0230081	FBgn0114611	FBgn0089932	FBgn0081040	FBgn0154891	FBgn0223733	FBgn0143189	FBgn0209417	FBgn0127509
FBgn0027338	FBgn0181096	FBgn0192245	FBgn0241863	FBgn0109582	FBgn0093552	FBgn0081760	FBgn0159086	FBgn0216523	FBgn0146240	FBgn0197552	FBgn0126764
FBgn0005619	FBgn0176075	FBgn0182485	FBgn0236692	FBgn0116284	FBgn0089818	FBgn0077471	FBgn0149191	FBgn0219781	FBgn0142058	FBgn0209311	FBgn0129234
FBgn0262350	FBgn0179445	FBgn0184378	FBgn0237378	FBgn0106020	FBgn0088005	FBgn0262083	FBgn0159240	FBgn0219100	FBgn0135852	FBgn0201061	FBgn0122160
FBgn0035879	FBgn0179909	FBgn0185777	FBgn0238037	FBgn0106567	FBgn0101385	FBgn0080108	FBgn0162287	FBgn0219753	FBgn0135583	FBgn0200201	FBgn0122534
FBgn0035878	FBgn0179808	FBgn0184722	FBgn0238579	FBgn0107343	FBgn0101185	FBgn0080157	FBgn0162168	FBgn0220038	FBgn0135251	FBgn0199641	FBgn0123885
FBgn0035877	FBgn0179907	FBgn0185775	FBgn0238035	FBgn0106565	FBgn0097122	FBgn0080085	FBgn0162284	FBgn0213955	FBgn0135579	FBgn0200199	FBgn0122532
FBgn0035876	FBgn0179906	FBgn0185774	FBgn0238034	FBgn0106564	FBgn0087330	FBgn0080083	FBgn0162283	FBgn0213944	FBgn0135578	FBgn0200198	FBgn0122530
FBgn0035875	FBgn0179905	FBgn0185773	FBgn0238033	FBgn0106563	FBgn0087329	FBgn0080079	FBgn0162282	FBgn0213932	FBgn0135577	FBgn0200197	FBgn0122529
FBgn0035873	FBgn0179902	FBgn0185770	FBgn0238031	FBgn0106561	FBgn0087326	FBgn0072494	FBgn0162279	FBgn0213910	FBgn0135575	FBgn0200194	FBgn0122526
FBgn0035872	FBgn0179810	FBgn0184723	FBgn0238580	FBgn0107344	FBgn0100555	FBgn0080160	FBgn0160140	FBgn0218996	FBgn0135738	FBgn0200351	FBgn0122849
FBgn0035871		FBgn0184724	FBgn0238581	FBgn0107345	FBgn0100556	FBgn0246041	FBgn0160143	FBgn0218997	FBgn0135739	FBgn0200353	FBgn0122850
FBgn0035870	FBgn0179813	FBgn0184725	FBgn0238582	FBgn0107348	FBgn0100557	FBgn0080164	FBgn0160145	FBgn0218998	FBgn0135740	FBgn0200354	FBgn0122852
FBgn0028642	FBgn0175813	FBgn0182229	FBgn0236468	FBgn0115409	FBgn0089730	FBgn0071889	FBgn0148763	FBgn0223775	FBgn0142223	FBgn0202343	FBgn0128978
FBgn0028646	FBgn0167095	FBgn0188640	FBgn0240579	FBgn0104230	FBgn0100330	FBgn0075287	FBgn0151652	FBgn0215137	FBgn0145487	FBgn0209865	FBgn0124901
FBgn0028647		FBgn0192664	FBgn0240770	FBgn0103698	FBgn0093950	FBgn0071324	FBgn0159312	FBgn0214946	FBgn0132952
FBgn0028644	FBgn0173556	FBgn0195394	FBgn0238555	FBgn0117311	FBgn0091959	FBgn0250403		FBgn0226728	FBgn0140114	FBgn0205215	FBgn0117874
FBgn0028645	FBgn0172829	FBgn0193347	FBgn0236722	FBgn0116317	FBgn0091991	FBgn0080496		FBgn0226222			FBgn0118830
FBgn0028648	FBgn0168715	FBgn0184803	FBgn0237749	FBgn0107242	FBgn0087612	FBgn0081195	FBgn0162819	FBgn0227511	FBgn0135997	FBgn0199265	FBgn0123770
FBgn0028868	FBgn0170692	FBgn0195340	FBgn0236412	FBgn0117257	FBgn0091921	FBgn0078371		FBgn0220302	FBgn0135907	FBgn0199018	FBgn0118382
FBgn0025549	FBgn0172383		FBgn0234990	FBgn0109851	FBgn0098140	FBgn0074111	FBgn0152234	FBgn0218387	FBgn0137417	FBgn0201943	FBgn0132154
FBgn0028743	FBgn0176703	FBgn0183068	FBgn0229686	FBgn0114003	FBgn0088716	FBgn0078613	FBgn0154828	FBgn0224213	FBgn0141856	FBgn0209360	FBgn0129489
FBgn0039358	FBgn0165213	FBgn0192682	FBgn0240789	FBgn0103721	FBgn0093789	FBgn0078607	FBgn0159122	FBgn0214865	FBgn0145143	FBgn0198243	FBgn0126455
FBgn0039359	FBgn0165178	FBgn0189716	FBgn0068303	FBgn0104519	FBgn0095255	FBgn0078413	FBgn0159894	FBgn0216398	FBgn0133114	FBgn0197489	FBgn0126069
FBgn0032476	FBgn0165142	FBgn0195238	FBgn0236025	FBgn0115956	FBgn0091249	FBgn0078882	FBgn0162331	FBgn0217320	FBgn0140837	FBgn0204054	FBgn0118873
FBgn0039357	FBgn0165179	FBgn0189717	FBgn0228525	FBgn0104520	FBgn0095256	FBgn0078400	FBgn0159895	FBgn0216399	FBgn0133115	FBgn0197490	FBgn0126070
FBgn0039354	FBgn0165210	FBgn0192680	FBgn0240787	FBgn0103719	FBgn0093787	FBgn0247689	FBgn0159120	FBgn0214863	FBgn0145141	FBgn0198241	FBgn0126453
FBgn0039355	FBgn0165180	FBgn0189718	FBgn0228526	FBgn0104521	FBgn0095257	FBgn0248813	FBgn0159896		FBgn0133116	FBgn0197491
FBgn0032472		FBgn0193501	FBgn0229711		FBgn0096731
FBgn0032473	FBgn0165108	FBgn0195236	FBgn0236023	FBgn0115954	FBgn0091247	FBgn0078735	FBgn0162329	FBgn0217318	FBgn0140835	FBgn0204035	FBgn0118870
FBgn0039350	FBgn0165207	FBgn0192678	FBgn0240785	FBgn0103717	FBgn0094717	FBgn0074524	FBgn0159117	FBgn0214861	FBgn0145139	FBgn0198238	FBgn0126451
FBgn0032471	FBgn0165086	FBgn0195234	FBgn0236021	FBgn0115952	FBgn0091246	FBgn0078675	FBgn0162325	FBgn0216815	FBgn0140220	FBgn0202171	FBgn0120761
FBgn0034612	FBgn0170650	FBgn0196523	FBgn0231380	FBgn0112974	FBgn0089148	FBgn0070416	FBgn0148367	FBgn0064301	FBgn0142482	FBgn0205224	FBgn0128774
FBgn0053770	FBgn0177328	FBgn0186711	FBgn0239841	FBgn0108502	FBgn0088025	FBgn0249816	FBgn0155693			FBgn0198909
FBgn0003048					FBgn0099203	FBgn0077466	FBgn0150938				FBgn0020166
FBgn0003511	FBgn0167789	FBgn0062291	FBgn0228688	FBgn0104018	FBgn0099986	FBgn0248306	FBgn0151625	FBgn0215873	FBgn0146929	FBgn0025403	FBgn0126637
FBgn0003510	FBgn0020088	FBgn0020081	FBgn0020063	FBgn0104019	FBgn0096992	FBgn0243553	FBgn0151627	FBgn0215874	FBgn0146930	FBgn0020453	FBgn0126638
FBgn0003513	FBgn0170354	FBgn0191767	FBgn0243346	FBgn0112192	FBgn0093539	FBgn0080009	FBgn0159835	FBgn0215512	FBgn0146373	FBgn0210588	FBgn0125716
FBgn0003512	FBgn0167790	FBgn0045545	FBgn0228689	FBgn0104020	FBgn0099987	FBgn0074768	FBgn0151628	FBgn0215875	FBgn0146931	FBgn0198049	FBgn0126639
FBgn0003515	FBgn0180496	FBgn0262090	FBgn0237189	FBgn0105830	FBgn0100908	FBgn0078109	FBgn0155468	FBgn0218719	FBgn0139295	FBgn0200035	FBgn0123367
FBgn0003514	FBgn0167524	FBgn0041656	FBgn0067924	FBgn0109910	FBgn0097311	FBgn0077557	FBgn0158950	FBgn0219693	FBgn0138917	FBgn0203845	FBgn0132292
FBgn0003517	FBgn0173872	FBgn0029243	FBgn0029187	FBgn0043705	FBgn0098365	FBgn0073286	FBgn0151978	FBgn0216593	FBgn0138789	FBgn0202742	FBgn0125044
FBgn0042627			FBgn0235640	FBgn0117048		FBgn0077509					FBgn0118443
FBgn0042198	FBgn0176885	FBgn0183254	FBgn0229879	FBgn0114207
FBgn0042199	FBgn0169598	FBgn0185556	FBgn0238723	FBgn0107496	FBgn0102080	FBgn0072524	FBgn0155516	FBgn0218599	FBgn0135503	FBgn0202708	FBgn0123165
FBgn0053464	FBgn0174997	FBgn0196877	FBgn0231746	FBgn0114498	FBgn0096843	FBgn0245502	FBgn0153868	FBgn0221335	FBgn0144032	FBgn0208041	FBgn0128428
FBgn0053465	FBgn0175003	FBgn0196882	FBgn0231754	FBgn0114505
FBgn0035299	FBgn0169077	FBgn0185131	FBgn0238183	FBgn0106798	FBgn0098624	FBgn0247056	FBgn0156136	FBgn0217176	FBgn0147515	FBgn0209623	FBgn0121291
FBgn0035298	FBgn0169386	FBgn0185369	FBgn0238479	FBgn0107095	FBgn0101843	FBgn0071033	FBgn0160501	FBgn0214541	FBgn0135912	FBgn0199182	FBgn0122469
FBgn0053460	FBgn0176514	FBgn0182891	FBgn0229522	FBgn0112734	FBgn0096781
FBgn0053462	FBgn0176515	FBgn0182892	FBgn0229524
FBgn0053463	FBgn0174995	FBgn0196875	FBgn0231743	FBgn0114496			FBgn0148270				FBgn0127843
FBgn0035293	FBgn0169081	FBgn0185137	FBgn0238188	FBgn0106803	FBgn0101939	FBgn0079055	FBgn0162402	FBgn0214623	FBgn0134760	FBgn0200499	FBgn0122768
FBgn0035290	FBgn0169082	FBgn0185139	FBgn0238190	FBgn0106805	FBgn0101941	FBgn0075132	FBgn0162403	FBgn0214624	FBgn0134761	FBgn0200501	FBgn0122769
FBgn0053468	FBgn0175083	FBgn0196956	FBgn0230057	FBgn0108795	FBgn0090555	FBgn0245826	FBgn0148249
FBgn0053469	FBgn0175084	FBgn0196957	FBgn0230058	FBgn0114585	FBgn0096846
FBgn0035295	FBgn0169385	FBgn0185368	FBgn0238478	FBgn0107094	FBgn0101841	FBgn0079057	FBgn0162903	FBgn0214540	FBgn0135911	FBgn0199181	FBgn0122468
FBgn0035294	FBgn0169384	FBgn0185367	FBgn0238477	FBgn0107092	FBgn0101840	FBgn0070187	FBgn0162902	FBgn0214539	FBgn0136077	FBgn0199342	FBgn0123639
FBgn0032228	FBgn0166678	FBgn0193676	FBgn0243095	FBgn0116081	FBgn0091134		FBgn0156604	FBgn0218032	FBgn0136857	FBgn0208028	FBgn0131431
FBgn0052595	FBgn0168190		FBgn0234012	FBgn0109931	FBgn0096393
FBgn0052594	FBgn0166992	FBgn0188751	FBgn0234639	FBgn0110076	FBgn0099073	FBgn0244455	FBgn0164361	FBgn0222118	FBgn0137956	FBgn0203801	FBgn0120241
FBgn0052591	FBgn0166956	FBgn0187485	FBgn0233628	FBgn0111631	FBgn0096430	FBgn0077026	FBgn0164658	FBgn0221733
FBgn0052590	FBgn0166974	FBgn0187492	FBgn0233645	FBgn0111646	FBgn0096446	FBgn0246915	FBgn0156742	FBgn0222276		FBgn0204705	FBgn0120855
FBgn0024222	FBgn0180593	FBgn0067497	FBgn0067429	FBgn0112392	FBgn0088353	FBgn0078033	FBgn0150014	FBgn0216024	FBgn0132868	FBgn0210935	FBgn0126308
FBgn0261020	FBgn0168020	FBgn0193827	FBgn0228896	FBgn0115605	FBgn0092292	FBgn0080641	FBgn0156984	FBgn0225816	FBgn0136995	FBgn0207709	FBgn0117660
FBgn0032551	FBgn0169607	FBgn0193402
FBgn0032553	FBgn0169575	FBgn0193398	FBgn0241910	FBgn0116369	FBgn0092028	FBgn0078219	FBgn0163324	FBgn0220073	FBgn0140084	FBgn0203272	FBgn0118310
FBgn0036443	FBgn0179398	FBgn0184334	FBgn0237333	FBgn0105977
FBgn0038405	FBgn0179154	FBgn0190586	FBgn0241496	FBgn0109213	FBgn0093182	FBgn0081401	FBgn0149834	FBgn0215276	FBgn0145389	FBgn0210490	FBgn0126237
FBgn0038404	FBgn0179153	FBgn0190585	FBgn0241495	FBgn0109212	FBgn0093181	FBgn0247607	FBgn0149833	FBgn0215275	FBgn0145388	FBgn0210489	FBgn0126236
FBgn0038407	FBgn0180583	FBgn0191779	FBgn0243361	FBgn0112318	FBgn0100170	FBgn0079371	FBgn0150007	FBgn0216016	FBgn0132858	FBgn0210925	FBgn0126301
FBgn0035121	FBgn0169213	FBgn0197001	FBgn0238313	FBgn0106929	FBgn0101746	FBgn0080022	FBgn0153701	FBgn0219653	FBgn0135283	FBgn0203229	FBgn0123219
FBgn0038400	FBgn0180586	FBgn0191782	FBgn0243364	FBgn0112351	FBgn0095867	FBgn0079212	FBgn0150010	FBgn0216019	FBgn0132862	FBgn0210928	FBgn0126304
FBgn0035122	FBgn0169249	FBgn0182765	FBgn0238352	FBgn0106965	FBgn0102035	FBgn0249752	FBgn0153727	FBgn0218544	FBgn0135551	FBgn0203278	FBgn0123208
FBgn0039237	FBgn0178318	FBgn0189790	FBgn0228606	FBgn0104599	FBgn0096937	FBgn0072474	FBgn0151162	FBgn0224729	FBgn0144926	FBgn0211396	FBgn0123872
FBgn0045499		FBgn0194505	FBgn0232988
FBgn0034458	FBgn0174709	FBgn0196613	FBgn0231487	FBgn0113084	FBgn0090210	FBgn0074047	FBgn0158890	FBgn0217703	FBgn0141286	FBgn0208542	FBgn0130226
FBgn0034459	FBgn0176850	FBgn0183216	FBgn0229838	FBgn0114165	FBgn0088766	FBgn0074130	FBgn0147960	FBgn0217883	FBgn0143805	FBgn0208056	FBgn0130463
FBgn0029727	FBgn0167303		FBgn0233894	FBgn0110936	FBgn0097349	FBgn0079996	FBgn0150508			FBgn0206361
FBgn0034452	FBgn0174712	FBgn0196616	FBgn0231490	FBgn0113088	FBgn0090213	FBgn0070912	FBgn0148132	FBgn0217707	FBgn0143306	FBgn0208546	FBgn0130230
FBgn0031973	FBgn0168147	FBgn0193853	FBgn0229061	FBgn0115634	FBgn0092358	FBgn0080183	FBgn0156108	FBgn0217134	FBgn0139641	FBgn0204383	FBgn0118945
FBgn0031970	FBgn0168166	FBgn0193855	FBgn0229069	FBgn0115636	FBgn0100397	FBgn0080190	FBgn0156493	FBgn0216980	FBgn0140435	FBgn0204651	FBgn0120552
FBgn0034451	FBgn0174713	FBgn0186885	FBgn0231491	FBgn0113089	FBgn0090214	FBgn0070916	FBgn0149142	FBgn0217708	FBgn0141575	FBgn0208982	FBgn0129143
FBgn0031976	FBgn0168137	FBgn0193849		FBgn0115631	FBgn0092356		FBgn0156105	FBgn0226299	FBgn0145225	FBgn0207561	FBgn0117645
FBgn0034457	FBgn0176849	FBgn0183214	FBgn0229836	FBgn0114163		FBgn0073547	FBgn0158887		FBgn0143804	FBgn0208053
FBgn0031974	FBgn0168142	FBgn0193851		FBgn0115633	FBgn0092357		FBgn0156107		FBgn0139637		FBgn0118943
FBgn0031975	FBgn0171578	FBgn0194876	FBgn0236118	FBgn0102814	FBgn0091599	FBgn0080285	FBgn0157209	FBgn0226651	FBgn0140654	FBgn0204853	FBgn0119089
FBgn0034184	FBgn0176631	FBgn0182995	FBgn0229439	FBgn0112844	FBgn0088474	FBgn0081922	FBgn0149127	FBgn0219864	FBgn0143947	FBgn0207956	FBgn0130295
FBgn0034186	FBgn0174894	FBgn0196789	FBgn0231838	FBgn0114394	FBgn0090459	FBgn0081417	FBgn0148164	FBgn0219934	FBgn0141636	FBgn0207858	FBgn0128347
FBgn0034187	FBgn0176633	FBgn0182997	FBgn0229441	FBgn0112846	FBgn0088476	FBgn0079988	FBgn0149129	FBgn0219866	FBgn0143383	FBgn0208736	FBgn0128469
FBgn0034180	FBgn0174898	FBgn0196793	FBgn0231843	FBgn0114399	FBgn0090464	FBgn0073877	FBgn0149219	FBgn0223901	FBgn0141068	FBgn0206896	FBgn0130093
FBgn0034181	FBgn0174897	FBgn0196792	FBgn0231842	FBgn0114398	FBgn0090463	FBgn0246176	FBgn0149218	FBgn0223384	FBgn0141067	FBgn0206895	FBgn0130092
FBgn0034182	FBgn0176629	FBgn0182993	FBgn0229437	FBgn0112842	FBgn0088472	FBgn0081919	FBgn0155154	FBgn0223962	FBgn0143944	FBgn0207954	FBgn0130293
FBgn0034183	FBgn0176630	FBgn0182994	FBgn0229438	FBgn0112843	FBgn0088473	FBgn0081920	FBgn0155155	FBgn0219863	FBgn0143946	FBgn0207955	FBgn0130294
FBgn0038742	FBgn0181719	FBgn0190821	FBgn0242693	FBgn0064655	FBgn0094641	FBgn0064447	FBgn0149812	FBgn0064302	FBgn0145160	FBgn0198262	FBgn0123871
FBgn0038740		FBgn0191577			FBgn0094372	FBgn0078266		FBgn0064283
FBgn0038741	FBgn0181739	FBgn0191576	FBgn0242195	FBgn0108036	FBgn0094371	FBgn0074401	FBgn0150021	FBgn0224344
FBgn0038746	FBgn0181736	FBgn0186761	FBgn0242192	FBgn0064609	FBgn0094368	FBgn0243565	FBgn0150019	FBgn0064270	FBgn0133091	FBgn0197469	FBgn0130751
FBgn0038747	FBgn0181723	FBgn0190824	FBgn0242696	FBgn0064611	FBgn0094645	FBgn0078409	FBgn0149687	FBgn0064272	FBgn0145163	FBgn0198265	FBgn0124199
FBgn0038744	FBgn0181722	FBgn0190823	FBgn0242695	FBgn0064631	FBgn0094644	FBgn0078393	FBgn0149816	FBgn0064280	FBgn0145162	FBgn0198264	FBgn0124089
FBgn0038745	FBgn0181737	FBgn0191574	FBgn0242193	FBgn0064632	FBgn0094369	FBgn0078249	FBgn0150020	FBgn0064284	FBgn0133092	FBgn0197470	FBgn0130758
FBgn0036441	FBgn0180333	FBgn0186181	FBgn0239256	FBgn0107937	FBgn0097089	FBgn0245019	FBgn0162137		FBgn0136564	FBgn0198929	FBgn0124268
FBgn0030519	FBgn0172545	FBgn0196133	FBgn0068488	FBgn0110030	FBgn0099595	FBgn0070854	FBgn0157464	FBgn0227176	FBgn0137087	FBgn0206531	FBgn0119331
FBgn0030518	FBgn0172543	FBgn0188711	FBgn0234586	FBgn0110029	FBgn0099594	FBgn0070839	FBgn0157462	FBgn0227175	FBgn0137086	FBgn0206530	FBgn0119330
FBgn0052333	FBgn0169319	FBgn0185312	FBgn0238414	FBgn0107030	FBgn0101441	FBgn0249774	FBgn0153774	FBgn0223161	FBgn0135804	FBgn0199395	FBgn0122918
FBgn0030514		FBgn0195853	FBgn0233688	FBgn0111694	FBgn0099345	FBgn0082121	FBgn0157449	FBgn0227084	FBgn0084512	FBgn0206227	FBgn0119417
FBgn0030512	FBgn0172504	FBgn0187531	FBgn0233689	FBgn0111695	FBgn0099346	FBgn0082120	FBgn0157450	FBgn0227085	FBgn0136896	FBgn0206222	FBgn0119418
FBgn0030511	FBgn0172536	FBgn0188709	FBgn0234581	FBgn0110024
FBgn0030510	FBgn0172505	FBgn0187532	FBgn0233690	FBgn0111696	FBgn0099347	FBgn0071507		FBgn0227187	FBgn0136769		FBgn0119419
FBgn0036964	FBgn0177102	FBgn0183939	FBgn0240149	FBgn0105602	FBgn0101469	FBgn0079622	FBgn0162630	FBgn0219237	FBgn0134592	FBgn0200757	FBgn0124440
FBgn0036967	FBgn0177139	FBgn0186543	FBgn0240264	FBgn0108333	FBgn0087089	FBgn0245091	FBgn0162715	FBgn0218947	FBgn0134083	FBgn0198836	FBgn0121855
FBgn0036960	FBgn0177137	FBgn0186539		FBgn0108329	FBgn0087086			FBgn0218946	FBgn0134294	FBgn0198810	FBgn0123812
FBgn0000964	FBgn0172261		FBgn0230945	FBgn0113365	FBgn0091264	FBgn0070080	FBgn0158805	FBgn0226759	FBgn0140964	FBgn0205297	FBgn0118584
FBgn0036962								FBgn0220285
FBgn0036111	FBgn0179656	FBgn0189134	FBgn0237572	FBgn0106217	FBgn0100809	FBgn0079554	FBgn0149359	FBgn0220020	FBgn0136629	FBgn0198984	FBgn0124050
FBgn0031608	FBgn0173383	FBgn0194676	FBgn0235718	FBgn0117136	FBgn0098257	FBgn0073761	FBgn0152819	FBgn0225712	FBgn0140629	FBgn0204562	FBgn0121221
FBgn0031609	FBgn0172993	FBgn0194101	FBgn0232303	FBgn0116502	FBgn0100983	FBgn0073770	FBgn0152996	FBgn0225886	FBgn0145497	FBgn0210422	FBgn0120606
FBgn0034988	FBgn0173225	FBgn0183582	FBgn0231997	FBgn0115109	FBgn0088423	FBgn0077419	FBgn0157587	FBgn0217782	FBgn0144042	FBgn0208700	FBgn0128439
FBgn0034989	FBgn0173226	FBgn0183583	FBgn0231998	FBgn0115110	FBgn0088424	FBgn0077415	FBgn0157591	FBgn0217785	FBgn0144043	FBgn0208701	FBgn0128440
FBgn0010228	FBgn0170608	FBgn0196483	FBgn0068145	FBgn0112936	FBgn0088662	FBgn0074753	FBgn0155126	FBgn0217663	FBgn0143601	FBgn0207743	FBgn0128247
FBgn0040107		FBgn0194430	FBgn0234466	FBgn0116865
FBgn0034985	FBgn0173220	FBgn0183577	FBgn0231994	FBgn0115106	FBgn0088419	FBgn0246191	FBgn0154975	FBgn0225000	FBgn0143000	FBgn0207357	FBgn0127441
FBgn0010225	FBgn0165682	FBgn0046913	FBgn0046891	FBgn0104500	FBgn0095213	FBgn0070788	FBgn0149913	FBgn0224493	FBgn0133607	FBgn0201663	FBgn0126491
FBgn0031603	FBgn0173380	FBgn0194673	FBgn0235715	FBgn0117132	FBgn0098214	FBgn0073758	FBgn0152769	FBgn0226310	FBgn0144868	FBgn0207148	FBgn0117609
FBgn0031604	FBgn0173381	FBgn0194674	FBgn0235716	FBgn0117133	FBgn0098224	FBgn0073759	FBgn0152779	FBgn0226639	FBgn0144879	FBgn0207159	FBgn0117610
FBgn0010222	FBgn0181141	FBgn0192285	FBgn0241902	FBgn0109623	FBgn0095449	FBgn0074969	FBgn0150097	FBgn0216068	FBgn0132960	FBgn0210580	FBgn0125706
FBgn0031606	FBgn0172998		FBgn0232316	FBgn0116507	FBgn0101038	FBgn0073765		FBgn0226311	FBgn0140702	FBgn0204904	FBgn0119140
FBgn0031607	FBgn0172997	FBgn0194105	FBgn0232312	FBgn0116506	FBgn0101027	FBgn0073767	FBgn0153009	FBgn0226638	FBgn0140701	FBgn0204903	FBgn0119139
FBgn0004435	FBgn0176289	FBgn0182667	FBgn0230224	FBgn0112511	FBgn0090430	FBgn0074677	FBgn0157606	FBgn0225116		FBgn0209440
FBgn0029729	FBgn0167305	FBgn0188296	FBgn0233896	FBgn0110939	FBgn0097353			FBgn0220841	FBgn0138439	FBgn0206359
FBgn0002838	FBgn0069536	FBgn0069483	FBgn0069454	FBgn0069875				FBgn0217172
FBgn0036118	FBgn0180103	FBgn0185961	FBgn0239025	FBgn0107722	FBgn0087668	FBgn0072833	FBgn0153278	FBgn0213263	FBgn0134205	FBgn0200862	FBgn0122402
FBgn0031515	FBgn0173063	FBgn0194161	FBgn0232503	FBgn0116582	FBgn0092714	FBgn0250211	FBgn0163992	FBgn0220116	FBgn0140692	FBgn0204892	FBgn0119130
FBgn0262029	FBgn0171873	FBgn0194924	FBgn0236164	FBgn0117407	FBgn0092554	FBgn0072085	FBgn0163711	FBgn0226136	FBgn0133174	FBgn0205192	FBgn0118437
FBgn0051739	FBgn0172124	FBgn0195444	FBgn0230493	FBgn0114942	FBgn0092395	FBgn0076451	FBgn0156395	FBgn0220239	FBgn0136948	FBgn0204680	FBgn0120579
FBgn0051730	FBgn0180561	FBgn0193489	FBgn0229569	FBgn0102526	FBgn0098684	FBgn0076443	FBgn0164275	FBgn0217300	FBgn0143517	FBgn0205130	FBgn0132551
FBgn0051735	FBgn0173545	FBgn0195385	FBgn0238463	FBgn0117303	FBgn0091951	FBgn0250399	FBgn0152904
FBgn0051224	FBgn0173599		FBgn0242270	FBgn0108599	FBgn0095120	FBgn0076121	FBgn0160760	FBgn0216174	FBgn0146970	FBgn0198092	FBgn0126680
FBgn0037188	FBgn0177339	FBgn0186722	FBgn0239850	FBgn0108511	FBgn0088036	FBgn0244983	FBgn0162580	FBgn0222530	FBgn0136181	FBgn0199038	FBgn0124235
FBgn0051226	FBgn0173584	FBgn0191628	FBgn0242254	FBgn0108542		FBgn0246828	FBgn0163378	FBgn0221375	FBgn0144599	FBgn0205545	FBgn0118261
FBgn0051220	FBgn0181705	FBgn0190808	FBgn0242679
FBgn0043903	FBgn0177588	FBgn0195787	FBgn0234832	FBgn0110251	FBgn0097277	FBgn0072885	FBgn0155910	FBgn0218479	FBgn0133783	FBgn0202809	FBgn0119738
FBgn0042189	FBgn0168745	FBgn0193939	FBgn0235819	FBgn0115722	FBgn0092453				FBgn0140491	FBgn0204748	FBgn0120648
FBgn0051223	FBgn0178005	FBgn0190878	FBgn0242748	FBgn0116288	FBgn0095006	FBgn0076120	FBgn0161869	FBgn0224448	FBgn0133360	FBgn0210054	FBgn0124742
FBgn0037181	FBgn0177335	FBgn0186719	FBgn0239848	FBgn0108506	FBgn0088032	FBgn0071008	FBgn0155704	FBgn0218771	FBgn0134158	FBgn0198913	FBgn0124181
FBgn0026577	FBgn0178268	FBgn0195658	FBgn0230622	FBgn0113469	FBgn0091343	FBgn0081243	FBgn0164230	FBgn0225720	FBgn0134033	FBgn0199662	FBgn0118185
FBgn0037183	FBgn0176954	FBgn0183797	FBgn0236835	FBgn0105445		FBgn0245631	FBgn0149282	FBgn0219443	FBgn0134272	FBgn0200924
FBgn0026575			FBgn0234749	FBgn0110184	FBgn0096523	FBgn0248396	FBgn0157860	FBgn0227629	FBgn0144215	FBgn0205673	FBgn0132243
FBgn0037185			FBgn0068484	FBgn0108510	FBgn0088034	FBgn0071004	FBgn0155707	FBgn0222325	FBgn0136180	FBgn0199037	FBgn0124234
FBgn0026573	FBgn0176201	FBgn0182591	FBgn0230139	FBgn0112423	FBgn0090141	FBgn0080949	FBgn0157691	FBgn0224037	FBgn0142696	FBgn0205088	FBgn0128943
FBgn0026570	FBgn0169066	FBgn0185121	FBgn0238172	FBgn0106789	FBgn0101924
FBgn0037186	FBgn0176952	FBgn0183795	FBgn0236833	FBgn0105443	FBgn0100442	FBgn0070915	FBgn0155718	FBgn0222564	FBgn0134629	FBgn0200789	FBgn0122244
FBgn0260855	FBgn0173995	FBgn0188136	FBgn0068250	FBgn0105089	FBgn0099106	FBgn0080288	FBgn0151807	FBgn0226922	FBgn0138349	FBgn0202399	FBgn0119832
FBgn0260857	FBgn0169935	FBgn0186465	FBgn0240278	FBgn0108260	FBgn0100658	FBgn0072798	FBgn0158520	FBgn0222167	FBgn0134540	FBgn0200707	FBgn0124636
FBgn0260856	FBgn0169623	FBgn0185581	FBgn0238747	FBgn0107520	FBgn0100970	FBgn0078428	FBgn0149821	FBgn0218869	FBgn0136095	FBgn0200391	FBgn0123658
FBgn0000346		FBgn0188680	FBgn0234538	FBgn0109986	FBgn0098413	FBgn0244234	FBgn0150920	FBgn0220339	FBgn0144415	FBgn0203051
FBgn0260859	FBgn0179734	FBgn0184648	FBgn0238514	FBgn0106301	FBgn0101661	FBgn0249714	FBgn0155573	FBgn0218616	FBgn0139553	FBgn0199792	FBgn0123001
FBgn0260858	FBgn0166925	FBgn0188454	FBgn0233314	FBgn0111872	FBgn0098195	FBgn0073567	FBgn0155943	FBgn0227342	FBgn0137355	FBgn0206158	FBgn0119804
FBgn0039439	FBgn0165126	FBgn0189669	FBgn0228476	FBgn0104471	FBgn0095591	FBgn0247986	FBgn0162027	FBgn0215965
FBgn0039438	FBgn0165127	FBgn0189670	FBgn0228477	FBgn0104472	FBgn0095592	FBgn0079601	FBgn0162028	FBgn0215966	FBgn0147456	FBgn0201769	FBgn0126344
FBgn0031517	FBgn0173310	FBgn0194606	FBgn0235648	FBgn0117056	FBgn0091200	FBgn0073743	FBgn0156202	FBgn0220452		FBgn0204358	FBgn0118743
FBgn0039431	FBgn0165133	FBgn0189676	FBgn0228482	FBgn0104477	FBgn0095895	FBgn0079629	FBgn0161246	FBgn0214156	FBgn0145500	FBgn0209879	FBgn0124917
FBgn0039430	FBgn0165278	FBgn0192727	FBgn0240836	FBgn0103781	FBgn0093148	FBgn0078893	FBgn0161451	FBgn0212960	FBgn0147564	FBgn0211568	FBgn0121464
FBgn0039437	FBgn0165128		FBgn0228478	FBgn0104473	FBgn0095593
FBgn0039436	FBgn0165129		FBgn0228479	FBgn0104474	FBgn0095594		FBgn0162031
FBgn0039435	FBgn0165130	FBgn0189673	FBgn0228480	FBgn0104475	FBgn0095595	FBgn0072898	FBgn0162032	FBgn0215970	FBgn0147459	FBgn0201772	FBgn0126347
FBgn0039434	FBgn0165281	FBgn0192730	FBgn0240839	FBgn0103785	FBgn0093464			FBgn0215329
FBgn0032111	FBgn0172345	FBgn0194976	FBgn0236219	FBgn0117464	FBgn0099716	FBgn0072100	FBgn0163724	FBgn0226161	FBgn0140175	FBgn0205537	FBgn0121077
FBgn0032110	FBgn0172343	FBgn0194975	FBgn0236218	FBgn0117463	FBgn0099714	FBgn0077670	FBgn0163722			FBgn0205025	FBgn0120797
FBgn0032115	FBgn0167410	FBgn0193764	FBgn0228390	FBgn0116168
FBgn0032117	FBgn0167400	FBgn0193763	FBgn0083324	FBgn0116167	FBgn0099015	FBgn0243564	FBgn0163219	FBgn0226767	FBgn0132913	FBgn0205531	FBgn0121072
FBgn0032116	FBgn0172355	FBgn0194979	FBgn0236222	FBgn0117467	FBgn0099724	FBgn0077677	FBgn0163728	FBgn0226164	FBgn0140405	FBgn0205028	FBgn0120801
FBgn0032119	FBgn0172363	FBgn0194982	FBgn0236225	FBgn0117471	FBgn0099729	FBgn0077684	FBgn0163733	FBgn0226168	FBgn0140383	FBgn0205369	FBgn0120501
FBgn0046999	FBgn0176613	FBgn0182981	FBgn0229617	FBgn0112829	FBgn0088459	FBgn0079582	FBgn0149175	FBgn0224012	FBgn0143889	FBgn0208146	FBgn0130104
FBgn0037765		FBgn0192217	FBgn0241827
FBgn0037764	FBgn0181060	FBgn0192218
FBgn0037766	FBgn0181056	FBgn0192215	FBgn0241823	FBgn0109543	FBgn0094164	FBgn0071870	FBgn0160808	FBgn0216514	FBgn0144817	FBgn0211286	FBgn0121655
FBgn0037761	FBgn0178710	FBgn0190173	FBgn0243037							FBgn0198295
FBgn0037760	FBgn0181063	FBgn0192221	FBgn0241830	FBgn0109548	FBgn0094168	FBgn0081790	FBgn0160814	FBgn0216517	FBgn0146040	FBgn0211253	FBgn0125801
FBgn0037763	FBgn0181061			FBgn0109547		FBgn0074238
FBgn0037762	FBgn0178711		FBgn0243038
FBgn0038247		FBgn0190478	FBgn0241377	FBgn0109095		FBgn0077433		FBgn0214820		FBgn0211433
FBgn0039511	FBgn0174127	FBgn0189623	FBgn0228420	FBgn0104408	FBgn0095728	FBgn0077396	FBgn0161179	FBgn0213349	FBgn0147290	FBgn0209738	FBgn0131272
FBgn0038246	FBgn0179037	FBgn0190476	FBgn0241374	FBgn0109093	FBgn0094464	FBgn0073332	FBgn0162001	FBgn0213757	FBgn0144834	FBgn0211304	FBgn0121672
FBgn0036586	FBgn0180461		FBgn0236879	FBgn0108205	FBgn0101162	FBgn0072068	FBgn0155444
FBgn0036587	FBgn0179293	FBgn0184228	FBgn0239792	FBgn0105753	FBgn0087348	FBgn0078550	FBgn0155624	FBgn0221291	FBgn0135423	FBgn0199881	FBgn0123089
FBgn0036584	FBgn0179298	FBgn0184231	FBgn0239797	FBgn0105757	FBgn0087352	FBgn0072054	FBgn0155628	FBgn0219649	FBgn0135427	FBgn0199887	FBgn0123093
FBgn0036585		FBgn0186290			FBgn0101161	FBgn0072069	FBgn0155443	FBgn0218555	FBgn0135402	FBgn0200002	FBgn0123335
FBgn0036583	FBgn0179299	FBgn0184232	FBgn0239798	FBgn0105758	FBgn0087353	FBgn0072055	FBgn0155629	FBgn0219650	FBgn0135428	FBgn0199888	FBgn0123094
FBgn0036580	FBgn0179300	FBgn0184233	FBgn0239799	FBgn0105759	FBgn0087355	FBgn0072070	FBgn0155630	FBgn0227126	FBgn0135429	FBgn0199889	FBgn0123095
FBgn0036581	FBgn0180454	FBgn0186286	FBgn0236874	FBgn0108200	FBgn0101156	FBgn0078625	FBgn0155440	FBgn0218552	FBgn0135398	FBgn0199996	FBgn0123329
FBgn0036588	FBgn0180463		FBgn0068451	FBgn0108207	FBgn0101164	FBgn0249866	FBgn0155446		FBgn0135405	FBgn0200005	FBgn0123338
FBgn0036589	FBgn0180464	FBgn0186292	FBgn0236882	FBgn0108208
FBgn0032805	FBgn0171912	FBgn0193168	FBgn0230369	FBgn0113800	FBgn0092648	FBgn0070310	FBgn0163263	FBgn0226618	FBgn0132946	FBgn0205175	FBgn0120976
FBgn0032804	FBgn0172273	FBgn0195571	FBgn0230955	FBgn0113375	FBgn0091274	FBgn0072079	FBgn0163669	FBgn0226340	FBgn0140400	FBgn0205388	FBgn0120899
FBgn0032803	FBgn0172272	FBgn0195570	FBgn0230954	FBgn0113374	FBgn0091273	FBgn0072080	FBgn0163668	FBgn0226339	FBgn0140399	FBgn0205387	FBgn0120898
FBgn0032801	FBgn0171914	FBgn0193169	FBgn0230370	FBgn0113801	FBgn0092649	FBgn0070184	FBgn0163264	FBgn0225673	FBgn0132957	FBgn0205176	FBgn0120977
FBgn0032800	FBgn0172270	FBgn0195567	FBgn0230952	FBgn0113372	FBgn0091271	FBgn0070160	FBgn0163665	FBgn0225950	FBgn0140397	FBgn0205385	FBgn0120895
FBgn0038240	FBgn0179033	FBgn0186827	FBgn0241370	FBgn0109088
FBgn0032809	FBgn0172279	FBgn0195575	FBgn0230958	FBgn0113379	FBgn0091277	FBgn0072076	FBgn0163137	FBgn0216922	FBgn0136688	FBgn0205392	FBgn0120902
FBgn0004552	FBgn0169548	FBgn0185514	FBgn0238675	FBgn0107449	FBgn0087596	FBgn0071208	FBgn0150434	FBgn0214858	FBgn0139321	FBgn0200060	FBgn0123392
FBgn0050178	FBgn0170994		FBgn0231967	FBgn0115075	FBgn0096827	FBgn0246186	FBgn0149256	FBgn0212359
FBgn0050172	FBgn0173190	FBgn0196293	FBgn0229299	FBgn0112163	FBgn0089078	FBgn0075714	FBgn0148041	FBgn0221381	FBgn0143419	FBgn0207577	FBgn0127630
FBgn0050177	FBgn0170962	FBgn0183535	FBgn0231939	FBgn0115043	FBgn0089542
FBgn0263316			FBgn0241312	FBgn0110449	FBgn0095396	FBgn0248861	FBgn0150004		FBgn0133059
FBgn0020509	FBgn0069552	FBgn0043400	FBgn0237654	FBgn0107140
FBgn0020508	FBgn0166981	FBgn0195081	FBgn0233650	FBgn0111653	FBgn0098598	FBgn0081851	FBgn0158005	FBgn0216724
FBgn0038945	FBgn0178526	FBgn0189993	FBgn0241189	FBgn0104814	FBgn0093959	FBgn0078842	FBgn0161920
FBgn0020506	FBgn0025060	FBgn0021128	FBgn0025015	FBgn0025090	FBgn0020487	FBgn0243574	FBgn0149432	FBgn0025016	FBgn0141234	FBgn0042732	FBgn0083757
FBgn0020503		FBgn0195463	FBgn0230511	FBgn0113268	FBgn0091821		FBgn0156962	FBgn0226138		FBgn0203373	FBgn0119181
FBgn0052203	FBgn0169811	FBgn0250856	FBgn0240116	FBgn0105694	FBgn0087820			FBgn0214482
FBgn0052202	FBgn0169908	FBgn0186438	FBgn0237297	FBgn0105936	FBgn0100630	FBgn0076768	FBgn0160480	FBgn0214077	FBgn0136720	FBgn0198488	FBgn0121846
FBgn0052201				FBgn0105928	FBgn0100623			FBgn0213231
FBgn0053673	FBgn0171493	FBgn0194278	FBgn0232886	FBgn0116699	FBgn0092340	FBgn0247021	FBgn0156063	FBgn0222407		FBgn0209968	FBgn0132662
FBgn0053679	FBgn0170821	FBgn0195351	FBgn0238117	FBgn0117268			FBgn0156671
FBgn0038943	FBgn0178528	FBgn0189995	FBgn0241191	FBgn0104817	FBgn0093960	FBgn0078846	FBgn0161923	FBgn0215003	FBgn0145011	FBgn0211161	FBgn0127196
FBgn0024556		FBgn0182729	FBgn0230280	FBgn0112575	FBgn0090725	FBgn0079319	FBgn0155008	FBgn0217963	FBgn0144061	FBgn0206818	FBgn0121474
FBgn0032870	FBgn0178225	FBgn0195618	FBgn0230999	FBgn0113422	FBgn0092371	FBgn0075418	FBgn0156112	FBgn0217054	FBgn0140986	FBgn0210066	FBgn0118354
FBgn0024555	FBgn0178985	FBgn0190431	FBgn0243319	FBgn0111980	FBgn0093893	FBgn0081706	FBgn0160671	FBgn0216197	FBgn0145883	FBgn0201679	FBgn0121740
FBgn0035461	FBgn0168968	FBgn0185036	FBgn0237980	FBgn0106507	FBgn0087300	FBgn0070658	FBgn0158592	FBgn0222362	FBgn0135564	FBgn0200186	FBgn0122523
FBgn0035462	FBgn0169507		FBgn0238640	FBgn0107410	FBgn0101217	FBgn0070890	FBgn0158598	FBgn0222520	FBgn0135265	FBgn0199657	FBgn0123897
FBgn0030276	FBgn0166406		FBgn0233475	FBgn0110613	FBgn0099581	FBgn0075165	FBgn0157847	FBgn0218108	FBgn0137613	FBgn0206668	FBgn0119988
FBgn0035464	FBgn0169508	FBgn0185479	FBgn0238641	FBgn0107412	FBgn0101218	FBgn0071383	FBgn0158599	FBgn0222521	FBgn0135266	FBgn0199658	FBgn0123898
FBgn0035468	FBgn0168964	FBgn0189152	FBgn0237976	FBgn0106504	FBgn0087297	FBgn0073437	FBgn0162415	FBgn0222360	FBgn0135558	FBgn0200183	FBgn0122519
FBgn0032876	FBgn0178182	FBgn0193112	FBgn0231214	FBgn0113736		FBgn0075180	FBgn0155955	FBgn0218351	FBgn0146274	FBgn0210607	FBgn0130981
FBgn0020640							FBgn0153125
FBgn0020641	FBgn0169680	FBgn0185634	FBgn0238798		FBgn0100514	FBgn0079977	FBgn0153160	FBgn0219265			FBgn0123306
FBgn0020647	FBgn0178386	FBgn0189859	FBgn0228674	FBgn0104670	FBgn0094988	FBgn0078857	FBgn0161746	FBgn0215093	FBgn0146179	FBgn0209682	FBgn0126570
FBgn0020645	FBgn0169686	FBgn0185639	FBgn0237817	FBgn0107580	FBgn0100521	FBgn0080233	FBgn0153164		FBgn0135377	FBgn0199918
FBgn0033602	FBgn0176153	FBgn0182548	FBgn0230589	FBgn0112378	FBgn0089576	FBgn0072182	FBgn0155325	FBgn0222951	FBgn0142642		FBgn0127412
FBgn0033603	FBgn0175343	FBgn0197207	FBgn0230743	FBgn0114848		FBgn0245680		FBgn0223620	FBgn0142385		FBgn0129401
FBgn0033600	FBgn0175345	FBgn0197209	FBgn0230745	FBgn0114850	FBgn0089463	FBgn0081509	FBgn0154355	FBgn0222643	FBgn0142386	FBgn0202215	FBgn0129403
FBgn0033601	FBgn0175344	FBgn0197208	FBgn0230744	FBgn0114849	FBgn0089462	FBgn0081508	FBgn0154354	FBgn0222642		FBgn0202214	FBgn0129402
FBgn0033607	FBgn0175338	FBgn0197202	FBgn0230740	FBgn0114843	FBgn0089457	FBgn0081497	FBgn0154349	FBgn0223615	FBgn0142381	FBgn0202209	FBgn0129397
FBgn0028419	FBgn0173507	FBgn0194770	FBgn0242959	FBgn0116067	FBgn0091530	FBgn0081568	FBgn0156663	FBgn0216730	FBgn0140056	FBgn0202987	FBgn0118283
FBgn0033605	FBgn0175339	FBgn0197203	FBgn0230741	FBgn0114844	FBgn0089458	FBgn0081502	FBgn0154350	FBgn0223616	FBgn0142382	FBgn0202210	FBgn0129398
FBgn0033608	FBgn0176155	FBgn0182549	FBgn0230591	FBgn0112379	FBgn0089578	FBgn0072180	FBgn0155327	FBgn0223669	FBgn0142644	FBgn0202274	FBgn0127414
FBgn0033609	FBgn0175337	FBgn0197201	FBgn0230739	FBgn0114842	FBgn0089456	FBgn0072174	FBgn0154347	FBgn0223614	FBgn0142380	FBgn0202208	FBgn0129396
FBgn0028412	FBgn0165986	FBgn0193575	FBgn0230506	FBgn0102615	FBgn0092364			FBgn0226633
FBgn0028411	FBgn0170429	FBgn0196324	FBgn0068112	FBgn0112196	FBgn0089496	FBgn0071838	FBgn0148680	FBgn0225306	FBgn0139137	FBgn0204184	FBgn0120695
FBgn0028410	FBgn0165097	FBgn0195235	FBgn0236022	FBgn0115953	FBgn0091245	FBgn0078716	FBgn0162328	FBgn0217317	FBgn0140834	FBgn0204024	FBgn0118869
FBgn0032879	FBgn0178179	FBgn0193107	FBgn0231210	FBgn0113731	FBgn0091578	FBgn0081680		FBgn0217058	FBgn0142346	FBgn0204596	FBgn0118329
FBgn0024889	FBgn0174552	FBgn0186502	FBgn0236963	FBgn0108294	FBgn0100588	FBgn0081144	FBgn0153339	FBgn0219498	FBgn0134403	FBgn0198584	FBgn0122133
FBgn0034477	FBgn0174698	FBgn0196602	FBgn0231474	FBgn0113070	FBgn0090193	FBgn0072634	FBgn0149325	FBgn0217688	FBgn0141273	FBgn0208529	FBgn0130213
FBgn0024887	FBgn0177150	FBgn0186550	FBgn0067961	FBgn0108339	FBgn0087372	FBgn0079029	FBgn0162721	FBgn0218953	FBgn0136141	FBgn0198766	FBgn0122207
FBgn0024332	FBgn0167338	FBgn0084108	FBgn0084814	FBgn0084586	FBgn0098339	FBgn0078038	FBgn0152283	FBgn0220500	FBgn0133837	FBgn0201981	FBgn0132069
FBgn0024330	FBgn0181069		FBgn0241837	FBgn0109555	FBgn0100185	FBgn0081800	FBgn0160823	FBgn0213136	FBgn0147603	FBgn0211605	FBgn0121813
FBgn0035604	FBgn0168850	FBgn0184921	FBgn0237872	FBgn0106394	FBgn0087505	FBgn0070512	FBgn0149832	FBgn0219316	FBgn0134886	FBgn0200626	FBgn0122667
FBgn0035607	FBgn0169626	FBgn0185584	FBgn0238750	FBgn0107524	FBgn0100974	FBgn0078467		FBgn0218871	FBgn0134887	FBgn0200629	FBgn0122668
FBgn0035600	FBgn0169622	FBgn0185580	FBgn0238746	FBgn0107519	FBgn0100969	FBgn0078420	FBgn0149810	FBgn0218868	FBgn0136094	FBgn0200390	FBgn0123657
FBgn0035601	FBgn0168852	FBgn0184923	FBgn0068005	FBgn0106396	FBgn0087507	FBgn0070518	FBgn0149755	FBgn0219318	FBgn0134734	FBgn0199453	FBgn0122744
FBgn0035603	FBgn0168851	FBgn0184922	FBgn0237873	FBgn0106395	FBgn0087506	FBgn0070513	FBgn0149745	FBgn0219317	FBgn0134733	FBgn0199452	FBgn0122742
FBgn0035608	FBgn0168848	FBgn0184919
FBgn0034471	FBgn0178048	FBgn0183227	FBgn0068110	FBgn0114174
FBgn0003720	FBgn0167841	FBgn0192976	FBgn0228739	FBgn0104076	FBgn0099921	FBgn0072567	FBgn0151126	FBgn0216165	FBgn0144854	FBgn0013145	FBgn0121695
FBgn0003721	FBgn0179079	FBgn0190514	FBgn0068018	FBgn0109136	FBgn0088493	FBgn0263367	FBgn0150149	FBgn0215804	FBgn0145654	FBgn0210312	FBgn0126324
FBgn0030607	FBgn0166995	FBgn0188754	FBgn0234641	FBgn0110080	FBgn0098219	FBgn0078970	FBgn0152778
FBgn0030606	FBgn0166951	FBgn0187482	FBgn0233623	FBgn0111627	FBgn0099069	FBgn0081491	FBgn0164428	FBgn0221730	FBgn0138116	FBgn0203971	FBgn0119429
FBgn0030272	FBgn0166404		FBgn0233473	FBgn0110611	FBgn0097305	FBgn0073601	FBgn0157874	FBgn0217982	FBgn0138052	FBgn0203693	FBgn0131855
FBgn0031327	FBgn0171725	FBgn0194481	FBgn0234977	FBgn0116913	FBgn0092203	FBgn0078850	FBgn0153249	FBgn0217190	FBgn0137294	FBgn0204159	FBgn0118886
FBgn0052100	FBgn0180195	FBgn0186052	FBgn0239134	FBgn0107816	FBgn0101806	FBgn0076694	FBgn0162750	FBgn0219211	FBgn0135758	FBgn0200371	FBgn0122867
FBgn0052102	FBgn0174286	FBgn0189470	FBgn0235439	FBgn0108846	FBgn0097104
FBgn0052103	FBgn0179523	FBgn0184450	FBgn0237447	FBgn0106097	FBgn0101974	FBgn0076697	FBgn0162546	FBgn0222576	FBgn0135089	FBgn0199473	FBgn0123538
FBgn0052104	FBgn0179525	FBgn0184452	FBgn0237449	FBgn0106099	FBgn0101976	FBgn0076698	FBgn0162548	FBgn0214751	FBgn0135091	FBgn0199475	FBgn0123542
FBgn0052105	FBgn0180198	FBgn0186056	FBgn0239137	FBgn0107818	FBgn0101808	FBgn0076699	FBgn0162753	FBgn0212163	FBgn0135760	FBgn0200375	FBgn0122870
FBgn0052106	FBgn0179494	FBgn0184427	FBgn0237421	FBgn0106068
FBgn0052107	FBgn0179488	FBgn0184418	FBgn0237416		FBgn0087902	FBgn0247315	FBgn0156968		FBgn0134433	FBgn0200235	FBgn0124734
FBgn0025681	FBgn0173292	FBgn0194587	FBgn0235629	FBgn0117036	FBgn0092526	FBgn0247295	FBgn0156922	FBgn0225708	FBgn0136922	FBgn0204673	FBgn0120573
FBgn0025680	FBgn0181680	FBgn0190781	FBgn0242653	FBgn0115336	FBgn0093562	FBgn0077687	FBgn0150243	FBgn0215810	FBgn0146629	FBgn0211087	FBgn0124836
FBgn0025683		FBgn0194380	FBgn0067987	FBgn0116813	FBgn0092071	FBgn0076371	FBgn0154154	FBgn0226415			FBgn0119197
FBgn0025682	FBgn0169321	FBgn0185315	FBgn0238417	FBgn0107033	FBgn0101444	FBgn0081561	FBgn0153778	FBgn0222382	FBgn0135806	FBgn0199397	FBgn0122920
FBgn0025684	FBgn0173000		FBgn0232320	FBgn0116510	FBgn0101049	FBgn0073764	FBgn0153022	FBgn0226312	FBgn0140794	FBgn0209547	FBgn0121279
FBgn0025687	FBgn0168251	FBgn0193870	FBgn0235757	FBgn0115653	FBgn0099836	FBgn0080130	FBgn0156451	FBgn0217308	FBgn0140826	FBgn0203953	FBgn0118862
FBgn0025686	FBgn0171594	FBgn0194362	FBgn0233787	FBgn0116793	FBgn0101896	FBgn0071141	FBgn0163409	FBgn0216829	FBgn0137779	FBgn0204417	FBgn0117700
FBgn0034346	FBgn0176763		FBgn0229748	FBgn0114072	FBgn0089217	FBgn0071568	FBgn0155380	FBgn0224958	FBgn0142863	FBgn0207039	FBgn0129135
FBgn0039863	FBgn0171355	FBgn0193019	FBgn0228786	FBgn0104118	FBgn0099972	FBgn0247846	FBgn0161581	FBgn0214124	FBgn0145852	FBgn0210199	FBgn0126113
FBgn0034569	FBgn0170678	FBgn0196549	FBgn0231408	FBgn0113002	FBgn0089765	FBgn0076773	FBgn0147802	FBgn0225215	FBgn0138748	FBgn0205878	FBgn0119293
FBgn0035147	FBgn0169274	FBgn0185273	FBgn0238375	FBgn0106987	FBgn0101455	FBgn0071405	FBgn0158297	FBgn0219513	FBgn0135774	FBgn0199362	FBgn0122886
FBgn0034564	FBgn0170706	FBgn0183292	FBgn0068196	FBgn0114247	FBgn0089250	FBgn0081701	FBgn0154611	FBgn0225300	FBgn0142451	FBgn0204671	FBgn0129469
FBgn0026015	FBgn0167518	FBgn0187828	FBgn0233991	FBgn0109904	FBgn0097306	FBgn0077475	FBgn0157876	FBgn0212091	FBgn0139072	FBgn0202853	FBgn0119591
FBgn0043470	FBgn0176162	FBgn0182555	FBgn0230597	FBgn0112386	FBgn0089582	FBgn0071625	FBgn0154744	FBgn0221689	FBgn0141151	FBgn0208620	FBgn0130380
FBgn0043471	FBgn0175326	FBgn0197189	FBgn0068546	FBgn0114830	FBgn0089444	FBgn0245618	FBgn0154946	FBgn0221331	FBgn0143979	FBgn0207989	FBgn0130326
FBgn0040877	FBgn0168246	FBgn0188918	FBgn0233165	FBgn0110399	FBgn0099608	FBgn0072011	FBgn0157428	FBgn0221919	FBgn0137399	FBgn0206441	FBgn0131525
FBgn0034563	FBgn0170683	FBgn0196554	FBgn0231414	FBgn0113006	FBgn0089769	FBgn0073901	FBgn0155018	FBgn0224834	FBgn0142560	FBgn0205739	FBgn0127338
FBgn0034560	FBgn0170699	FBgn0183287	FBgn0229914	FBgn0114241	FBgn0089245	FBgn0081616	FBgn0154663	FBgn0225296	FBgn0142446	FBgn0204619	FBgn0129466
FBgn0041709	FBgn0169056	FBgn0185110	FBgn0238961	FBgn0106781	FBgn0101863	FBgn0079078	FBgn0162208	FBgn0214528	FBgn0135926	FBgn0199198	FBgn0122482
FBgn0030310	FBgn0168019	FBgn0067516	FBgn0067442	FBgn0110641	FBgn0099063	FBgn0071207	FBgn0164468	FBgn0227408	FBgn0139221	FBgn0203136	FBgn0125075
FBgn0003187	FBgn0172033	FBgn0193282	FBgn0230826	FBgn0113917	FBgn0092123	FBgn0079585	FBgn0153554	FBgn0220227	FBgn0145127	FBgn0207435	FBgn0117635
FBgn0003189	FBgn0168386		FBgn0234761	FBgn0111271	FBgn0098836	FBgn0075021	FBgn0157849	FBgn0221923	FBgn0137979	FBgn0205842	FBgn0120268
FBgn0037978	FBgn0180903	FBgn0192078	FBgn0241671	FBgn0109395	FBgn0094770	FBgn0077540	FBgn0159177	FBgn0213676	FBgn0146783	FBgn0210782	FBgn0119871
FBgn0037979	FBgn0178858	FBgn0190313	FBgn0243191	FBgn0110787	FBgn0094244	FBgn0077516	FBgn0159852	FBgn0215084	FBgn0146280	FBgn0210630	FBgn0131006
FBgn0037970	FBgn0178856		FBgn0243189	FBgn0110766	FBgn0100037	FBgn0248798	FBgn0159850	FBgn0213438		FBgn0210610	FBgn0130991
FBgn0037972	FBgn0180909	FBgn0192084	FBgn0068522	FBgn0109401	FBgn0100181	FBgn0070062	FBgn0159182	FBgn0213683	FBgn0146789	FBgn0210811	FBgn0120267
FBgn0037973		FBgn0192083	FBgn0241675		FBgn0100179	FBgn0075010				FBgn0210810
FBgn0037974		FBgn0192082
FBgn0037975		FBgn0192081
FBgn0037976	FBgn0180904	FBgn0192079	FBgn0241672	FBgn0109397	FBgn0094771	FBgn0073245	FBgn0159178	FBgn0213677	FBgn0146784	FBgn0210784	FBgn0119954
FBgn0000578	FBgn0176812	FBgn0183180	FBgn0229796	FBgn0114126	FBgn0088615	FBgn0246240		FBgn0219965	FBgn0141653	FBgn0206911	FBgn0130096
FBgn0000579	FBgn0171510	FBgn0194293	FBgn0233043	FBgn0116711	FBgn0092899	FBgn0023296	FBgn0156074	FBgn0220467	FBgn0136536	FBgn0204621	FBgn0132480
FBgn0000576	FBgn0179005	FBgn0190448	FBgn0243334	FBgn0112074	FBgn0093125	FBgn0075577	FBgn0161814	FBgn0224655	FBgn0132810	FBgn0209676	FBgn0121884
FBgn0000577	FBgn0044210	FBgn0044189	FBgn0231183	FBgn0114815	FBgn0089430	FBgn0020475	FBgn0148287	FBgn0224210	FBgn0143779	FBgn0013111	FBgn0127963
FBgn0000575	FBgn0169279	FBgn0185281	FBgn0028750	FBgn0106990	FBgn0087436	FBgn0070107	FBgn0158306	FBgn0219518	FBgn0135779	FBgn0199366	FBgn0122891
FBgn0037063		FBgn0183869	FBgn0240164	FBgn0105524	FBgn0087218	FBgn0244763	FBgn0162185	FBgn0219368	FBgn0134960	FBgn0198694	FBgn0123993
FBgn0039600	FBgn0167674	FBgn0192818	FBgn0240957	FBgn0103912	FBgn0095607	FBgn0248178	FBgn0151408	FBgn0214116	FBgn0144969	FBgn0210149	FBgn0129882
FBgn0039601	FBgn0167219	FBgn0189561	FBgn0228353	FBgn0104345	FBgn0093447	FBgn0073623	FBgn0151292	FBgn0212994	FBgn0133290	FBgn0211262	FBgn0125562
FBgn0039602	FBgn0167675	FBgn0192819	FBgn0240958	FBgn0103913	FBgn0095608	FBgn0074102		FBgn0214117	FBgn0144970	FBgn0210150	FBgn0129888
FBgn0039609			FBgn0240961	FBgn0103915	FBgn0095008	FBgn0248317	FBgn0151460	FBgn0224519	FBgn0145095	FBgn0211481	FBgn0120667
FBgn0031452	FBgn0173267	FBgn0194565	FBgn0235608	FBgn0117008	FBgn0090916	FBgn0075497		FBgn0226537	FBgn0140619	FBgn0204550	FBgn0118647
FBgn0250832	FBgn0167166	FBgn0189236
FBgn0030724	FBgn0167912	FBgn0187424	FBgn0233548	FBgn0111552	FBgn0096856	FBgn0081602	FBgn0153421	FBgn0227182	FBgn0133964	FBgn0205652	FBgn0120359
FBgn0030725	FBgn0167916	FBgn0196147	FBgn0234727	FBgn0110162		FBgn0081421	FBgn0153424	FBgn0226932	FBgn0133679	FBgn0205654	FBgn0120031
FBgn0030720	FBgn0166623	FBgn0196145	FBgn0234723	FBgn0110159	FBgn0087434	FBgn0244565	FBgn0150774	FBgn0221746	FBgn0139195	FBgn0203034	FBgn0125347
FBgn0030721	FBgn0166624	FBgn0196146	FBgn0234724	FBgn0110160		FBgn0071810	FBgn0153514	FBgn0227180	FBgn0133967
FBgn0030722	FBgn0167913	FBgn0187426	FBgn0233549	FBgn0111553	FBgn0097702	FBgn0244364	FBgn0150742	FBgn0222109	FBgn0144449	FBgn0202779	FBgn0132225
FBgn0030723	FBgn0167915	FBgn0188826	FBgn0234726	FBgn0110161	FBgn0097507	FBgn0073412	FBgn0153419	FBgn0227179	FBgn0133963	FBgn0205651	FBgn0120358
FBgn0035146	FBgn0169197	FBgn0185237	FBgn0238297	FBgn0106911	FBgn0102029	FBgn0072653	FBgn0160186	FBgn0219209	FBgn0139478	FBgn0199715	FBgn0122685
FBgn0030729	FBgn0167902		FBgn0233537	FBgn0111543	FBgn0096648	FBgn0071719	FBgn0153501	FBgn0227210	FBgn0133664	FBgn0205705	FBgn0119635
FBgn0011327	FBgn0179729	FBgn0184644	FBgn0238508	FBgn0106295	FBgn0101654	FBgn0077460	FBgn0155568	FBgn0222331	FBgn0136112	FBgn0200411	FBgn0123680
FBgn0052017	FBgn0167938		FBgn0232090	FBgn0108649	FBgn0092935	FBgn0246936	FBgn0156003	FBgn0215629	FBgn0136819	FBgn0205926	FBgn0131396
FBgn0034152	FBgn0174920	FBgn0069522	FBgn0231668	FBgn0114421	FBgn0090483	FBgn0081205	FBgn0149426
FBgn0011638	FBgn0178199	FBgn0193130	FBgn0230329	FBgn0113754	FBgn0092401	FBgn0070701	FBgn0164001	FBgn0220124	FBgn0140631	FBgn0204566	FBgn0121224
FBgn0029903	FBgn0167468		FBgn0234266	FBgn0111814	FBgn0096351	FBgn0078244	FBgn0164334	FBgn0212284	FBgn0144379	FBgn0204066	FBgn0131904
FBgn0029906	FBgn0167471		FBgn0234268	FBgn0111816	FBgn0098168	FBgn0078251	FBgn0164337	FBgn0212286	FBgn0144340	FBgn0203732	FBgn0131986
FBgn0029907	FBgn0167472	FBgn0188404	FBgn0234269	FBgn0111817	FBgn0098169	FBgn0244444			FBgn0144341	FBgn0203733	FBgn0131987
FBgn0029905	FBgn0167485		FBgn0233968	FBgn0109875	FBgn0096556	FBgn0075925	FBgn0164455	FBgn0212364	FBgn0144335	FBgn0203728	FBgn0131981
FBgn0029909	FBgn0167484	FBgn0187804	FBgn0233967	FBgn0109874	FBgn0098119	FBgn0071865	FBgn0154031	FBgn0218396	FBgn0144375	FBgn0204062	FBgn0125039
FBgn0051031										FBgn0198055
FBgn0051030	FBgn0167116		FBgn0240597	FBgn0104253	FBgn0093220	FBgn0075966	FBgn0151671	FBgn0215156	FBgn0146105	FBgn0197658	FBgn0125855
FBgn0051036	FBgn0167774	FBgn0192915	FBgn0241047	FBgn0104004	FBgn0095823	FBgn0075971	FBgn0151610	FBgn0215203	FBgn0145036	FBgn0197775	FBgn0124233
FBgn0051038	FBgn0167771	FBgn0192912	FBgn0241044	FBgn0104001	FBgn0095818	FBgn0075973	FBgn0151641	FBgn0215372
FBgn0050340	FBgn0175472	FBgn0181837	FBgn0239398	FBgn0117394	FBgn0089528	FBgn0245615	FBgn0154935	FBgn0217632	FBgn0143965	FBgn0207977	FBgn0130315
FBgn0052845	FBgn0169211	FBgn0197000	FBgn0238312	FBgn0106927	FBgn0092957
FBgn0050342	FBgn0175983	FBgn0182404	FBgn0236613	FBgn0115568	FBgn0089000	FBgn0075790	FBgn0154613	FBgn0225303	FBgn0142452	FBgn0204682	FBgn0129470
FBgn0050343	FBgn0174372	FBgn0189440	FBgn0235423			FBgn0075791	FBgn0155184		FBgn0143109	FBgn0209212	FBgn0129331
FBgn0050344	FBgn0175984
FBgn0050349	FBgn0175956	FBgn0182379	FBgn0236590	FBgn0115542	FBgn0089426	FBgn0075794	FBgn0149284	FBgn0223359	FBgn0141670	FBgn0208435	FBgn0130565
FBgn0052847	FBgn0180366
FBgn0027504	FBgn0175267	FBgn0186916	FBgn0231143	FBgn0114777	FBgn0089678	FBgn0081373	FBgn0148637	FBgn0225182	FBgn0142120	FBgn0209554	FBgn0129614
FBgn0027505	FBgn0181215	FBgn0193545	FBgn0230200	FBgn0102586	FBgn0100459	FBgn0080066	FBgn0151739	FBgn0223091	FBgn0137604	FBgn0211082	FBgn0117678
FBgn0027506	FBgn0174869		FBgn0231816	FBgn0114371	FBgn0088824	FBgn0079668	FBgn0148274	FBgn0225266	FBgn0143762	FBgn0209072	FBgn0127950
FBgn0027507	FBgn0171428	FBgn0182151	FBgn0237822	FBgn0115323	FBgn0099730	FBgn0250118	FBgn0158772	FBgn0217343	FBgn0140230	FBgn0202276	FBgn0120770
FBgn0027503	FBgn0178639		FBgn0242966	FBgn0106247	FBgn0093593	FBgn0071357	FBgn0149717	FBgn0215793	FBgn0145306	FBgn0197586	FBgn0126841
FBgn0027508	FBgn0165181	FBgn0189719	FBgn0228527	FBgn0104523	FBgn0095258	FBgn0078385	FBgn0159897	FBgn0216400	FBgn0133117	FBgn0197492	FBgn0126071
FBgn0052418	FBgn0168830	FBgn0184898	FBgn0237851	FBgn0106376	FBgn0087488	FBgn0076903	FBgn0153919	FBgn0218879	FBgn0134701	FBgn0199421	FBgn0122709
FBgn0260386	FBgn0178577	FBgn0190048	FBgn0242908	FBgn0116171	FBgn0099984	FBgn0080426	FBgn0160948	FBgn0215186	FBgn0144840	FBgn0211310	FBgn0121678
FBgn0005612		FBgn0187124	FBgn0231966	FBgn0115074	FBgn0089921	FBgn0075934	FBgn0149255	FBgn0212650	FBgn0143424	FBgn0209014	FBgn0127642
FBgn0028904	FBgn0170401	FBgn0195318	FBgn0236390	FBgn0116051	FBgn0091308	FBgn0074220	FBgn0158853	FBgn0217037	FBgn0135526	FBgn0205338	FBgn0118618
FBgn0037518	FBgn0165919	FBgn0191431	FBgn0242036	FBgn0106457	FBgn0094702	FBgn0075426	FBgn0150063	FBgn0214031	FBgn0146853	FBgn0198221	FBgn0130966
FBgn0030239	FBgn0166380	FBgn0196104	FBgn0068387	FBgn0110588	FBgn0097434	FBgn0074493	FBgn0151929	FBgn0218455		FBgn0206636	FBgn0120135
FBgn0030319	FBgn0167992		FBgn0234762	FBgn0111054	FBgn0097988
FBgn0065032	FBgn0168272	FBgn0187364	FBgn0233191	FBgn0110420	FBgn0098827	FBgn0248765	FBgn0155896	FBgn0219661	FBgn0138575	FBgn0205832	FBgn0132093
FBgn0037513	FBgn0165410	FBgn0190965	FBgn0242832	FBgn0117146	FBgn0094306			FBgn0212220	FBgn0142399	FBgn0202226	FBgn0129417
FBgn0030230	FBgn0166235	FBgn0187658	FBgn0232953	FBgn0111111	FBgn0097832	FBgn0071119	FBgn0164485	FBgn0212355	FBgn0137914	FBgn0202074	FBgn0119587
FBgn0037516	FBgn0165409	FBgn0190964	FBgn0242831	FBgn0117135	FBgn0094305	FBgn0070947	FBgn0149765
FBgn0030237	FBgn0166379	FBgn0188567	FBgn0235300	FBgn0110587	FBgn0096987	FBgn0073607		FBgn0218454	FBgn0137578	FBgn0206635	FBgn0120134
FBgn0030234	FBgn0166376	FBgn0188565	FBgn0235297	FBgn0110585	FBgn0097432	FBgn0073609	FBgn0152590	FBgn0218323	FBgn0133790	FBgn0202995	FBgn0120092
FBgn0037515	FBgn0165917	FBgn0191429	FBgn0242034	FBgn0106435	FBgn0094700		FBgn0150059	FBgn0214029	FBgn0146850	FBgn0198219	FBgn0125785
FBgn0035028	FBgn0166819	FBgn0183615	FBgn0232029	FBgn0115142	FBgn0090660	FBgn0245523	FBgn0147834	FBgn0221707	FBgn0141925	FBgn0207388	FBgn0127469
FBgn0036179	FBgn0180144	FBgn0186000	FBgn0239071	FBgn0107763	FBgn0102268	FBgn0080297	FBgn0160397	FBgn0219173	FBgn0136464	FBgn0201269	FBgn0122335
FBgn0038549	FBgn0170255	FBgn0191687	FBgn0242327	FBgn0108979
FBgn0033457	FBgn0176042	FBgn0182457	FBgn0236660	FBgn0116252	FBgn0088901	FBgn0074154	FBgn0148307	FBgn0223948	FBgn0141573	FBgn0208979	FBgn0129140
FBgn0033454	FBgn0179280	FBgn0182455	FBgn0236658	FBgn0116250	FBgn0088808	FBgn0074125	FBgn0147706	FBgn0222638	FBgn0141569	FBgn0208975	FBgn0128025
FBgn0036173	FBgn0180141	FBgn0185997	FBgn0239065	FBgn0107761	FBgn0102265	FBgn0080316	FBgn0160393	FBgn0219172	FBgn0136462	FBgn0201267	FBgn0122331
FBgn0033452	FBgn0175457	FBgn0181823	FBgn0239249	FBgn0117379	FBgn0088115	FBgn0074070	FBgn0157623	FBgn0222957	FBgn0143480	FBgn0207622	FBgn0128789
FBgn0033451	FBgn0176037	FBgn0182453	FBgn0236656	FBgn0116247	FBgn0090811	FBgn0074116	FBgn0157690	FBgn0222635		FBgn0208973	FBgn0128021
FBgn0036170	FBgn0179608	FBgn0184529	FBgn0237531	FBgn0106142	FBgn0101538	FBgn0245284	FBgn0160432		FBgn0134156	FBgn0198905	FBgn0124400
FBgn0030318	FBgn0168027	FBgn0188608	FBgn0233507	FBgn0110648	FBgn0098302	FBgn0074273	FBgn0164314	FBgn0217932	FBgn0137126	FBgn0206556	FBgn0131560
FBgn0014024	FBgn0167584		FBgn0234310	FBgn0110714	FBgn0097953	FBgn0077310	FBgn0151933	FBgn0218925	FBgn0133819	FBgn0203757	FBgn0130690
FBgn0040734	FBgn0176749	FBgn0183117	FBgn0229733		FBgn0089801	FBgn0246289		FBgn0225953		FBgn0209562
FBgn0040735	FBgn0176748	FBgn0183116	FBgn0229732	FBgn0114056	FBgn0089196	FBgn0246290	FBgn0155369		FBgn0142853	FBgn0207030	FBgn0129125
FBgn0040736		FBgn0183115		FBgn0114055				FBgn0224940
FBgn0040737	FBgn0176742	FBgn0183111	FBgn0229729	FBgn0114050							FBgn0125451
FBgn0031777	FBgn0172868	FBgn0194000	FBgn0236318	FBgn0102447	FBgn0092429	FBgn0081566	FBgn0156677	FBgn0217394	FBgn0136222	FBgn0199348	FBgn0118414
FBgn0051698	FBgn0173068	FBgn0194165	FBgn0232519	FBgn0116587	FBgn0097584	FBgn0076419	FBgn0164112	FBgn0221015
FBgn0040732	FBgn0174710	FBgn0196614	FBgn0231488	FBgn0113085	FBgn0090211	FBgn0245652	FBgn0158892	FBgn0217705	FBgn0143304	FBgn0208544	FBgn0130228
FBgn0040733	FBgn0174795	FBgn0196691	FBgn0231557	FBgn0113158				FBgn0225197	FBgn0142127		FBgn0129124
FBgn0038261		FBgn0190485			FBgn0093913	FBgn0073335	FBgn0161438	FBgn0215464
FBgn0038260		FBgn0190484			FBgn0093912	FBgn0073334		FBgn0213411	FBgn0144863	FBgn0211334
FBgn0051697								FBgn0217222
FBgn0038262	FBgn0179050	FBgn0190486	FBgn0241385	FBgn0109105	FBgn0093914	FBgn0073336		FBgn0215468	FBgn0144865	FBgn0211336	FBgn0121706
FBgn0051690	FBgn0173264	FBgn0194561	FBgn0235605	FBgn0117005	FBgn0090913	FBgn0076414	FBgn0164157	FBgn0226533	FBgn0140616	FBgn0204547	FBgn0118644
FBgn0038267	FBgn0180678	FBgn0084494	FBgn0084255	FBgn0084522	FBgn0095145	FBgn0074479	FBgn0161256	FBgn0215841	FBgn0133379	FBgn0210071	FBgn0121559
FBgn0038266	FBgn0179051	FBgn0190488	FBgn0241388	FBgn0109106	FBgn0096505	FBgn0244431	FBgn0164304		FBgn0138084	FBgn0201976	FBgn0131851
FBgn0038540	FBgn0170181	FBgn0190690	FBgn0242564	FBgn0114653	FBgn0093871	FBgn0246529	FBgn0149468	FBgn0224637	FBgn0146681	FBgn0198375	FBgn0124754
FBgn0035021						FBgn0078314
FBgn0035022	FBgn0166813	FBgn0183609	FBgn0232022	FBgn0115134	FBgn0090654
FBgn0036393	FBgn0180297	FBgn0186149	FBgn0239223	FBgn0107905						FBgn0198911
FBgn0005585	FBgn0181091	FBgn0192241	FBgn0241859	FBgn0109577	FBgn0095855	FBgn0248690	FBgn0159550	FBgn0215919	FBgn0146687	FBgn0209622	FBgn0127043
FBgn0036391	FBgn0179431	FBgn0184368	FBgn0237365	FBgn0106007	FBgn0087442	FBgn0074509	FBgn0153291	FBgn0222304	FBgn0136435	FBgn0201236	FBgn0124396
FBgn0036390	FBgn0179433	FBgn0184369	FBgn0237367	FBgn0106008	FBgn0087443	FBgn0072541
FBgn0036397	FBgn0179428	FBgn0184365	FBgn0237362	FBgn0106005	FBgn0087441	FBgn0081307	FBgn0158072	FBgn0222467	FBgn0134391	FBgn0198573	FBgn0122122
FBgn0036396	FBgn0179429	FBgn0184366	FBgn0237363	FBgn0106006	FBgn0097126	FBgn0249886	FBgn0155494			FBgn0199549
FBgn0036395	FBgn0180300	FBgn0186152	FBgn0239226	FBgn0107909	FBgn0101050	FBgn0074508	FBgn0155559	FBgn0220483		FBgn0201153	FBgn0118162
FBgn0036394	FBgn0180298	FBgn0186150	FBgn0239224	FBgn0107906		FBgn0245173	FBgn0153325
FBgn0036398			FBgn0239227	FBgn0107910	FBgn0101051	FBgn0081459	FBgn0155560	FBgn0218792	FBgn0136434	FBgn0201235	FBgn0124395
FBgn0038545	FBgn0170183	FBgn0190692	FBgn0242566	FBgn0114697	FBgn0093873	FBgn0080530	FBgn0150001	FBgn0224639	FBgn0146180	FBgn0211039	FBgn0124756
FBgn0038546	FBgn0170258	FBgn0191690	FBgn0242331	FBgn0108982	FBgn0095188	FBgn0080303	FBgn0149842	FBgn0224478	FBgn0140562	FBgn0204489	FBgn0123289
FBgn0038547	FBgn0170257	FBgn0191689	FBgn0242330	FBgn0108981	FBgn0095187
FBgn0051961	FBgn0173015	FBgn0183731	FBgn0232361	FBgn0116524	FBgn0101560	FBgn0076604	FBgn0156890	FBgn0225727	FBgn0137939	FBgn0204435	FBgn0117714
FBgn0004181	FBgn0166704	FBgn0196210		FBgn0112058	FBgn0088546	FBgn0075435	FBgn0154430
FBgn0021967	FBgn0166085	FBgn0194623	FBgn0235665	FBgn0117074	FBgn0092261	FBgn0081351	FBgn0156254	FBgn0225684	FBgn0137736	FBgn0204413	FBgn0117694
FBgn0261808						FBgn0076176
FBgn0022774	FBgn0171863	FBgn0183996	FBgn0239697	FBgn0105657	FBgn0013783	FBgn0081306	FBgn0158471	FBgn0227751	FBgn0136261	FBgn0199121	FBgn0122095
FBgn0053998	FBgn0176789	FBgn0183155	FBgn0229773	FBgn0114098	FBgn0088152	FBgn0245875	FBgn0148377	FBgn0222912	FBgn0141957	FBgn0207430	FBgn0129543
FBgn0023506	FBgn0176463	FBgn0188480	FBgn0233347	FBgn0110467	FBgn0099362	FBgn0073249	FBgn0157907	FBgn0221984	FBgn0138519	FBgn0205782	FBgn0119714
FBgn0023507	FBgn0174101	FBgn0188190	FBgn0233777	FBgn0105182	FBgn0098463	FBgn0077729	FBgn0151766	FBgn0212245	FBgn0133831	FBgn0204108	FBgn0132027
FBgn0023508						FBgn0077542	FBgn0155821
FBgn0053995	FBgn0173427	FBgn0189455	FBgn0229131	FBgn0117174	FBgn0092740	FBgn0250335	FBgn0164128	FBgn0226818	FBgn0139726	FBgn0204403	FBgn0118965
FBgn0053993	FBgn0168814		FBgn0237834	FBgn0106361	FBgn0100749	FBgn0245257	FBgn0153916	FBgn0219293	FBgn0139456	FBgn0199692	FBgn0123921
FBgn0035851	FBgn0179887	FBgn0067157	FBgn0238017	FBgn0106545	FBgn0102093	FBgn0067207	FBgn0067212	FBgn0214021	FBgn0067231	FBgn0199755	FBgn0122966
FBgn0035850	FBgn0179886	FBgn0185753	FBgn0238912	FBgn0106735	FBgn0102091	FBgn0080733	FBgn0160126	FBgn0214010	FBgn0139517	FBgn0199753	FBgn0122965
FBgn0035853	FBgn0179821	FBgn0184732	FBgn0068249	FBgn0107356	FBgn0101693	FBgn0080300	FBgn0160154	FBgn0212825	FBgn0139380	FBgn0200122	FBgn0123452
FBgn0035852	FBgn0179822	FBgn0184733	FBgn0238592	FBgn0107358	FBgn0101694	FBgn0080311	FBgn0160155	FBgn0212828	FBgn0139381	FBgn0200123	FBgn0123453
FBgn0030218	FBgn0166245	FBgn0187666	FBgn0232963	FBgn0111118	FBgn0097841	FBgn0074087	FBgn0152481	FBgn0221762	FBgn0137051	FBgn0206498	FBgn0119504
FBgn0035854	FBgn0179888	FBgn0185754	FBgn0238019	FBgn0106547	FBgn0102094	FBgn0246005	FBgn0160127	FBgn0219180	FBgn0139518	FBgn0199756	FBgn0122967
FBgn0035857	FBgn0179891	FBgn0185756	FBgn0238021	FBgn0106549	FBgn0102095	FBgn0080751	FBgn0160128	FBgn0219182	FBgn0139519	FBgn0199757	FBgn0122968
FBgn0261800	FBgn0171500	FBgn0194869	FBgn0232226	FBgn0102806	FBgn0098809	FBgn0246838		FBgn0216825	FBgn0144076	FBgn0198396	FBgn0117840
FBgn0035859	FBgn0179893	FBgn0185758	FBgn0238023	FBgn0106551	FBgn0102097			FBgn0219183		FBgn0199759
FBgn0035858			FBgn0238588					FBgn0219006			FBgn0123449
FBgn0029501	FBgn0166805	FBgn0183601	FBgn0232018	FBgn0115128	FBgn0090645	FBgn0072421	FBgn0157746	FBgn0221463		FBgn0208728	FBgn0128465
FBgn0025519	FBgn0174955	FBgn0196839	FBgn0231706	FBgn0114456	FBgn0088317	FBgn0080572	FBgn0148966	FBgn0223427	FBgn0143030	FBgn0209135	FBgn0127220
FBgn0033616	FBgn0176158	FBgn0182552	FBgn0230594	FBgn0112382	FBgn0089580	FBgn0080553	FBgn0154741	FBgn0224175	FBgn0142411	FBgn0202239	FBgn0129432
FBgn0028622	FBgn0174676	FBgn0196580	FBgn0231440	FBgn0113035	FBgn0089793	FBgn0072330	FBgn0155044	FBgn0223817	FBgn0141989	FBgn0207468	FBgn0129576
FBgn0033844	FBgn0175157	FBgn0197037	FBgn0231037	FBgn0114658	FBgn0088221	FBgn0079295	FBgn0154674	FBgn0212675	FBgn0144064	FBgn0206822	FBgn0130083
FBgn0033610	FBgn0175336	FBgn0197200	FBgn0230737	FBgn0114841	FBgn0089455	FBgn0074919	FBgn0154346	FBgn0223613	FBgn0142378	FBgn0202207	FBgn0129395
FBgn0032490	FBgn0165230	FBgn0195244	FBgn0236033	FBgn0115964	FBgn0100069	FBgn0074192	FBgn0163890	FBgn0216553	FBgn0140354	FBgn0205122	FBgn0132544
FBgn0032491	FBgn0165241	FBgn0195245	FBgn0236034	FBgn0115965	FBgn0100080	FBgn0250170	FBgn0163891	FBgn0216554	FBgn0140355	FBgn0205123	FBgn0132545
FBgn0032492	FBgn0165251	FBgn0195246	FBgn0236035	FBgn0115966	FBgn0100084	FBgn0079028	FBgn0163893	FBgn0216555
FBgn0001248	FBgn0179806	FBgn0184720	FBgn0238577	FBgn0107341	FBgn0087153	FBgn0080151	FBgn0162166	FBgn0220036	FBgn0135249	FBgn0199639	FBgn0123882
FBgn0032494	FBgn0165273	FBgn0195249	FBgn0068283	FBgn0115968	FBgn0100095	FBgn0079247	FBgn0163897	FBgn0216558	FBgn0140358	FBgn0205125	FBgn0132547
FBgn0032495	FBgn0165284	FBgn0195250	FBgn0236038	FBgn0115969	FBgn0100096	FBgn0074195	FBgn0163898	FBgn0216560	FBgn0140359	FBgn0205126	FBgn0132548
FBgn0032497	FBgn0165316	FBgn0195253	FBgn0236042	FBgn0115972	FBgn0100101	FBgn0250174	FBgn0163903	FBgn0216837	FBgn0139950	FBgn0205131	FBgn0132552
FBgn0032498					FBgn0097042		FBgn0163904	FBgn0216838
FBgn0032499	FBgn0165327	FBgn0195254	FBgn0236043	FBgn0115974	FBgn0100103	FBgn0079361	FBgn0163759	FBgn0216839	FBgn0139951	FBgn0205132	FBgn0132553
FBgn0001247	FBgn0177095	FBgn0183933	FBgn0239634	FBgn0105594	FBgn0101138	FBgn0078942	FBgn0149522	FBgn0219229	FBgn0136237	FBgn0199097	FBgn0122072
FBgn0032840	FBgn0172296	FBgn0195588	FBgn0230977	FBgn0113396	FBgn0091471	FBgn0072711	FBgn0163926	FBgn0220726	FBgn0136426	FBgn0205498	FBgn0121131
FBgn0053194	FBgn0171881	FBgn0194925		FBgn0117408
FBgn0053196	FBgn0172991		FBgn0232300			FBgn0247484			FBgn0140627		FBgn0121219
FBgn0053191		FBgn0192304	FBgn0241924	FBgn0109647	FBgn0093854	FBgn0077368	FBgn0149736	FBgn0213275	FBgn0146671	FBgn0210833	FBgn0126802
FBgn0030745	FBgn0168365	FBgn0188844	FBgn0234746	FBgn0110180	FBgn0096287	FBgn0078062	FBgn0153441	FBgn0227169	FBgn0137213	FBgn0205943	FBgn0120175
FBgn0053193	FBgn0178461	FBgn0189934	FBgn0241130	FBgn0104753	FBgn0095287	FBgn0248417	FBgn0164934	FBgn0215586	FBgn0133522	FBgn0201574
FBgn0053198	FBgn0176736	FBgn0183104	FBgn0229722	FBgn0114043	FBgn0089189	FBgn0246286	FBgn0155361	FBgn0224934	FBgn0142846	FBgn0207021	FBgn0129117
FBgn0053199						FBgn0246000	FBgn0148701
FBgn0034739	FBgn0170838
FBgn0005638	FBgn0166784	FBgn0196278	FBgn0229274	FBgn0112141	FBgn0090495	FBgn0078137	FBgn0158085	FBgn0224075	FBgn0141084	FBgn0013143	FBgn0128368
FBgn0005636	FBgn0166791	FBgn0183588	FBgn0232002	FBgn0115114	FBgn0088429	FBgn0245487	FBgn0157610	FBgn0224186	FBgn0144049	FBgn0208708	FBgn0128446
FBgn0005634		FBgn0196215	FBgn0229200	FBgn0112066	FBgn0088553	FBgn0073991			FBgn0141865	FBgn0209371	FBgn0129500
FBgn0005632	FBgn0171367	FBgn0193028	FBgn0228795	FBgn0104127	FBgn0099981	FBgn0075171	FBgn0160946	FBgn0215183	FBgn0144838	FBgn0211307	FBgn0121675
FBgn0005633	FBgn0169780	FBgn0183970	FBgn0067972	FBgn0105625	FBgn0087873	FBgn0244340	FBgn0162637	FBgn0220979	FBgn0136135	FBgn0198760	FBgn0122202
FBgn0005630					FBgn0088136			FBgn0212686		FBgn0207272	FBgn0128084
FBgn0005631	FBgn0170533	FBgn0196421	FBgn0229629	FBgn0112294	FBgn0088372	FBgn0072387	FBgn0148321	FBgn0223832	FBgn0141973	FBgn0207449	FBgn0129560
FBgn0003060	FBgn0180779	FBgn0191959	FBgn0241547	FBgn0109266
FBgn0019936	FBgn0178004	FBgn0190877	FBgn0068054	FBgn0116277	FBgn0095005	FBgn0073926	FBgn0160847	FBgn0224447	FBgn0144883	FBgn0211352	FBgn0123409
FBgn0259926	FBgn0167363	FBgn0188331	FBgn0233944	FBgn0110983	FBgn0098370	FBgn0073983	FBgn0155840	FBgn0221968	FBgn0139000	FBgn0203897	FBgn0120153
FBgn0003065	FBgn0171331		FBgn0240496	FBgn0104147	FBgn0100242	FBgn0075293		FBgn0216046	FBgn0133413	FBgn0210109	FBgn0121598
FBgn0259923	FBgn0168307	FBgn0187394	FBgn0233222	FBgn0110450	FBgn0099294	FBgn0081957	FBgn0157362		FBgn0133701	FBgn0202460	FBgn0131687
FBgn0003068	FBgn0012799			FBgn0012277	FBgn0012142	FBgn0012735		FBgn0013161	FBgn0012573	FBgn0013135	FBgn0119518
FBgn0029987	FBgn0166930	FBgn0188456	FBgn0233318	FBgn0111877	FBgn0098296
FBgn0053339	FBgn0181445	FBgn0192548	FBgn0240657	FBgn0103585	FBgn0097751	FBgn0247802	FBgn0159450	FBgn0221107	FBgn0132840	FBgn0210905
FBgn0053333	FBgn0170152	FBgn0190663	FBgn0228013	FBgn0114408
FBgn0046776	FBgn0173448
FBgn0053337			FBgn0241085
FBgn0031436	FBgn0173119	FBgn0194214	FBgn0232661	FBgn0116637	FBgn0097602	FBgn0076723	FBgn0164039	FBgn0226453	FBgn0145760	FBgn0210654	FBgn0118058
FBgn0260962	FBgn0178948	FBgn0190391	FBgn0243275	FBgn0111637	FBgn0094597	FBgn0080568	FBgn0161980	FBgn0224384	FBgn0146094	FBgn0197648	FBgn0125846
FBgn0030012	FBgn0166177	FBgn0188467	FBgn0233332	FBgn0111504	FBgn0098311	FBgn0250376	FBgn0157958	FBgn0221957	FBgn0137121	FBgn0206552	FBgn0131556
FBgn0031851	FBgn0171124	FBgn0194810	FBgn0231703	FBgn0102738	FBgn0091973	FBgn0246822	FBgn0163368	FBgn0226762	FBgn0134040	FBgn0199694	FBgn0118187
FBgn0028331	FBgn0166264	FBgn0187680	FBgn0232977	FBgn0111135	FBgn0096570	FBgn0075330	FBgn0164369	FBgn0212278	FBgn0138145	FBgn0201998	FBgn0120199
FBgn0028336			FBgn0068316	FBgn0111806	FBgn0098424
FBgn0031435	FBgn0173253	FBgn0194550	FBgn0235594	FBgn0116993	FBgn0097596	FBgn0082081	FBgn0164147	FBgn0226522	FBgn0140602	FBgn0204531	FBgn0118636
FBgn0261553	FBgn0180123	FBgn0185982	FBgn0239047	FBgn0107742	FBgn0102246	FBgn0074982	FBgn0160365	FBgn0219159	FBgn0134358	FBgn0198538	FBgn0124113
FBgn0261552	FBgn0178672	FBgn0190138	FBgn0242999	FBgn0109028	FBgn0094232	FBgn0261481	FBgn0151429	FBgn0212969	FBgn0146734	FBgn0210738	FBgn0125903
FBgn0261555	FBgn0180017	FBgn0185879	FBgn0238141	FBgn0107637	FBgn0102132	FBgn0076653		FBgn0218617	FBgn0136002	FBgn0199267	FBgn0123775
FBgn0029573	FBgn0174032	FBgn0188157	FBgn0234179	FBgn0105122	FBgn0098016	FBgn0073271		FBgn0218240	FBgn0137731	FBgn0202535	FBgn0120206
FBgn0030013	FBgn0166178	FBgn0196088	FBgn0233333	FBgn0111505	FBgn0098314	FBgn0074010	FBgn0157960	FBgn0221959	FBgn0137122	FBgn0206553	FBgn0131557
FBgn0028862	FBgn0170898	FBgn0195359	FBgn0238191	FBgn0117277	FBgn0091371	FBgn0073650	FBgn0163620	FBgn0220316
FBgn0034157	FBgn0176601	FBgn0182970	FBgn0229608	FBgn0112816	FBgn0088448	FBgn0245480	FBgn0149409	FBgn0217916	FBgn0143884	FBgn0208136	FBgn0130545
FBgn0028863	FBgn0169180	FBgn0193361	FBgn0236738	FBgn0116332	FBgn0092005	FBgn0078284	FBgn0153046	FBgn0226237			FBgn0120731
FBgn0038467	FBgn0170312	FBgn0191736	FBgn0243154	FBgn0109029	FBgn0094933	FBgn0077553	FBgn0160582	FBgn0215856	FBgn0136509	FBgn0201316	FBgn0123830
FBgn0038466	FBgn0170116	FBgn0190634	FBgn0241710	FBgn0114073	FBgn0094095	FBgn0081389	FBgn0162133	FBgn0215453	FBgn0146575	FBgn0197845	FBgn0130975
FBgn0038465	FBgn0170115	FBgn0190633	FBgn0241708	FBgn0114062	FBgn0094094	FBgn0081392	FBgn0162132	FBgn0215452	FBgn0146574	FBgn0197843	FBgn0127017
FBgn0038464	FBgn0170313	FBgn0186769	FBgn0243155	FBgn0109030	FBgn0094934	FBgn0074257		FBgn0214765	FBgn0146472	FBgn0197873	FBgn0125536
FBgn0038463	FBgn0170114	FBgn0190632	FBgn0241707	FBgn0114051	FBgn0094093	FBgn0077518	FBgn0162131	FBgn0216513	FBgn0146573	FBgn0197842	FBgn0127016
FBgn0035142	FBgn0169269	FBgn0182780	FBgn0238370	FBgn0106984	FBgn0101750	FBgn0074349	FBgn0160089	FBgn0218641	FBgn0139408	FBgn0200147	FBgn0123704
FBgn0035141	FBgn0169199	FBgn0196987	FBgn0238299	FBgn0106913	FBgn0102031	FBgn0072652	FBgn0160189	FBgn0222533	FBgn0145426	FBgn0210527	FBgn0129229
FBgn0038460	FBgn0170316	FBgn0191739	FBgn0243159	FBgn0109033	FBgn0094936	FBgn0075043	FBgn0160586	FBgn0215857	FBgn0146474	FBgn0197875	FBgn0125538
FBgn0038469	FBgn0170311	FBgn0191735	FBgn0243153	FBgn0109027	FBgn0094932	FBgn0077861	FBgn0160581	FBgn0215854	FBgn0146470	FBgn0197872	FBgn0125535
FBgn0035148	FBgn0169193		FBgn0238293	FBgn0106909	FBgn0087099	FBgn0077441	FBgn0158442	FBgn0218691	FBgn0135065	FBgn0200470	FBgn0123515
FBgn0024897	FBgn0174064	FBgn0186159	FBgn0234202	FBgn0105149	FBgn0099168	FBgn0075942	FBgn0151874	FBgn0226986	FBgn0139247	FBgn0203227	FBgn0131991
FBgn0067779	FBgn0171624	FBgn0194389	FBgn0234053	FBgn0116822	FBgn0092074	FBgn0071009	FBgn0154187	FBgn0223066	FBgn0138984	FBgn0203393	FBgn0119201
FBgn0031918	FBgn0171384	FBgn0194854	FBgn0232168	FBgn0102790	FBgn0092885	FBgn0079323	FBgn0163404	FBgn0226268	FBgn0146513	FBgn0208138	FBgn0118651
FBgn0034439	FBgn0176830	FBgn0183198	FBgn0229816	FBgn0114143		FBgn0246179	FBgn0149227	FBgn0222840		FBgn0207154	FBgn0128145
FBgn0034434	FBgn0174724	FBgn0196626	FBgn0231499	FBgn0113099	FBgn0089651	FBgn0082035	FBgn0148058	FBgn0222798	FBgn0143227	FBgn0209454	FBgn0128664
FBgn0034435	FBgn0176826	FBgn0183195	FBgn0229813	FBgn0114139	FBgn0089366	FBgn0082139	FBgn0149224	FBgn0222837	FBgn0141781	FBgn0207151	FBgn0128141
FBgn0034436	FBgn0176828	FBgn0183196	FBgn0229814	FBgn0114141		FBgn0071351	FBgn0149225	FBgn0222838		FBgn0207152	FBgn0128142
FBgn0034437	FBgn0176829	FBgn0183197	FBgn0229815	FBgn0114142		FBgn0070093	FBgn0149226			FBgn0207153	FBgn0128144
FBgn0034430	FBgn0174726	FBgn0196628	FBgn0231501	FBgn0113101	FBgn0090323	FBgn0073543	FBgn0154436	FBgn0222936	FBgn0143358	FBgn0206805	FBgn0130153
FBgn0031912	FBgn0171370	FBgn0194852	FBgn0232150	FBgn0102788	FBgn0092883	FBgn0078768	FBgn0163400	FBgn0226266	FBgn0146498	FBgn0208093	FBgn0121211
FBgn0031913	FBgn0168491	FBgn0193897	FBgn0235779	FBgn0115679	FBgn0091052	FBgn0079255	FBgn0163518	FBgn0226684	FBgn0140525	FBgn0204779	FBgn0120622
FBgn0039503	FBgn0165066	FBgn0186751	FBgn0228427	FBgn0104415	FBgn0095734	FBgn0072911	FBgn0160638	FBgn0224568	FBgn0133277	FBgn0210296	FBgn0128944
FBgn0038725	FBgn0181747	FBgn0191584	FBgn0242204	FBgn0108111	FBgn0094379	FBgn0247520	FBgn0149561	FBgn0224778	FBgn0133100	FBgn0197476	FBgn0130832
FBgn0017581	FBgn0180929	FBgn0192104	FBgn0227970	FBgn0109423	FBgn0093639	FBgn0074498	FBgn0149857	FBgn0213995	FBgn0146251	FBgn0197563	FBgn0126774
FBgn0038727	FBgn0181707	FBgn0190810	FBgn0242682	FBgn0115596	FBgn0094630	FBgn0080342	FBgn0150272	FBgn0224333	FBgn0145147	FBgn0198246	FBgn0122553
FBgn0038720			FBgn0242207	FBgn0108154	FBgn0095474	FBgn0247521	FBgn0149566		FBgn0147344
FBgn0038721	FBgn0181750	FBgn0191588	FBgn0242206	FBgn0108143	FBgn0095473	FBgn0074132	FBgn0149565	FBgn0214082	FBgn0147343	FBgn0211614	FBgn0129843
FBgn0038722	FBgn0181704	FBgn0190807	FBgn0242678	FBgn0115564	FBgn0094628	FBgn0080289	FBgn0150270	FBgn0213153	FBgn0145145	FBgn0198245	FBgn0122333
FBgn0038723	FBgn0181748	FBgn0191586	FBgn0242205	FBgn0108122	FBgn0094380	FBgn0079427	FBgn0149563	FBgn0224779	FBgn0133101	FBgn0197477	FBgn0130840
FBgn0030530	FBgn0172490		FBgn0233681	FBgn0111685	FBgn0096100	FBgn0243939	FBgn0152615	FBgn0212145	FBgn0144483	FBgn0206276	FBgn0125309
FBgn0036707	FBgn0180549	FBgn0186377	FBgn0237236	FBgn0105874	FBgn0087208	FBgn0072533	FBgn0153180	FBgn0222543	FBgn0135189	FBgn0199573	FBgn0124054
FBgn0052319	FBgn0169140	FBgn0185187	FBgn0238244	FBgn0106855	FBgn0102027	FBgn0076843	FBgn0160179	FBgn0221275	FBgn0139473	FBgn0199711	FBgn0122682
FBgn0030537	FBgn0172561	FBgn0188722	FBgn0234597	FBgn0110044	FBgn0096247	FBgn0071703	FBgn0152439	FBgn0227806	FBgn0144230
FBgn0036949	FBgn0177110	FBgn0183948	FBgn0240142	FBgn0108843	FBgn0101474	FBgn0244997	FBgn0162638	FBgn0219243
FBgn0030539	FBgn0172562	FBgn0188723	FBgn0234598	FBgn0110045	FBgn0096248	FBgn0247660	FBgn0152440	FBgn0227807	FBgn0144231
FBgn0036947	FBgn0177113	FBgn0183950	FBgn0240144	FBgn0105609	FBgn0101477	FBgn0080245	FBgn0162640	FBgn0214601	FBgn0136522	FBgn0200978	FBgn0122591
FBgn0019982	FBgn0172996	FBgn0194104	FBgn0232310	FBgn0116505	FBgn0101016	FBgn0073768	FBgn0153008	FBgn0225887	FBgn0140700	FBgn0204902	FBgn0119138
FBgn0036942	FBgn0177117	FBgn0183954	FBgn0239653	FBgn0105613	FBgn0101480	FBgn0080259	FBgn0162644	FBgn0219249	FBgn0136524	FBgn0200980	FBgn0122593
FBgn0036940	FBgn0177119	FBgn0183957	FBgn0240430	FBgn0105615	FBgn0101482	FBgn0080278	FBgn0162646		FBgn0136527	FBgn0200982	FBgn0122595
FBgn0036941	FBgn0177118	FBgn0183955	FBgn0239654	FBgn0105614	FBgn0101481	FBgn0080266	FBgn0162645		FBgn0136526	FBgn0200981	FBgn0122594
FBgn0010808	FBgn0167052	FBgn0188245	FBgn0240534	FBgn0104188	FBgn0100289	FBgn0074379	FBgn0151573	FBgn0224537	FBgn0133207	FBgn0197937	FBgn0121825
FBgn0036702	FBgn0179212	FBgn0184154	FBgn0239396	FBgn0108067	FBgn0101394	FBgn0079648	FBgn0162295	FBgn0220041	FBgn0135591	FBgn0200210	FBgn0122541
FBgn0010803	FBgn0181129	FBgn0192272	FBgn0241892	FBgn0109612	FBgn0095439	FBgn0081981	FBgn0151151	FBgn0214993	FBgn0145054	FBgn0197794	FBgn0121457
FBgn0036703	FBgn0180546	FBgn0186373	FBgn0237233	FBgn0105872	FBgn0087207	FBgn0250265	FBgn0162361		FBgn0135185	FBgn0199570	FBgn0123628
FBgn0015321	FBgn0180037	FBgn0185893	FBgn0238156	FBgn0107653	FBgn0102147	FBgn0080943	FBgn0150322	FBgn0218631	FBgn0136020	FBgn0199285	FBgn0123789
FBgn0031623	FBgn0172984		FBgn0232283	FBgn0116489	FBgn0100900	FBgn0247478	FBgn0153579	FBgn0221082	FBgn0145586	FBgn0210508	FBgn0120614
FBgn0031620	FBgn0173392	FBgn0194680	FBgn0235727	FBgn0117142	FBgn0098367	FBgn0246469	FBgn0152037		FBgn0145553	FBgn0210475	FBgn0120611
FBgn0031621	FBgn0173393	FBgn0194681	FBgn0235728	FBgn0117143	FBgn0098378	FBgn0073895	FBgn0152048	FBgn0225716	FBgn0145564	FBgn0210486	FBgn0120610
FBgn0031626	FBgn0172983	FBgn0194090	FBgn0232279	FBgn0116488	FBgn0100889	FBgn0247476	FBgn0153577		FBgn0140624	FBgn0204556	FBgn0121216
FBgn0032478	FBgn0165164	FBgn0195240	FBgn0236028	FBgn0115958	FBgn0091251	FBgn0078894	FBgn0162333	FBgn0225921	FBgn0140839	FBgn0204076	FBgn0118875
FBgn0031628	FBgn0173396	FBgn0194685	FBgn0235731	FBgn0117147	FBgn0098433	FBgn0077220	FBgn0152079	FBgn0225719	FBgn0139760	FBgn0211491	FBgn0118998
FBgn0031629	FBgn0172981		FBgn0232274	FBgn0116485	FBgn0091446	FBgn0076919	FBgn0153571	FBgn0225877	FBgn0138092	FBgn0204448	FBgn0117722
FBgn0032023		FBgn0194903	FBgn0236147	FBgn0102844	FBgn0091664	FBgn0072919	FBgn0157212		FBgn0139905	FBgn0204835	FBgn0119072
FBgn0038097		FBgn0192002			FBgn0095111	FBgn0072986		FBgn0212869
FBgn0038095	FBgn0178932	FBgn0190377	FBgn0243258	FBgn0111484	FBgn0093942	FBgn0247965	FBgn0161960	FBgn0214226	FBgn0146077	FBgn0209642	FBgn0125829
FBgn0038092	FBgn0178930	FBgn0190375	FBgn0243256	FBgn0111463	FBgn0093939	FBgn0076175	FBgn0161957	FBgn0214225	FBgn0146073	FBgn0197628	FBgn0125827
FBgn0038090	FBgn0180829	FBgn0192004	FBgn0241594	FBgn0109318	FBgn0093938	FBgn0070688	FBgn0160748	FBgn0214224	FBgn0146959	FBgn0198082	FBgn0126670
FBgn0032477	FBgn0165153	FBgn0195239	FBgn0236026	FBgn0115957	FBgn0091250	FBgn0078787	FBgn0162332	FBgn0225920	FBgn0140838	FBgn0204065	FBgn0118874
FBgn0002856	FBgn0260791	FBgn0012821	FBgn0236343	FBgn0116410	FBgn0091324
FBgn0002855	FBgn0260790	FBgn0012820	FBgn0020665	FBgn0116408
FBgn0032474	FBgn0180701	FBgn0193498	FBgn0229691	FBgn0102538	FBgn0092671	FBgn0082046	FBgn0162360	FBgn0216811	FBgn0085013	FBgn0198261	FBgn0117827
FBgn0038098	FBgn0180827	FBgn0192001	FBgn0241592	FBgn0109316	FBgn0095110	FBgn0248535	FBgn0160743	FBgn0212868	FBgn0146957	FBgn0198078	FBgn0126668
FBgn0038099	FBgn0178933	FBgn0190378	FBgn0243259	FBgn0111495	FBgn0093943	FBgn0080089	FBgn0161963	FBgn0214228	FBgn0146079	FBgn0197631	FBgn0125830
FBgn0034131	FBgn0174937	FBgn0196821	FBgn0231684	FBgn0114437	FBgn0088302	FBgn0073940	FBgn0148950	FBgn0223592	FBgn0141748	FBgn0207115	FBgn0128107
FBgn0032475	FBgn0180690	FBgn0193497	FBgn0229681	FBgn0102537	FBgn0092670	FBgn0074278	FBgn0162358	FBgn0216810	FBgn0143913	FBgn0198250	FBgn0117826
FBgn0031450	FBgn0173266	FBgn0194564	FBgn0235607	FBgn0117007	FBgn0090915	FBgn0075523		FBgn0226536	FBgn0140618	FBgn0204549	FBgn0118646
FBgn0034133	FBgn0174936	FBgn0196820	FBgn0231683	FBgn0114436	FBgn0088301	FBgn0080598	FBgn0148949	FBgn0223686	FBgn0141747	FBgn0207114	FBgn0128106
FBgn0032029	FBgn0171831	FBgn0194909	FBgn0236151	FBgn0102849	FBgn0092247	FBgn0074472	FBgn0156826	FBgn0226123	FBgn0140097	FBgn0203348	FBgn0118319
FBgn0034132	FBgn0176583	FBgn0182954	FBgn0229591	FBgn0112798	FBgn0090630	FBgn0078191	FBgn0148354	FBgn0223685	FBgn0143262	FBgn0209489	FBgn0128701
FBgn0032470	FBgn0165064	FBgn0195233	FBgn0236020	FBgn0115947	FBgn0091244	FBgn0078687	FBgn0162323	FBgn0217316	FBgn0145271	FBgn0197435	FBgn0125211
FBgn0030351	FBgn0174553	FBgn0188628	FBgn0233243	FBgn0110666	FBgn0098576
FBgn0031455	FBgn0173110	FBgn0194201	FBgn0232630	FBgn0116627	FBgn0090901	FBgn0077227	FBgn0164029	FBgn0226441	FBgn0145640	FBgn0210559	FBgn0118050
FBgn0040385	FBgn0173784	FBgn0187985	FBgn0234436	FBgn0104904	FBgn0098952	FBgn0071712	FBgn0164487	FBgn0218212	FBgn0138663	FBgn0204000	FBgn0120290
FBgn0040384	FBgn0173758	FBgn0187975	FBgn0234409	FBgn0110816	FBgn0099475	FBgn0248558	FBgn0157396	FBgn0227359	FBgn0133732	FBgn0205685	FBgn0119752
FBgn0040387	FBgn0173785	FBgn0187988	FBgn0234437	FBgn0104905	FBgn0098953	FBgn0244068	FBgn0164488	FBgn0218213	FBgn0138664	FBgn0204001	FBgn0120291
FBgn0034137	FBgn0176587	FBgn0182958	FBgn0229595	FBgn0112802	FBgn0090635	FBgn0078547	FBgn0148359	FBgn0223690	FBgn0143267	FBgn0209494	FBgn0128706
FBgn0040383	FBgn0173989	FBgn0188130	FBgn0234132	FBgn0105084	FBgn0098182	FBgn0078765	FBgn0158970	FBgn0218436	FBgn0144243	FBgn0206197	FBgn0125131
FBgn0032666	FBgn0172177	FBgn0195487	FBgn0230876	FBgn0113291	FBgn0091843	FBgn0079107	FBgn0152301	FBgn0220174	FBgn0140682	FBgn0204882	FBgn0119120
FBgn0051206	FBgn0178076	FBgn0191559	FBgn0242174	FBgn0064637	FBgn0094352
FBgn0051207	FBgn0170032	FBgn0191498	FBgn0242112	FBgn0107236		FBgn0076109	FBgn0150294
FBgn0051204	FBgn0167031	FBgn0188073	FBgn0240514	FBgn0104165	FBgn0094216	FBgn0076107	FBgn0164822	FBgn0224401	FBgn0133332	FBgn0210025	FBgn0124498
FBgn0031324	FBgn0171720	FBgn0194478	FBgn0234949	FBgn0116911	FBgn0092202	FBgn0072960	FBgn0153239	FBgn0216956	FBgn0139836	FBgn0198100	FBgn0117814
FBgn0051202	FBgn0167141	FBgn0189094		FBgn0104277	FBgn0093241	FBgn0076105	FBgn0151101	FBgn0220970
FBgn0040388		FBgn0187983	FBgn0234431					FBgn0226876	FBgn0138644	FBgn0203827	FBgn0120230
FBgn0051200	FBgn0178032	FBgn0191519	FBgn0242133	FBgn0107444	FBgn0095335	FBgn0076103	FBgn0164712	FBgn0224678	FBgn0144888	FBgn0211358	FBgn0123485
FBgn0037163	FBgn0176964	FBgn0183806	FBgn0236849	FBgn0105454	FBgn0100457	FBgn0071062	FBgn0160897	FBgn0219451	FBgn0136675	FBgn0200932	FBgn0122291
FBgn0034139	FBgn0176588	FBgn0182959	FBgn0229596		FBgn0088435	FBgn0078533	FBgn0154886		FBgn0143209	FBgn0209436	FBgn0128649
FBgn0026592	FBgn0169516	FBgn0189175	FBgn0238646	FBgn0107419	FBgn0101223	FBgn0070617	FBgn0159953	FBgn0222527	FBgn0135272	FBgn0199663	FBgn0123902
FBgn0026593	FBgn0169063	FBgn0185118	FBgn0238167	FBgn0106787	FBgn0101922	FBgn0079071		FBgn0214607	FBgn0134915	FBgn0200661	FBgn0123956
FBgn0037167	FBgn0177319	FBgn0186704	FBgn0236848	FBgn0108494	FBgn0088021	FBgn0071054	FBgn0160766	FBgn0218762	FBgn0134145	FBgn0198894	FBgn0124167
FBgn0030398	FBgn0166513	FBgn0196115	FBgn0234502	FBgn0109948	FBgn0098377	FBgn0075411	FBgn0153384	FBgn0218502	FBgn0139132	FBgn0203939	FBgn0131583
FBgn0037165	FBgn0177316	FBgn0186702	FBgn0236846	FBgn0108492	FBgn0088019	FBgn0071060	FBgn0160744	FBgn0218760	FBgn0134142	FBgn0198892	FBgn0124164
FBgn0026597	FBgn0167788	FBgn0068704	FBgn0228686	FBgn0104017	FBgn0099985	FBgn0080688	FBgn0151624	FBgn0215872	FBgn0146927	FBgn0198048	FBgn0126636
FBgn0030395	FBgn0166493	FBgn0187579	FBgn0233754	FBgn0111753	FBgn0099236	FBgn0073951	FBgn0162954	FBgn0218130	FBgn0138916	FBgn0203844	FBgn0132290
FBgn0030394	FBgn0166510	FBgn0188652	FBgn0234499	FBgn0109945	FBgn0098926	FBgn0075413	FBgn0162915	FBgn0218500	FBgn0139131	FBgn0203937	FBgn0131581
FBgn0037169	FBgn0177322	FBgn0186705	FBgn0240480	FBgn0108496	FBgn0088022				FBgn0134148	FBgn0198897
FBgn0030396		FBgn0068689	FBgn0234501	FBgn0109947	FBgn0098927	FBgn0244358	FBgn0162920	FBgn0218501		FBgn0203938	FBgn0131582
FBgn0030391	FBgn0166494	FBgn0195989	FBgn0233755	FBgn0111754	FBgn0096511	FBgn0075143	FBgn0162958	FBgn0218131	FBgn0144345	FBgn0203736	FBgn0125429
FBgn0030390	FBgn0166495	FBgn0195990	FBgn0233756	FBgn0111755	FBgn0096512	FBgn0244156	FBgn0162961	FBgn0218132	FBgn0144346	FBgn0203737	FBgn0125430
FBgn0025865	FBgn0170028	FBgn0191495		FBgn0107191	FBgn0095540	FBgn0077588	FBgn0150290	FBgn0215524	FBgn0133070	FBgn0197447	FBgn0130631
FBgn0025864	FBgn0176603		FBgn0233360	FBgn0110480	FBgn0099298	FBgn0244332		FBgn0216768	FBgn0137542	FBgn0205978	FBgn0132198
FBgn0037176	FBgn0177331	FBgn0186716	FBgn0239844	FBgn0108505	FBgn0088028	FBgn0073036	FBgn0155699	FBgn0218768	FBgn0134157	FBgn0198906	FBgn0124178
FBgn0025866	FBgn0180052	FBgn0185910	FBgn0238973	FBgn0107670	FBgn0087621	FBgn0080819	FBgn0150126	FBgn0218784	FBgn0135071	FBgn0200476	FBgn0123520
FBgn0000320	FBgn0169091	FBgn0193969	FBgn0235850	FBgn0115754	FBgn0092724	FBgn0081860	FBgn0163679	FBgn0216802	FBgn0140920	FBgn0201851	FBgn0120508
FBgn0016983	FBgn0169758	FBgn0185707	FBgn0238864	FBgn0106680	FBgn0087680	FBgn0081160	FBgn0163945	FBgn0219376		FBgn0200230	FBgn0122353
FBgn0016984	FBgn0170689	FBgn0196561	FBgn0231420	FBgn0113014	FBgn0089775	FBgn0082146		FBgn0224843	FBgn0142568	FBgn0205805	FBgn0127346
FBgn0033842	FBgn0175158	FBgn0197038	FBgn0231038	FBgn0114659	FBgn0088222	FBgn0079265	FBgn0154675	FBgn0217923	FBgn0144066	FBgn0206823	FBgn0130608
FBgn0039419	FBgn0165265	FBgn0192716	FBgn0240824	FBgn0103768	FBgn0095965	FBgn0071587	FBgn0159429	FBgn0215972	FBgn0145342	FBgn0210955	FBgn0126876
FBgn0033845	FBgn0176352		FBgn0230279	FBgn0112574	FBgn0090724	FBgn0074335	FBgn0155007	FBgn0217962	FBgn0141071	FBgn0206900	FBgn0130619
FBgn0033846	FBgn0176353	FBgn0182730	FBgn0230281	FBgn0112576	FBgn0090726	FBgn0079328	FBgn0155009	FBgn0217965	FBgn0144062	FBgn0206820	FBgn0130081
FBgn0039415	FBgn0165260	FBgn0192713	FBgn0240821	FBgn0103763	FBgn0093783	FBgn0079383	FBgn0159423	FBgn0214802	FBgn0147423	FBgn0211010	FBgn0126931
FBgn0039417	FBgn0165144	FBgn0189685	FBgn0228490	FBgn0104488	FBgn0095260	FBgn0079335	FBgn0159600	FBgn0215991	FBgn0145625	FBgn0210412	FBgn0125604
FBgn0039411	FBgn0165145	FBgn0189686	FBgn0228491	FBgn0104489	FBgn0093527	FBgn0076945	FBgn0159602	FBgn0214804	FBgn0145626	FBgn0210413	FBgn0125605
FBgn0037177								FBgn0218769
FBgn0030492	FBgn0172519	FBgn0188700	FBgn0234564	FBgn0110008	FBgn0099564	FBgn0073967	FBgn0157829	FBgn0222079	FBgn0137598	FBgn0206437	FBgn0119974
FBgn0037117	FBgn0177268		FBgn0240231	FBgn0108451	FBgn0102155	FBgn0070920	FBgn0162443	FBgn0219056	FBgn0134320	FBgn0198501	FBgn0123840
FBgn0030322	FBgn0167988	FBgn0187629	FBgn0235063	FBgn0111052	FBgn0096450	FBgn0073617		FBgn0212116	FBgn0137581	FBgn0206639	FBgn0131648
FBgn0037707	FBgn0178678	FBgn0189105	FBgn0243006	FBgn0109091	FBgn0095493	FBgn0074179	FBgn0159917	FBgn0213270	FBgn0146809	FBgn0198172	FBgn0125745
FBgn0037705	FBgn0181103	FBgn0192252	FBgn0241871	FBgn0109590	FBgn0093076	FBgn0247662	FBgn0159077	FBgn0213829	FBgn0146248	FBgn0197559	FBgn0126770
FBgn0037443	FBgn0165501	FBgn0191041	FBgn0241239	FBgn0102775	FBgn0093676	FBgn0070217	FBgn0159656	FBgn0216496	FBgn0147306	FBgn0209755	FBgn0125553
FBgn0037703	FBgn0178676	FBgn0190140	FBgn0243004	FBgn0109072	FBgn0095950	FBgn0080849	FBgn0159206	FBgn0215462	FBgn0132921	FBgn0198126	FBgn0125670
FBgn0037702	FBgn0178677		FBgn0243005	FBgn0109081		FBgn0080859	FBgn0159209	FBgn0215463	FBgn0132922	FBgn0198127	FBgn0125672
FBgn0037700	FBgn0178674		FBgn0243002	FBgn0109050	FBgn0095948	FBgn0080841	FBgn0159204	FBgn0214959	FBgn0132917	FBgn0210471	FBgn0125667
FBgn0037709	FBgn0178679	FBgn0190144	FBgn0243007	FBgn0109102	FBgn0095494	FBgn0080881	FBgn0159918	FBgn0213835	FBgn0146810	FBgn0198173	FBgn0125747
FBgn0037708	FBgn0181102		FBgn0241870	FBgn0109589	FBgn0093558	FBgn0081734	FBgn0159093	FBgn0213828	FBgn0146247	FBgn0197558	FBgn0126769
FBgn0030494	FBgn0172522	FBgn0188702	FBgn0234567	FBgn0110010	FBgn0099567	FBgn0073969	FBgn0157831	FBgn0222081	FBgn0137600	FBgn0206653	FBgn0119977
FBgn0030495	FBgn0172515	FBgn0195856	FBgn0233698	FBgn0111704	FBgn0099373	FBgn0071269	FBgn0157920	FBgn0221784	FBgn0138530	FBgn0205792	FBgn0119727
FBgn0037448	FBgn0165845	FBgn0191366	FBgn0228098	FBgn0105751	FBgn0095384	FBgn0247759	FBgn0159346	FBgn0213587	FBgn0145212	FBgn0197372	FBgn0123091
FBgn0003732	FBgn0015665	FBgn0015670	FBgn0230378	FBgn0113808	FBgn0092656	FBgn0070228	FBgn0158698	FBgn0226186	FBgn0142561	FBgn0205264	FBgn0118109
FBgn0036015	FBgn0179715	FBgn0184632	FBgn0238496	FBgn0106282	FBgn0101645	FBgn0075933	FBgn0147923		FBgn0136011	FBgn0199277	FBgn0120288
FBgn0037449	FBgn0165846	FBgn0191367	FBgn0228099	FBgn0105762	FBgn0095385
FBgn0037179	FBgn0176956	FBgn0183800	FBgn0240483		FBgn0100446	FBgn0249793
FBgn0034645	FBgn0170765		FBgn0068512	FBgn0114299	FBgn0090288	FBgn0070300	FBgn0148408	FBgn0221565	FBgn0141262	FBgn0208515	FBgn0130196
FBgn0004510	FBgn0165107	FBgn0189653	FBgn0228461	FBgn0104455	FBgn0095579	FBgn0079517	FBgn0164842	FBgn0224538	FBgn0145876	FBgn0197731	FBgn0121731
FBgn0004511	FBgn0167977	FBgn0018282	FBgn0235053	FBgn0111041	FBgn0097256	FBgn0081709	FBgn0152831	FBgn0218285	FBgn0138007	FBgn0202034	FBgn0132043
FBgn0004512	FBgn0175205		FBgn0231086	FBgn0114707	FBgn0089032	FBgn0077756	FBgn0148207	FBgn0222870	FBgn0142308	FBgn0208279	FBgn0129063
FBgn0034644	FBgn0170764	FBgn0183350	FBgn0229970	FBgn0114298	FBgn0090287	FBgn0245883	FBgn0148407	FBgn0221563	FBgn0141261	FBgn0208514	FBgn0130195
FBgn0004514	FBgn0177297	FBgn0186688	FBgn0240223	FBgn0108477	FBgn0087981	FBgn0080381	FBgn0163007	FBgn0212708	FBgn0136326	FBgn0201122	FBgn0121914
FBgn0004047	FBgn0172547		FBgn0234588	FBgn0110032	FBgn0099599	FBgn0070834	FBgn0157467	FBgn0212140	FBgn0138703	FBgn0205992	FBgn0120278
FBgn0004516	FBgn0168946	FBgn0185014	FBgn0237956	FBgn0106484	FBgn0101401	FBgn0023295	FBgn0154371	FBgn0215732	FBgn0134178	FBgn0200835	FBgn0124474
FBgn0004045	FBgn0166347	FBgn0188548	FBgn0235268	FBgn0110555	FBgn0096166	FBgn0075575	FBgn0153995	FBgn0227790	FBgn0138750	FBgn0016474	FBgn0013806
FBgn0034643	FBgn0170763	FBgn0084073	FBgn0084603	FBgn0084429	FBgn0090286	FBgn0070301	FBgn0148406	FBgn0221562	FBgn0141260	FBgn0208513	FBgn0130194
FBgn0004049	FBgn0180790	FBgn0191967	FBgn0241554	FBgn0109277	FBgn0094397	FBgn0082002	FBgn0161573	FBgn0215350	FBgn0145966	FBgn0198012	FBgn0126007
FBgn0015037			FBgn0236619
FBgn0034642	FBgn0170762	FBgn0183349	FBgn0229968	FBgn0114297		FBgn0073919	FBgn0148405	FBgn0221561	FBgn0141259	FBgn0208512	FBgn0130193
FBgn0050403	FBgn0170607	FBgn0196482	FBgn0231335	FBgn0112934	FBgn0088661	FBgn0245589	FBgn0155125	FBgn0217662	FBgn0143600	FBgn0207741	FBgn0128246
FBgn0050401		FBgn0196467	FBgn0231320	FBgn0112918	FBgn0088644		FBgn0155105	FBgn0217640	FBgn0143501		FBgn0128813
FBgn0050159	FBgn0175792	FBgn0182211	FBgn0236450	FBgn0115389	FBgn0090186	FBgn0075703	FBgn0148742	FBgn0221401	FBgn0142201	FBgn0202320	FBgn0128954
FBgn0050158	FBgn0175787	FBgn0182205	FBgn0236445	FBgn0115384	FBgn0090181	FBgn0075702	FBgn0148737	FBgn0222881	FBgn0142457	FBgn0204726	FBgn0129475
FBgn0050404	FBgn0170606	FBgn0196481	FBgn0231334	FBgn0112933	FBgn0088660	FBgn0075838	FBgn0155124	FBgn0217661	FBgn0143599	FBgn0207740	FBgn0128245
FBgn0050154	FBgn0176893	FBgn0183261	FBgn0229887	FBgn0114213	FBgn0089307			FBgn0221303		FBgn0208805	FBgn0128532
FBgn0050157	FBgn0175713	FBgn0182058	FBgn0241436	FBgn0103087	FBgn0088794	FBgn0075701	FBgn0148569		FBgn0142542	FBgn0205625	FBgn0127320
FBgn0050156	FBgn0175710	FBgn0182055	FBgn0241415	FBgn0103085	FBgn0088792	FBgn0075700	FBgn0148567	FBgn0223527	FBgn0142797	FBgn0202162	FBgn0127854
FBgn0050151	FBgn0174684	FBgn0196588	FBgn0231452	FBgn0113048		FBgn0245700					FBgn0128531
FBgn0003890	FBgn0171218		FBgn0228378	FBgn0104368	FBgn0093155	FBgn0248457	FBgn0161465	FBgn0224504	FBgn0147572	FBgn0211575
FBgn0003891	FBgn0170731		FBgn0229943	FBgn0114273	FBgn0089835	FBgn0081780	FBgn0148935	FBgn0217795	FBgn0143095	FBgn0209198	FBgn0129318
FBgn0003892	FBgn0175935	FBgn0187046	FBgn0236573	FBgn0115526	FBgn0089409	FBgn0075384	FBgn0148026	FBgn0223717	FBgn0141542	FBgn0208948	FBgn0127551
FBgn0003896	FBgn0171965	FBgn0193221	FBgn0230421	FBgn0113853	FBgn0091894	FBgn0070498	FBgn0156426	FBgn0225856	FBgn0139762	FBgn0211522	FBgn0119001
FBgn0015036	FBgn0174107		FBgn0233781	FBgn0105188	FBgn0099196	FBgn0244262	FBgn0150929	FBgn0218046	FBgn0144208	FBgn0203685	FBgn0125055
FBgn0044030	FBgn0177614		FBgn0234857	FBgn0110274	FBgn0097198	FBgn0244099	FBgn0152133	FBgn0217118	FBgn0138837	FBgn0202924	FBgn0125120
FBgn0011589	FBgn0176711	FBgn0183077	FBgn0229694	FBgn0114012	FBgn0088724	FBgn0078642	FBgn0149131	FBgn0224223	FBgn0142978	FBgn0207335	FBgn0127615
FBgn0035449	FBgn0168979	FBgn0185045	FBgn0237989	FBgn0106517	FBgn0087307	FBgn0073432	FBgn0150864	FBgn0222371	FBgn0134785	FBgn0200523	FBgn0124356
FBgn0035443	FBgn0169491	FBgn0185461	FBgn0238624	FBgn0107390	FBgn0101201	FBgn0071387		FBgn0222508	FBgn0136880	FBgn0204929	FBgn0118691
FBgn0035440	FBgn0168986		FBgn0237995	FBgn0106525	FBgn0100905	FBgn0073431	FBgn0150851	FBgn0222507	FBgn0135545	FBgn0203273
FBgn0035444	FBgn0169492	FBgn0185462	FBgn0238625	FBgn0107391	FBgn0101203	FBgn0071389	FBgn0150854	FBgn0222509	FBgn0135136	FBgn0199518	FBgn0130782
FBgn0035445	FBgn0169493	FBgn0185463	FBgn0238626	FBgn0107392	FBgn0101204	FBgn0071391	FBgn0150855	FBgn0222510	FBgn0135137	FBgn0199519	FBgn0130783
FBgn0040842	FBgn0169613	FBgn0185571	FBgn0238737	FBgn0107509	FBgn0100959	FBgn0073610	FBgn0160205	FBgn0222028
FBgn0020626	FBgn0178311	FBgn0041668	FBgn0041644	FBgn0084403	FBgn0095695	FBgn0079797	FBgn0160721	FBgn0216275		FBgn0210014	FBgn0128977
FBgn0020620	FBgn0175120	FBgn0197006	FBgn0068088	FBgn0114623	FBgn0088186	FBgn0246307	FBgn0157677	FBgn0217733	FBgn0141175	FBgn0208641	FBgn0130402
FBgn0016919	FBgn0171051	FBgn0193060	FBgn0230695	FBgn0113664	FBgn0091453	FBgn0250186	FBgn0163937	FBgn0220675	FBgn0140157	FBgn0205507	FBgn0121137
FBgn0020622	FBgn0171647	FBgn0194407	FBgn0234232	FBgn0116843	FBgn0097644	FBgn0075452	FBgn0163509	FBgn0220372	FBgn0139783	FBgn0211766	FBgn0119029
FBgn0028431	FBgn0179987	FBgn0185850	FBgn0238106	FBgn0106642						FBgn0199989	FBgn0122643
FBgn0033665	FBgn0176198	FBgn0182586	FBgn0230136	FBgn0112421	FBgn0090139	FBgn0072152	FBgn0147703	FBgn0224034	FBgn0142694	FBgn0205066	FBgn0128941
FBgn0028433	FBgn0172329	FBgn0194970	FBgn0236214	FBgn0117457	FBgn0099707	FBgn0077628	FBgn0163832	FBgn0217080	FBgn0140211	FBgn0201683	FBgn0120750
FBgn0033667	FBgn0175283	FBgn0197154	FBgn0231158	FBgn0114791	FBgn0088839	FBgn0072148	FBgn0147852	FBgn0224235	FBgn0142327	FBgn0205528	FBgn0127866
FBgn0033661	FBgn0175287		FBgn0231162		FBgn0088844	FBgn0245537	FBgn0147856	FBgn0224238	FBgn0142331	FBgn0205551	FBgn0127870
FBgn0028436	FBgn0165797	FBgn0191323	FBgn0228054	FBgn0105371	FBgn0093388	FBgn0070493	FBgn0161630	FBgn0215032	FBgn0147467	FBgn0201779	FBgn0126355
FBgn0033668	FBgn0176200	FBgn0182590	FBgn0230138	FBgn0112422	FBgn0090140	FBgn0246457	FBgn0147704	FBgn0224035	FBgn0142695	FBgn0205077	FBgn0128942
FBgn0033669	FBgn0175282	FBgn0197153	FBgn0231157	FBgn0114790	FBgn0088838	FBgn0081437	FBgn0147851	FBgn0224234	FBgn0142326	FBgn0205517	FBgn0127865
FBgn0032399	FBgn0181259	FBgn0193549	FBgn0230239	FBgn0102591	FBgn0092518	FBgn0079857	FBgn0151751	FBgn0216833	FBgn0137647	FBgn0211126	FBgn0117682
FBgn0003046	FBgn0171189	FBgn0194828	FBgn0231913	FBgn0102761	FBgn0091980	FBgn0012707	FBgn0163560	FBgn0221051	FBgn0140214	FBgn0201726	FBgn0120754
FBgn0032397	FBgn0181282	FBgn0193552	FBgn0230259	FBgn0102593	FBgn0092520	FBgn0079834	FBgn0151757	FBgn0216561	FBgn0139926	FBgn0209263	FBgn0121254
FBgn0032820	FBgn0171901	FBgn0193157	FBgn0230358	FBgn0113787	FBgn0092501	FBgn0076415	FBgn0163205	FBgn0217224	FBgn0140930	FBgn0201887	FBgn0120522
FBgn0032395	FBgn0181293	FBgn0193553	FBgn0230268	FBgn0102594	FBgn0092521	FBgn0079815		FBgn0225889	FBgn0139927	FBgn0209273	FBgn0121255
FBgn0032822	FBgn0172288	FBgn0195582	FBgn0230967	FBgn0113387	FBgn0091460	FBgn0070389	FBgn0163758	FBgn0216930	FBgn0142951	FBgn0200822	FBgn0121306
FBgn0032393	FBgn0181548	FBgn0195176	FBgn0235970	FBgn0115893	FBgn0091437	FBgn0071569	FBgn0153689	FBgn0225709	FBgn0136928	FBgn0204674	FBgn0120574
FBgn0032824	FBgn0171896	FBgn0193153	FBgn0230964	FBgn0113384	FBgn0091457	FBgn0072707	FBgn0163754
FBgn0032827	FBgn0171895	FBgn0193152	FBgn0230352	FBgn0113782	FBgn0092496	FBgn0070400	FBgn0164270	FBgn0217213	FBgn0140926	FBgn0201876
FBgn0032390	FBgn0181536	FBgn0195173	FBgn0235967	FBgn0115890	FBgn0092161	FBgn0074272	FBgn0156139	FBgn0217178	FBgn0140423	FBgn0204639	FBgn0120539
FBgn0003044	FBgn0176723	FBgn0183089	FBgn0229706	FBgn0114023	FBgn0089687	FBgn0078665	FBgn0149156	FBgn0221648	FBgn0141392	FBgn0208788	FBgn0128513
FBgn0035626						FBgn0074494
FBgn0035627	FBgn0168834	FBgn0184902	FBgn0237854	FBgn0106379	FBgn0087492	FBgn0070471	FBgn0149571	FBgn0067457	FBgn0135932	FBgn0067466	FBgn0122488
FBgn0035624	FBgn0168836	FBgn0184904	FBgn0237855	FBgn0106381	FBgn0087493	FBgn0071842	FBgn0149582	FBgn0219300	FBgn0135933	FBgn0199203	FBgn0122489
FBgn0035625	FBgn0169634		FBgn0238758	FBgn0107530	FBgn0100979	FBgn0244871	FBgn0149915	FBgn0219302		FBgn0200637	FBgn0123933
FBgn0035622	FBgn0168837	FBgn0184905	FBgn0237856	FBgn0106382	FBgn0087494	FBgn0070477	FBgn0149593	FBgn0218876	FBgn0135934	FBgn0199204	FBgn0122490
FBgn0035623		FBgn0185589	FBgn0238756	FBgn0107529
FBgn0035620	FBgn0169631	FBgn0185588	FBgn0238755	FBgn0107528	FBgn0100978	FBgn0078693		FBgn0219299	FBgn0134892	FBgn0200635	FBgn0122672
FBgn0035621	FBgn0168838	FBgn0184906	FBgn0237857	FBgn0106383	FBgn0087495	FBgn0070478	FBgn0149604	FBgn0218877	FBgn0135935	FBgn0199205	FBgn0123713
FBgn0003041	FBgn0179844	FBgn0184753	FBgn0237700	FBgn0107186	FBgn0101142	FBgn0080824	FBgn0155425	FBgn0220054	FBgn0134946	FBgn0198682	FBgn0123983
FBgn0013720	FBgn0174045	FBgn0196039	FBgn0234187	FBgn0105134	FBgn0093860	FBgn0073275	FBgn0151863	FBgn0218084	FBgn0138793	FBgn0202749	FBgn0131957
FBgn0013726	FBgn0175898	FBgn0182321	FBgn0236544	FBgn0115496	FBgn0089384	FBgn0081257	FBgn0148820	FBgn0217823	FBgn0141421	FBgn0208817	FBgn0128544
FBgn0013725	FBgn0175092	FBgn0196964	FBgn0230066	FBgn0114594	FBgn0088390	FBgn0070137	FBgn0149008	FBgn0219892	FBgn0141699	FBgn0208687	FBgn0130449
FBgn0002022	FBgn0172226	FBgn0084332	FBgn0230918	FBgn0113334	FBgn0091719	FBgn0070382	FBgn0156512	FBgn0226127	FBgn0135821	FBgn0198860	FBgn0118372
FBgn0052112	FBgn0180225	FBgn0186082	FBgn0239157	FBgn0107838	FBgn0101687	FBgn0244963	FBgn0162524	FBgn0220791	FBgn0136134	FBgn0198759	FBgn0122201
FBgn0004449	FBgn0176965		FBgn0236850	FBgn0105455	FBgn0100458	FBgn0246553		FBgn0219452	FBgn0136676		FBgn0122293
FBgn0261388	FBgn0166541	FBgn0188668	FBgn0234524	FBgn0109974				FBgn0227147			FBgn0131886
FBgn0052121	FBgn0179459	FBgn0184392	FBgn0237391	FBgn0106035	FBgn0087995	FBgn0076712	FBgn0163018	FBgn0219095	FBgn0136544	FBgn0200814	FBgn0122155
FBgn0028292	FBgn0177317	FBgn0188528	FBgn0235230	FBgn0110523	FBgn0096085	FBgn0073993	FBgn0154101	FBgn0227073	FBgn0137990	FBgn0205989	FBgn0120275
FBgn0039259	FBgn0172671	FBgn0189781	FBgn0228593	FBgn0104589	FBgn0095692	FBgn0071251	FBgn0160717	FBgn0215079	FBgn0133316	FBgn0210012	FBgn0129698
FBgn0039258	FBgn0084181	FBgn0084229	FBgn0084525	FBgn0084099	FBgn0084773	FBgn0071250	FBgn0161998	FBgn0216195	FBgn0084187	FBgn0211423	FBgn0129700
FBgn0032283	FBgn0166497	FBgn0193647	FBgn0231141	FBgn0102681		FBgn0250206		FBgn0217521		FBgn0204497
FBgn0032533	FBgn0170036	FBgn0193456	FBgn0229243	FBgn0102493	FBgn0096730			FBgn0221350
FBgn0039252	FBgn0181501	FBgn0192601	FBgn0240711	FBgn0103640	FBgn0093337	FBgn0071244	FBgn0161992	FBgn0214985	FBgn0144947	FBgn0211419	FBgn0126893
FBgn0039251	FBgn0172680	FBgn0192600	FBgn0240710	FBgn0103639	FBgn0093336	FBgn0074546	FBgn0161991		FBgn0144946	FBgn0211418	FBgn0126882
FBgn0032530	FBgn0180290	FBgn0193467	FBgn0229336	FBgn0102502	FBgn0098630	FBgn0081639	FBgn0163279	FBgn0216860	FBgn0140952	FBgn0202030	FBgn0132532
FBgn0039257			FBgn0240716	FBgn0103644	FBgn0093340	FBgn0247977	FBgn0161997	FBgn0214988	FBgn0144950	FBgn0211422	FBgn0126926
FBgn0032536	FBgn0170304	FBgn0195304	FBgn0236379	FBgn0116037	FBgn0091297	FBgn0250139	FBgn0158843	FBgn0217025	FBgn0135404	FBgn0205323	FBgn0118608
FBgn0032535		FBgn0195303	FBgn0236093		FBgn0091296						FBgn0118397
FBgn0039254	FBgn0181502	FBgn0192603	FBgn0240712	FBgn0103641	FBgn0093338	FBgn0262664	FBgn0161993	FBgn0214986	FBgn0144948	FBgn0211420	FBgn0126904
FBgn0029740	FBgn0167315	FBgn0188305	FBgn0233909	FBgn0110947	FBgn0097341	FBgn0071803	FBgn0155412		FBgn0144393	FBgn0202975	FBgn0121028
FBgn0029745	FBgn0167321		FBgn0233913	FBgn0110951	FBgn0098329
FBgn0029746	FBgn0167324		FBgn0233914	FBgn0110952	FBgn0098330	FBgn0073786	FBgn0151882	FBgn0212304	FBgn0138021	FBgn0204022	FBgn0132057
FBgn0029747	FBgn0167591	FBgn0195926	FBgn0234316	FBgn0110720	FBgn0097961	FBgn0078630	FBgn0151949	FBgn0212353	FBgn0138057	FBgn0203764	FBgn0130914
FBgn0029748	FBgn0167326		FBgn0233915	FBgn0110953	FBgn0098331	FBgn0073785	FBgn0151886	FBgn0212306	FBgn0138023	FBgn0204023	FBgn0132058
FBgn0260011	FBgn0170386	FBgn0195316	FBgn0068398	FBgn0116048	FBgn0091305	FBgn0074219	FBgn0158851	FBgn0217035	FBgn0135504	FBgn0205335	FBgn0118616
FBgn0260010	FBgn0181108	FBgn0192255	FBgn0241875	FBgn0109594	FBgn0093080	FBgn0081723	FBgn0159820	FBgn0216307	FBgn0145328	FBgn0210941	FBgn0126862
FBgn0260012	FBgn0176206	FBgn0182595	FBgn0230141	FBgn0112428	FBgn0089321	FBgn0074561	FBgn0148129	FBgn0223327		FBgn0207816	FBgn0128314
FBgn0053467	FBgn0175043	FBgn0196923	FBgn0230022	FBgn0114548						FBgn0205896	FBgn0132726
FBgn0030258	FBgn0166214	FBgn0195875	FBgn0234797	FBgn0111093	FBgn0097407	FBgn0248836	FBgn0155918	FBgn0221895	FBgn0139211	FBgn0203128	FBgn0125067
FBgn0037950	FBgn0178844	FBgn0190303	FBgn0241334	FBgn0110668	FBgn0095418	FBgn0073242	FBgn0149997	FBgn0214953	FBgn0145175	FBgn0198276	FBgn0124812
FBgn0037956	FBgn0180920	FBgn0192094	FBgn0227960	FBgn0109412	FBgn0100054	FBgn0079981	FBgn0149974	FBgn0216481	FBgn0145334	FBgn0210947	FBgn0126868
FBgn0037955	FBgn0180921	FBgn0192095	FBgn0227961	FBgn0109413	FBgn0100056	FBgn0079973	FBgn0149975	FBgn0214756	FBgn0145336	FBgn0210948	FBgn0126869
FBgn0037958	FBgn0180918	FBgn0192093	FBgn0227959	FBgn0109410	FBgn0100053	FBgn0079983	FBgn0149972	FBgn0216479	FBgn0145398	FBgn0210499	FBgn0126246
FBgn0030330	FBgn0168036	FBgn0188616	FBgn0233232	FBgn0110655	FBgn0097436	FBgn0074950	FBgn0152751	FBgn0218317	FBgn0138075	FBgn0201969	FBgn0131843
FBgn0039265	FBgn0172698	FBgn0192613	FBgn0240723	FBgn0103651	FBgn0094899	FBgn0071256	FBgn0159480	FBgn0215412	FBgn0145607	FBgn0210529	FBgn0120616
FBgn0003308	FBgn0178942	FBgn0016353	FBgn0041639	FBgn0024451	FBgn0024471	FBgn0012736	FBgn0018680	FBgn0020952	FBgn0064059	FBgn0017793	FBgn0125838
FBgn0067905	FBgn0170696	FBgn0183284
FBgn0039628	FBgn0167694	FBgn0192843	FBgn0240981	FBgn0103933	FBgn0093294	FBgn0071282	FBgn0161841	FBgn0224545	FBgn0146911	FBgn0197815	FBgn0126144
FBgn0039629	FBgn0167696			FBgn0103934		FBgn0071283
FBgn0067903	FBgn0170444	FBgn0196343
FBgn0003300	FBgn0177918	FBgn0016352	FBgn0084618	FBgn0085118	FBgn0092993	FBgn0013862	FBgn0153410	FBgn0221813	FBgn0138240	FBgn0013920	FBgn0125210
FBgn0039623	FBgn0167689	FBgn0192836	FBgn0240975	FBgn0103928	FBgn0093290	FBgn0075173	FBgn0161836	FBgn0224540	FBgn0145777	FBgn0211712	FBgn0117619
FBgn0039620	FBgn0167210	FBgn0189549	FBgn0228345	FBgn0104337	FBgn0095746	FBgn0073015	FBgn0160876	FBgn0212898	FBgn0147249	FBgn0209702	FBgn0131154
FBgn0039621	FBgn0167688	FBgn0192835	FBgn0240974		FBgn0096964	FBgn0248083	FBgn0161835				FBgn0131149
FBgn0039626						FBgn0072865
FBgn0039627	FBgn0167693	FBgn0192842	FBgn0240980	FBgn0103932	FBgn0093293	FBgn0071278	FBgn0161840	FBgn0224544	FBgn0146910	FBgn0197814	FBgn0126143
FBgn0039625	FBgn0167206	FBgn0189546	FBgn0228342	FBgn0104334	FBgn0095744	FBgn0073086	FBgn0160873	FBgn0224580	FBgn0147248	FBgn0209700	FBgn0131139
FBgn0010504	FBgn0175597		FBgn0240456	FBgn0102977	FBgn0088246	FBgn0071115	FBgn0154978	FBgn0225003	FBgn0143002	FBgn0207359	FBgn0127444
FBgn0044419	FBgn0169641	FBgn0185596	FBgn0238766	FBgn0107538	FBgn0100987	FBgn0077210	FBgn0153913	FBgn0218884	FBgn0136119	FBgn0200419	FBgn0123687
FBgn0036024			FBgn0068367
FBgn0016641	FBgn0170620	FBgn0196494	FBgn0231348	FBgn0112947	FBgn0088813	FBgn0082061	FBgn0148258	FBgn0225250	FBgn0142267	FBgn0208232	FBgn0129019
FBgn0010053	FBgn0174749	FBgn0196647	FBgn0231519	FBgn0113120	FBgn0090771	FBgn0073528	FBgn0148192	FBgn0222689	FBgn0142890	FBgn0209543	FBgn0127194
FBgn0029964		FBgn0188446	FBgn0233304	FBgn0111864	FBgn0098250	FBgn0247560	FBgn0152333	FBgn0220834	FBgn0139083	FBgn0203090	FBgn0120065
FBgn0029965	FBgn0166913		FBgn0234969	FBgn0109832	FBgn0098249	FBgn0073685	FBgn0152196	FBgn0212132	FBgn0139082	FBgn0202861	FBgn0119604
FBgn0029966	FBgn0166918	FBgn0188451	FBgn0233307	FBgn0111865	FBgn0098037	FBgn0073683	FBgn0152339	FBgn0226968	FBgn0138964	FBgn0203093	FBgn0120066
FBgn0029961	FBgn0172445		FBgn0233299	FBgn0111860	FBgn0098032	FBgn0071794	FBgn0163064		FBgn0138956	FBgn0203085
FBgn0029962	FBgn0166915	FBgn0188450	FBgn0233303	FBgn0111863	FBgn0098036	FBgn0247522	FBgn0152336	FBgn0226967	FBgn0138959	FBgn0203089	FBgn0120064
FBgn0029963	FBgn0166914	FBgn0187780	FBgn0234970	FBgn0109833	FBgn0098251			FBgn0220863	FBgn0138961	FBgn0202862	FBgn0119605
FBgn0029968	FBgn0166919		FBgn0233308	FBgn0111866	FBgn0098038	FBgn0073684	FBgn0152340			FBgn0204227
FBgn0029969	FBgn0166908	FBgn0195909	FBgn0234964	FBgn0109827	FBgn0098244	FBgn0070707	FBgn0152189	FBgn0212130	FBgn0138169	FBgn0203562	FBgn0125365
FBgn0030334	FBgn0168039	FBgn0188622	FBgn0233235	FBgn0110659	FBgn0097441	FBgn0077991	FBgn0152756	FBgn0218321	FBgn0138079	FBgn0201972	FBgn0131846
FBgn0027528	FBgn0168300	FBgn0187387	FBgn0233216	FBgn0110443	FBgn0099286	FBgn0081914	FBgn0164350	FBgn0227460	FBgn0138706	FBgn0205995	FBgn0120281
FBgn0027529	FBgn0176879	FBgn0187110	FBgn0229873	FBgn0114201	FBgn0089298	FBgn0246248	FBgn0155260	FBgn0219949	FBgn0143530	FBgn0207670	FBgn0129286
FBgn0027526	FBgn0181335		FBgn0228217	FBgn0103484	FBgn0093993	FBgn0079786	FBgn0151265	FBgn0216415	FBgn0145743	FBgn0211688	FBgn0131133
FBgn0027527	FBgn0165813	FBgn0191337	FBgn0228067	FBgn0105420	FBgn0093399	FBgn0247868	FBgn0161648	FBgn0215045	FBgn0147117	FBgn0201465	FBgn0121498
FBgn0027524	FBgn0178716	FBgn0190180	FBgn0243045	FBgn0109518	FBgn0094869	FBgn0077775	FBgn0164780	FBgn0224476	FBgn0145860	FBgn0197713	FBgn0130016
FBgn0027525	FBgn0175370	FBgn0197227	FBgn0230773	FBgn0114877	FBgn0088120	FBgn0246405	FBgn0154776	FBgn0225234	FBgn0143387	FBgn0207541	FBgn0128891
FBgn0027521	FBgn0168351	FBgn0188836	FBgn0228843	FBgn0110170	FBgn0096628	FBgn0077618	FBgn0158913	FBgn0212082	FBgn0133904	FBgn0205679	FBgn0119947
FBgn0034379	FBgn0176788	FBgn0183154	FBgn0229772	FBgn0114097	FBgn0088151	FBgn0073508	FBgn0148376	FBgn0222911	FBgn0141956	FBgn0207429	FBgn0127504
FBgn0034372	FBgn0174775	FBgn0196669	FBgn0231541	FBgn0113142	FBgn0089833	FBgn0078903	FBgn0148933	FBgn0217792	FBgn0143092	FBgn0209196	FBgn0129315
FBgn0034371	FBgn0174776	FBgn0196672	FBgn0231543	FBgn0113143	FBgn0089834	FBgn0078907	FBgn0148934	FBgn0217793	FBgn0143094	FBgn0209197	FBgn0129317
FBgn0034374	FBgn0174771	FBgn0196665	FBgn0231537	FBgn0113137	FBgn0089830	FBgn0246069			FBgn0143089	FBgn0209192	FBgn0129313
FBgn0037578	FBgn0181200	FBgn0192334	FBgn0241951	FBgn0109678	FBgn0093687	FBgn0081890	FBgn0161706	FBgn0216105	FBgn0145474	FBgn0209853	FBgn0124889
FBgn0037579	FBgn0178592	FBgn0085992	FBgn0242922	FBgn0102457	FBgn0095364	FBgn0074862		FBgn0215194	FBgn0147592	FBgn0211595	FBgn0121715
FBgn0037574	FBgn0181203	FBgn0186791	FBgn0241955	FBgn0109683	FBgn0093690	FBgn0081897		FBgn0216108	FBgn0145478	FBgn0209856	FBgn0124892
FBgn0030707	FBgn0177468	FBgn0196143	FBgn0234715	FBgn0110150	FBgn0096870	FBgn0245423	FBgn0162978	FBgn0219719	FBgn0137694	FBgn0206118	FBgn0120330
FBgn0037576	FBgn0178589	FBgn0187048	FBgn0242919	FBgn0117263				FBgn0215189
FBgn0030257	FBgn0166393	FBgn0188574	FBgn0233461	FBgn0110599	FBgn0097294	FBgn0070862	FBgn0155854	FBgn0221978	FBgn0138808	FBgn0202822	FBgn0125385
FBgn0037570	FBgn0181206	FBgn0192336	FBgn0241957	FBgn0109685	FBgn0093692	FBgn0071200	FBgn0161710	FBgn0216110	FBgn0133409	FBgn0210104	FBgn0121594
FBgn0037571	FBgn0181205		FBgn0241956	FBgn0109684	FBgn0093691	FBgn0071201	FBgn0161709
FBgn0030700	FBgn0177460	FBgn0196008	FBgn0234707	FBgn0110142	FBgn0090047	FBgn0244538	FBgn0155656	FBgn0227777	FBgn0133686	FBgn0205724	FBgn0119674
FBgn0030701	FBgn0177463	FBgn0188812	FBgn0234711	FBgn0110146		FBgn0243926	FBgn0157724	FBgn0218253	FBgn0136973	FBgn0201842	FBgn0119653
FBgn0033471	FBgn0166066	FBgn0182470	FBgn0236671	FBgn0064651	FBgn0090596	FBgn0064443	FBgn0154370	FBgn0064300	FBgn0142755	FBgn0208400	FBgn0127814
FBgn0036150	FBgn0179626	FBgn0184538	FBgn0237547	FBgn0106190	FBgn0101553	FBgn0079417	FBgn0160427	FBgn0219028	FBgn0136461	FBgn0201265	FBgn0122329
FBgn0036621	FBgn0179271	FBgn0184205	FBgn0240107	FBgn0105730	FBgn0101380	FBgn0074189	FBgn0155603	FBgn0222803	FBgn0139618	FBgn0199859	FBgn0123066
FBgn0036152	FBgn0179625	FBgn0189133	FBgn0237543	FBgn0106189	FBgn0101552	FBgn0079408	FBgn0160426	FBgn0219162	FBgn0136460	FBgn0201264	FBgn0122328
FBgn0033475	FBgn0176057	FBgn0182473	FBgn0236676	FBgn0116262	FBgn0089049	FBgn0071477	FBgn0149121	FBgn0223941	FBgn0142198	FBgn0208344	FBgn0127754
FBgn0036626	FBgn0179267	FBgn0184202		FBgn0105726	FBgn0087254	FBgn0072038	FBgn0155600	FBgn0219491	FBgn0139615	FBgn0199856	FBgn0123063
FBgn0036157	FBgn0180130	FBgn0185989	FBgn0239054	FBgn0107749	FBgn0102253	FBgn0080435	FBgn0160375	FBgn0219164	FBgn0134364	FBgn0198544	FBgn0124117
FBgn0036624	FBgn0180491	FBgn0186318	FBgn0240297	FBgn0108237	FBgn0101269	FBgn0249878	FBgn0155463	FBgn0216592	FBgn0139290	FBgn0200029	FBgn0123361
FBgn0036159	FBgn0180131	FBgn0185990	FBgn0239055	FBgn0107752	FBgn0102254	FBgn0248546	FBgn0160767	FBgn0219023	FBgn0134370	FBgn0198548	FBgn0124120
FBgn0036158	FBgn0179618	FBgn0184533	FBgn0237539	FBgn0106185	FBgn0101547	FBgn0079390			FBgn0136455	FBgn0201258
FBgn0036629	FBgn0179264	FBgn0184199	FBgn0239772	FBgn0105723	FBgn0087251	FBgn0078273	FBgn0155597	FBgn0219487	FBgn0139612	FBgn0199854	FBgn0123060
FBgn0036628	FBgn0179266	FBgn0184201	FBgn0240111	FBgn0105725	FBgn0087253	FBgn0072037	FBgn0155599	FBgn0219490	FBgn0139614	FBgn0199855	FBgn0123062
FBgn0040718	FBgn0171487	FBgn0194273	FBgn0232845	FBgn0116692	FBgn0092335	FBgn0073701	FBgn0156057		FBgn0142434	FBgn0204609	FBgn0132468
FBgn0015519	FBgn0176354		FBgn0234927	FBgn0110189	FBgn0099439	FBgn0249722	FBgn0157502	FBgn0218314	FBgn0138614	FBgn0206169	FBgn0119889
FBgn0015040	FBgn0166829	FBgn0183625	FBgn0232039	FBgn0115152	FBgn0090031	FBgn0077572	FBgn0147843	FBgn0223415	FBgn0142734	FBgn0208379	FBgn0127790
FBgn0040717	FBgn0171758	FBgn0194515	FBgn0235306	FBgn0116951	FBgn0091621	FBgn0247429	FBgn0157267	FBgn0217085	FBgn0140982	FBgn0210011	FBgn0132666
FBgn0040715	FBgn0173161	FBgn0194257	FBgn0232781	FBgn0116678	FBgn0096712	FBgn0073728	FBgn0157013	FBgn0221039	FBgn0139654	FBgn0204386	FBgn0118948
FBgn0015513	FBgn0181385		FBgn0228261	FBgn0103531	FBgn0093285	FBgn0070346	FBgn0160853	FBgn0213120	FBgn0145799	FBgn0209695	FBgn0131086
FBgn0038282	FBgn0180667	FBgn0191861	FBgn0243441	FBgn0113141	FBgn0094186	FBgn0247746	FBgn0159288	FBgn0213018	FBgn0145718	FBgn0211764	FBgn0126978
FBgn0038281	FBgn0179061		FBgn0241399	FBgn0109116
FBgn0026438	FBgn0171560	FBgn0194337	FBgn0233509	FBgn0116764	FBgn0091901	FBgn0076346	FBgn0152947	FBgn0226586	FBgn0140757	FBgn0206797	FBgn0117980
FBgn0038286	FBgn0180665	FBgn0191858	FBgn0243439	FBgn0113119	FBgn0094183	FBgn0079987	FBgn0159286	FBgn0213016	FBgn0145716	FBgn0211762	FBgn0126976
FBgn0038285	FBgn0180666	FBgn0191859	FBgn0243440	FBgn0113130	FBgn0094184	FBgn0079992	FBgn0159287	FBgn0213017	FBgn0145717	FBgn0211763	FBgn0126977
FBgn0026433			FBgn0233595	FBgn0111601	FBgn0098904	FBgn0244232	FBgn0150913	FBgn0227436	FBgn0144522	FBgn0204141	FBgn0119918
FBgn0026432	FBgn0179548	FBgn0184482	FBgn0237476	FBgn0106124	FBgn0101484	FBgn0079056	FBgn0162649	FBgn0218935	FBgn0136529	FBgn0200803	FBgn0122597
FBgn0026431	FBgn0173387	FBgn0195086	FBgn0235881	FBgn0115786	FBgn0092821	FBgn0250507	FBgn0156735	FBgn0216890	FBgn0143278	FBgn0201102	FBgn0121095
FBgn0026430	FBgn0177606	FBgn0187241	FBgn0234848	FBgn0110266	FBgn0097490	FBgn0077780	FBgn0152381	FBgn0227065	FBgn0139180	FBgn0203023	FBgn0123828
FBgn0030338		FBgn0187615	FBgn0235051		FBgn0096422	FBgn0249907		FBgn0216898		FBgn0206374
FBgn0050369	FBgn0175900	FBgn0182324	FBgn0236546	FBgn0115498
FBgn0050362	FBgn0175576	FBgn0186946	FBgn0240292	FBgn0102957	FBgn0096814	FBgn0075806		FBgn0217758		FBgn0207782	FBgn0128280
FBgn0050363	FBgn0175577	FBgn0186947	FBgn0240303	FBgn0102958	FBgn0096815			FBgn0217762	FBgn0143650	FBgn0207784	FBgn0128281
FBgn0050360		FBgn0182340	FBgn0236562	FBgn0115514	FBgn0089400	FBgn0075804				FBgn0208835
FBgn0050361	FBgn0175564		FBgn0240176	FBgn0102945	FBgn0089620	FBgn0245901	FBgn0148468		FBgn0143630	FBgn0207766	FBgn0128270
FBgn0050366	FBgn0175578	FBgn0186948	FBgn0240314	FBgn0102959	FBgn0096816			FBgn0221091	FBgn0143651	FBgn0207786	FBgn0128282
FBgn0050364	FBgn0175580	FBgn0186950	FBgn0240335	FBgn0102961	FBgn0089632	FBgn0075808	FBgn0148481	FBgn0217764	FBgn0141426	FBgn0208823	FBgn0128549
FBgn0050365	FBgn0175581	FBgn0186953	FBgn0240338	FBgn0102963
FBgn0013263	FBgn0179396	FBgn0184331	FBgn0237331	FBgn0105975	FBgn0102176	FBgn0245056		FBgn0212600	FBgn0136560	FBgn0025647	FBgn0124263
FBgn0031478	FBgn0173283	FBgn0194580	FBgn0235620	FBgn0117025	FBgn0092014	FBgn0081328	FBgn0163874	FBgn0226245	FBgn0133921	FBgn0205481	FBgn0118165
FBgn0013269	FBgn0180640	FBgn0191835	FBgn0243416	FBgn0112858	FBgn0100026	FBgn0247935	FBgn0161886	FBgn0213970	FBgn0144657	FBgn0201503	FBgn0129274
FBgn0051949	FBgn0173237	FBgn0194535	FBgn0235540	FBgn0116975	FBgn0091644
FBgn0051948	FBgn0173136	FBgn0194230	FBgn0232701	FBgn0116654	FBgn0098612			FBgn0221253
FBgn0051419	FBgn0170141	FBgn0190654	FBgn0228003	FBgn0114311
FBgn0021800	FBgn0173347	FBgn0194645	FBgn0235689	FBgn0117099	FBgn0092062	FBgn0077783	FBgn0156281	FBgn0216658	FBgn0140852	FBgn0203483	FBgn0129714
FBgn0051413	FBgn0181565			FBgn0103520			FBgn0161394
FBgn0051410	FBgn0178719	FBgn0190183	FBgn0243048	FBgn0109551	FBgn0094872	FBgn0076251	FBgn0164783	FBgn0212885	FBgn0145863	FBgn0197717
FBgn0051415	FBgn0178696		FBgn0243025	FBgn0109298	FBgn0100027
FBgn0051414	FBgn0181375	FBgn0192485	FBgn0228252	FBgn0103521	FBgn0093276	FBgn0248351	FBgn0151260	FBgn0224375	FBgn0145510	FBgn0209889	FBgn0124928
FBgn0030878	FBgn0177731	FBgn0188930	FBgn0235141	FBgn0111343	FBgn0098417	FBgn0079847	FBgn0152360	FBgn0226998	FBgn0138947	FBgn0203077	FBgn0119621
FBgn0037399	FBgn0165516	FBgn0191057	FBgn0241255	FBgn0102919	FBgn0095648	FBgn0073862	FBgn0161076	FBgn0216218	FBgn0140790	FBgn0209515	FBgn0121276
FBgn0030870	FBgn0177725	FBgn0188924	FBgn0068277	FBgn0111338	FBgn0098110	FBgn0079559	FBgn0152354	FBgn0227283	FBgn0138159	FBgn0203553	FBgn0125408
FBgn0030871	FBgn0177721	FBgn0187324	FBgn0233141	FBgn0110376	FBgn0098178	FBgn0080836	FBgn0152169	FBgn0227578	FBgn0132916	FBgn0210470	FBgn0125666
FBgn0030872	FBgn0177727	FBgn0186614	FBgn0235137	FBgn0111340	FBgn0098113	FBgn0079630	FBgn0152357	FBgn0218382	FBgn0138073	FBgn0201965	FBgn0131841
FBgn0030873	FBgn0177720	FBgn0195821	FBgn0233140	FBgn0110375	FBgn0098176	FBgn0073998	FBgn0152168	FBgn0227125	FBgn0139096	FBgn0202874	FBgn0120047
FBgn0030874	FBgn0177729		FBgn0235138	FBgn0111341	FBgn0098114	FBgn0079643	FBgn0152358	FBgn0227722	FBgn0138945	FBgn0203075	FBgn0124290
FBgn0037395	FBgn0165523	FBgn0191062	FBgn0068328	FBgn0102962	FBgn0095651	FBgn0070275	FBgn0161078	FBgn0216219	FBgn0145910	FBgn0201709	FBgn0121764
FBgn0030876	FBgn0177730	FBgn0188929	FBgn0235140	FBgn0111342	FBgn0098115	FBgn0079840	FBgn0152359	FBgn0227723	FBgn0138946	FBgn0203076	FBgn0119620
FBgn0030877	FBgn0177717	FBgn0187321	FBgn0233136	FBgn0110371	FBgn0098173	FBgn0080622	FBgn0152165	FBgn0227122	FBgn0139093	FBgn0202871	FBgn0122274
FBgn0050098	FBgn0174942	FBgn0196827	FBgn0231689
FBgn0050099	FBgn0174950	FBgn0196834	FBgn0231700	FBgn0114451	FBgn0096775	FBgn0075665
FBgn0050094	FBgn0176545	FBgn0182920	FBgn0229553	FBgn0112763	FBgn0088899	FBgn0246458	FBgn0147707	FBgn0223947	FBgn0141571	FBgn0208977	FBgn0129138
FBgn0050095	FBgn0176542	FBgn0182917	FBgn0229550	FBgn0112760	FBgn0088334	FBgn0075662	FBgn0158205	FBgn0223850	FBgn0141895	FBgn0209403	FBgn0129531
FBgn0050096	FBgn0174947	FBgn0196832	FBgn0231696	FBgn0114446	FBgn0096774	FBgn0075663	FBgn0148959	FBgn0223678	FBgn0142367		FBgn0129385
FBgn0050090	FBgn0176511	FBgn0182888	FBgn0229519	FBgn0112730
FBgn0050091	FBgn0176509	FBgn0182886	FBgn0229517		FBgn0088537
FBgn0050093	FBgn0176525	FBgn0182900	FBgn0229532	FBgn0112743	FBgn0088588			FBgn0224177	FBgn0141878	FBgn0209385	FBgn0129514
FBgn0038855	FBgn0169983	FBgn0190896	FBgn0242763	FBgn0116475	FBgn0093516	FBgn0079099	FBgn0159377	FBgn0216188	FBgn0146379	FBgn0210595	FBgn0125722
FBgn0032700	FBgn0172197	FBgn0195505	FBgn0230895	FBgn0113309	FBgn0092092	FBgn0070311	FBgn0157228	FBgn0226648	FBgn0139919	FBgn0204850	FBgn0119086
FBgn0032701	FBgn0172198	FBgn0195506	FBgn0230896	FBgn0113310	FBgn0092093	FBgn0070315	FBgn0157229	FBgn0226649	FBgn0140652	FBgn0204851	FBgn0119087
FBgn0032702	FBgn0171982	FBgn0193235	FBgn0230438	FBgn0113869	FBgn0091855	FBgn0070344	FBgn0156092	FBgn0226300	FBgn0145236	FBgn0207570	FBgn0117646
FBgn0023529	FBgn0173797	FBgn0187995	FBgn0234443	FBgn0104916	FBgn0098962	FBgn0075535	FBgn0150990	FBgn0212315	FBgn0144177	FBgn0203651	FBgn0131709
FBgn0032704	FBgn0171980	FBgn0193234	FBgn0230437	FBgn0113868	FBgn0096696	FBgn0247035	FBgn0156091	FBgn0220177	FBgn0139619	FBgn0204380	FBgn0118940
FBgn0032705	FBgn0172200	FBgn0195508	FBgn0230898	FBgn0113312	FBgn0092107	FBgn0070320	FBgn0153364	FBgn0220207	FBgn0138548	FBgn0197561
FBgn0032706	FBgn0171977	FBgn0193232	FBgn0230435	FBgn0113866	FBgn0091844	FBgn0070337	FBgn0152312	FBgn0220175	FBgn0139597	FBgn0204377	FBgn0118044
FBgn0032707	FBgn0171976	FBgn0193231	FBgn0230434	FBgn0113864	FBgn0091516	FBgn0070322	FBgn0156295	FBgn0217543	FBgn0140864	FBgn0204917	FBgn0118682
FBgn0023522	FBgn0174084	FBgn0188181	FBgn0233764	FBgn0105166	FBgn0099186	FBgn0071144	FBgn0152855	FBgn0227139	FBgn0144412	FBgn0203048	FBgn0125360
FBgn0032709	FBgn0172202	FBgn0195510	FBgn0230899	FBgn0113313	FBgn0092441			FBgn0221019	FBgn0143634	FBgn0206996	FBgn0118024
FBgn0023520	FBgn0173837	FBgn0188017	FBgn0234479	FBgn0104953	FBgn0098989	FBgn0244177	FBgn0152738	FBgn0227710	FBgn0144294	FBgn0202897	FBgn0125093
FBgn0023521	FBgn0174085	FBgn0188183	FBgn0233765	FBgn0105167	FBgn0099187	FBgn0077550	FBgn0152856	FBgn0227140	FBgn0144413	FBgn0203049	FBgn0125361
FBgn0023526	FBgn0173793	FBgn0187992	FBgn0068347	FBgn0104912	FBgn0098959	FBgn0075510	FBgn0150988	FBgn0212312	FBgn0144175	FBgn0203650	FBgn0131707
FBgn0023527	FBgn0174121	FBgn0068685	FBgn0233792	FBgn0105200	FBgn0099205	FBgn0075922	FBgn0150941	FBgn0212344	FBgn0144530	FBgn0204149	FBgn0132158
FBgn0023524	FBgn0173801	FBgn0068662	FBgn0234447	FBgn0104919	FBgn0098965	FBgn0075927	FBgn0150994	FBgn0227721	FBgn0144180	FBgn0203655	FBgn0119787
FBgn0023525	FBgn0173803		FBgn0234449	FBgn0104921	FBgn0098967	FBgn0244255	FBgn0150997	FBgn0218334	FBgn0144184	FBgn0203659	FBgn0119789
FBgn0038870	FBgn0169997	FBgn0190908	FBgn0242775	FBgn0116597	FBgn0088623	FBgn0079190	FBgn0164904	FBgn0212927	FBgn0144667	FBgn0201513	FBgn0129372
FBgn0038871	FBgn0170011	FBgn0191481	FBgn0242096	FBgn0107039	FBgn0088699	FBgn0077400	FBgn0164747	FBgn0214197	FBgn0133603	FBgn0201656	FBgn0126426
FBgn0035880	FBgn0179807	FBgn0184721	FBgn0238578	FBgn0107342	FBgn0087154	FBgn0074504	FBgn0162167	FBgn0220037	FBgn0135250	FBgn0199640	FBgn0123884
FBgn0038873		FBgn0190910	FBgn0242777	FBgn0116619	FBgn0095963	FBgn0079205	FBgn0164907	FBgn0216499	FBgn0147178
FBgn0035124	FBgn0169253	FBgn0182768	FBgn0238355	FBgn0106968	FBgn0102038	FBgn0071600	FBgn0153730		FBgn0135554	FBgn0203281	FBgn0123211
FBgn0035554	FBgn0168899	FBgn0184974	FBgn0237916	FBgn0106441
FBgn0035887	FBgn0179804		FBgn0068255						FBgn0139428
FBgn0039398	FBgn0165236	FBgn0192703	FBgn0240810	FBgn0103743	FBgn0093811	FBgn0073103	FBgn0159400	FBgn0214885	FBgn0147401	FBgn0210993	FBgn0126911
FBgn0038401	FBgn0179151	FBgn0190583	FBgn0241492	FBgn0109209	FBgn0093179	FBgn0079223	FBgn0149830	FBgn0215273	FBgn0145385	FBgn0210487	FBgn0126234
FBgn0035557		FBgn0185547	FBgn0238714	FBgn0107489	FBgn0102072			FBgn0218591	FBgn0135492	FBgn0202702	FBgn0123159
FBgn0039396	FBgn0165158	FBgn0189696	FBgn0228504	FBgn0104502	FBgn0095244	FBgn0248715	FBgn0159615	FBgn0216389	FBgn0145639	FBgn0210426	FBgn0125619
FBgn0039395	FBgn0165159	FBgn0189697	FBgn0228505	FBgn0104503	FBgn0095245	FBgn0073109	FBgn0159616	FBgn0216390	FBgn0145641	FBgn0210427	FBgn0125620
FBgn0038878	FBgn0170006	FBgn0191474	FBgn0242092		FBgn0094278	FBgn0077251	FBgn0164742	FBgn0214778	FBgn0133596	FBgn0201651	FBgn0126361
FBgn0001269	FBgn0176176	FBgn0182565	FBgn0230114	FBgn0112398	FBgn0089596	FBgn0074717	FBgn0149024	FBgn0224059	FBgn0141307	FBgn0207503	FBgn0128852
FBgn0032600	FBgn0172112	FBgn0195434	FBgn0230483	FBgn0114932	FBgn0092383	FBgn0074748		FBgn0220229	FBgn0139798	FBgn0204476	FBgn0119042
FBgn0038402	FBgn0180585	FBgn0191781	FBgn0243363	FBgn0112340	FBgn0095866	FBgn0079251	FBgn0150009	FBgn0216018	FBgn0132861	FBgn0210927	FBgn0126303
FBgn0001263	FBgn0170524	FBgn0196414	FBgn0229426	FBgn0112283	FBgn0088364	FBgn0077498	FBgn0147809	FBgn0222853	FBgn0141731	FBgn0207098	FBgn0127558
FBgn0032602	FBgn0172069	FBgn0193314	FBgn0230859	FBgn0112302	FBgn0091572	FBgn0072213	FBgn0156932	FBgn0220157	FBgn0137681	FBgn0211157	FBgn0117686
FBgn0052801	FBgn0173840	FBgn0188019	FBgn0234482	FBgn0104956	FBgn0096479	FBgn0248961	FBgn0155946	FBgn0218274	FBgn0144488	FBgn0206281	FBgn0125313
FBgn0052803	FBgn0173841	FBgn0188021	FBgn0234483	FBgn0104957	FBgn0096480		FBgn0155947	FBgn0218377	FBgn0144489	FBgn0206282	FBgn0125315
FBgn0052806	FBgn0174069	FBgn0196049	FBgn0234205	FBgn0105152
FBgn0052808	FBgn0173874	FBgn0195963	FBgn0234041	FBgn0104983	FBgn0098277	FBgn0077168	FBgn0151981		FBgn0139234	FBgn0203216	FBgn0131925
FBgn0032354	FBgn0173854	FBgn0195141	FBgn0235929	FBgn0115852	FBgn0091791	FBgn0078435	FBgn0157146	FBgn0216902	FBgn0143374	FBgn0200460	FBgn0120862
FBgn0024273	FBgn0167218	FBgn0189560	FBgn0228352	FBgn0104344	FBgn0093446	FBgn0073599	FBgn0151291	FBgn0212993	FBgn0133289	FBgn0211261	FBgn0125551
FBgn0024277	FBgn0169171	FBgn0185212	FBgn0238271	FBgn0106886	FBgn0087123	FBgn0249638	FBgn0154284	FBgn0218864	FBgn0135472	FBgn0199940	FBgn0123142
FBgn0028569			FBgn0230915	FBgn0113330	FBgn0096691	FBgn0073584	FBgn0164915	FBgn0221374
FBgn0036796	FBgn0169900	FBgn0186431	FBgn0237290	FBgn0105927	FBgn0100624
FBgn0036795	FBgn0169899	FBgn0186430	FBgn0237288
FBgn0051637	FBgn0173541	FBgn0194801	FBgn0231575	FBgn0102727	FBgn0091196	FBgn0076368	FBgn0163259	FBgn0220725	FBgn0136415	FBgn0205497	FBgn0121130
FBgn0036246	FBgn0180183	FBgn0186039	FBgn0239121	FBgn0107803	FBgn0101055	FBgn0245177	FBgn0153329	FBgn0221269	FBgn0134395	FBgn0198577	FBgn0122126
FBgn0261575	FBgn0172625	FBgn0189737	FBgn0228547	FBgn0104542	FBgn0095104	FBgn0071329	FBgn0150114	FBgn0216327	FBgn0145289	FBgn0210847	FBgn0126817
FBgn0261574				FBgn0108314		FBgn0249276		FBgn0222293	FBgn0136706	FBgn0200956	FBgn0124656
FBgn0022720	FBgn0172588	FBgn0195003	FBgn0236247	FBgn0102364	FBgn0099797	FBgn0077843	FBgn0156532	FBgn0226152	FBgn0142821	FBgn0200704	FBgn0132598
FBgn0261573	FBgn0177834	FBgn0189000	FBgn0233411	FBgn0111436	FBgn0097203	FBgn0244102	FBgn0152140	FBgn0227792	FBgn0138844	FBgn0202931	FBgn0125127
FBgn0261572		FBgn0192427			FBgn0094019						FBgn0126642
FBgn0036242	FBgn0180181	FBgn0186037	FBgn0239119	FBgn0107800	FBgn0101053	FBgn0079862	FBgn0147910	FBgn0218963	FBgn0136430		FBgn0124392
FBgn0029552	FBgn0174009	FBgn0196029	FBgn0234152	FBgn0105331	FBgn0099121
FBgn0035169	FBgn0169285	FBgn0185289	FBgn0238383	FBgn0106998	FBgn0101408	FBgn0245190	FBgn0154471	FBgn0219360	FBgn0134187	FBgn0200843	FBgn0124338
FBgn0035168	FBgn0169284		FBgn0234140	FBgn0106997	FBgn0101407	FBgn0072648	FBgn0154448	FBgn0219359	FBgn0134186	FBgn0200842	FBgn0124337
FBgn0034725	FBgn0170823	FBgn0183405	FBgn0231802	FBgn0114360	FBgn0088928	FBgn0079314	FBgn0155144		FBgn0143294	FBgn0209523
FBgn0031979	FBgn0171611	FBgn0194879	FBgn0236122	FBgn0102817	FBgn0091602	FBgn0080339	FBgn0156340	FBgn0217321	FBgn0140657	FBgn0204857	FBgn0119092
FBgn0030817	FBgn0168416	FBgn0188888	FBgn0235094	FBgn0111303	FBgn0098745	FBgn0078577	FBgn0155880	FBgn0217519	FBgn0137550	FBgn0206607	FBgn0131775
FBgn0035161	FBgn0169177	FBgn0185219	FBgn0238277	FBgn0106892
FBgn0035160	FBgn0169178	FBgn0185220	FBgn0238279	FBgn0106895	FBgn0101061	FBgn0072656	FBgn0158426	FBgn0218680	FBgn0135052	FBgn0200458	FBgn0123503
FBgn0035162	FBgn0169176	FBgn0185218	FBgn0238276	FBgn0106891	FBgn0101057	FBgn0072657	FBgn0158424	FBgn0218679	FBgn0135050	FBgn0200456	FBgn0123500
FBgn0038917	FBgn0181238	FBgn0192367	FBgn0228125	FBgn0103394	FBgn0095071	FBgn0079769	FBgn0161393	FBgn0216240	FBgn0133484	FBgn0210238	FBgn0128372
FBgn0035164	FBgn0169175	FBgn0185217	FBgn0238275	FBgn0106890	FBgn0102017	FBgn0072658	FBgn0153942	FBgn0213899	FBgn0135049	FBgn0200455	FBgn0123499
FBgn0038915	FBgn0178548	FBgn0190015	FBgn0241214	FBgn0104838	FBgn0093975	FBgn0074707	FBgn0161320	FBgn0215021	FBgn0144768	FBgn0211177	FBgn0127376
FBgn0038914	FBgn0174277	FBgn0190016	FBgn0241215	FBgn0104839	FBgn0096905	FBgn0074709	FBgn0161321	FBgn0215022	FBgn0133336	FBgn0210031	FBgn0124542
FBgn0263594	FBgn0165700	FBgn0191218	FBgn0242486	FBgn0104683	FBgn0095232	FBgn0073183	FBgn0159059	FBgn0215542	FBgn0147066	FBgn0197709	FBgn0126517
FBgn0020381	FBgn0173933	FBgn0067524	FBgn0067449	FBgn0105037	FBgn0099230	FBgn0080382	FBgn0164326	FBgn0218172	FBgn0144405	FBgn0203883	FBgn0132237
FBgn0020386	FBgn0169234	FBgn0185255	FBgn0238333	FBgn0106947	FBgn0101872	FBgn0249759	FBgn0153751	FBgn0223017	FBgn0139501	FBgn0199737	FBgn0122948
FBgn0263593	FBgn0175598	FBgn0181958	FBgn0240464	FBgn0102978	FBgn0088247	FBgn0081259	FBgn0154979	FBgn0225004	FBgn0143003	FBgn0207361	FBgn0127445
FBgn0036249	FBgn0180186	FBgn0186041	FBgn0239124	FBgn0107806	FBgn0100581	FBgn0245180	FBgn0153333	FBgn0218965	FBgn0134397	FBgn0198579	FBgn0122128
FBgn0020389	FBgn0174569	FBgn0186506	FBgn0236967	FBgn0108299	FBgn0100592	FBgn0081009	FBgn0153345	FBgn0218973	FBgn0134407	FBgn0198588	FBgn0122139
FBgn0020388	FBgn0179509	FBgn0184437	FBgn0237435	FBgn0106080	FBgn0101002	FBgn0077971	FBgn0162532	FBgn0214627	FBgn0135820	FBgn0201031	FBgn0124315
FBgn0263599			FBgn0237136	FBgn0105782	FBgn0087408	FBgn0079236		FBgn0225600	FBgn0136177	FBgn0199035	FBgn0124231
FBgn0263598								FBgn0217312		FBgn0203983
FBgn0037665	FBgn0178652	FBgn0190120	FBgn0242982	FBgn0107674	FBgn0093605	FBgn0074144	FBgn0151546	FBgn0224409	FBgn0144771	FBgn0211180	FBgn0127398
FBgn0031972	FBgn0168155	FBgn0193854	FBgn0229065	FBgn0115635	FBgn0092359	FBgn0080185	FBgn0156109	FBgn0217010	FBgn0139642	FBgn0204384	FBgn0118946
FBgn0030810	FBgn0168279	FBgn0187369	FBgn0233198	FBgn0110426	FBgn0098833	FBgn0248789	FBgn0155904	FBgn0227189	FBgn0138581	FBgn0205839	FBgn0131964
FBgn0037667	FBgn0178654	FBgn0190122	FBgn0242985	FBgn0107994	FBgn0093606	FBgn0074145	FBgn0151547	FBgn0224410	FBgn0147326	FBgn0209771	FBgn0125572
FBgn0034416	FBgn0176809	FBgn0183176	FBgn0229792	FBgn0114121	FBgn0088171	FBgn0073534	FBgn0149113	FBgn0222929	FBgn0142109	FBgn0207069	FBgn0129601
FBgn0031421	FBgn0173244	FBgn0194542	FBgn0235585	FBgn0116984	FBgn0092531	FBgn0082069	FBgn0164135	FBgn0225896	FBgn0138245	FBgn0204462	FBgn0117739
FBgn0031422	FBgn0173245	FBgn0194543	FBgn0235586	FBgn0116985	FBgn0092532	FBgn0082071	FBgn0164137	FBgn0225897	FBgn0138256	FBgn0204464	FBgn0117741
FBgn0034143	FBgn0174930		FBgn0231677	FBgn0114429	FBgn0090489	FBgn0080960	FBgn0149434	FBgn0212744	FBgn0141236	FBgn0208488	FBgn0130168
FBgn0034412		FBgn0183175	FBgn0229791	FBgn0114120	FBgn0088170	FBgn0073531	FBgn0149111	FBgn0222928	FBgn0142105	FBgn0207066	FBgn0129599
FBgn0034145	FBgn0176593		FBgn0229599	FBgn0112808	FBgn0088438	FBgn0078633	FBgn0149398	FBgn0212665	FBgn0143877	FBgn0208128	FBgn0130533
FBgn0031930	FBgn0168389	FBgn0193883	FBgn0068260	FBgn0115664	FBgn0091041	FBgn0080037	FBgn0156461	FBgn0225916	FBgn0139262	FBgn0203412	FBgn0117552
FBgn0064227	FBgn0169511	FBgn0185481	FBgn0238642	FBgn0107414	FBgn0101220
FBgn0031428	FBgn0173248	FBgn0194545	FBgn0235588	FBgn0116987	FBgn0097589	FBgn0082083	FBgn0164139	FBgn0225901	FBgn0138299	FBgn0204466	FBgn0117743
FBgn0031429	FBgn0173131	FBgn0194226	FBgn0232687
FBgn0031398	FBgn0173162	FBgn0194258	FBgn0232786	FBgn0116679	FBgn0092323	FBgn0070672	FBgn0157014	FBgn0217147	FBgn0139664	FBgn0204387	FBgn0118949
FBgn0031399	FBgn0173228	FBgn0194527	FBgn0235463	FBgn0116967	FBgn0091635	FBgn0080077	FBgn0156309	FBgn0217148	FBgn0144290	FBgn0204659	FBgn0120561
FBgn0082598	FBgn0169757	FBgn0185706	FBgn0068216	FBgn0106679	FBgn0087679	FBgn0081164	FBgn0163934	FBgn0219375	FBgn0135606	FBgn0200228	FBgn0122351
FBgn0034418	FBgn0174734	FBgn0196635	FBgn0231505	FBgn0113105	FBgn0090413	FBgn0073542	FBgn0149368	FBgn0219839	FBgn0143360	FBgn0206810	FBgn0130605
FBgn0034419	FBgn0176811	FBgn0183179	FBgn0229795	FBgn0114124	FBgn0088531	FBgn0073536	FBgn0149481	FBgn0219964	FBgn0141652	FBgn0206910	FBgn0130095
FBgn0038706	FBgn0181756	FBgn0191592	FBgn0242213	FBgn0108198	FBgn0095477	FBgn0077505	FBgn0149572	FBgn0215486	FBgn0147193	FBgn0211617	FBgn0129847
FBgn0043532	FBgn0176862	FBgn0183232	FBgn0229855	FBgn0114181
FBgn0038704		FBgn0190792	FBgn0242667		FBgn0093572	FBgn0078799	FBgn0150255	FBgn0215818	FBgn0145828	FBgn0209825	FBgn0129753
FBgn0043530	FBgn0175044	FBgn0196924	FBgn0230023
FBgn0038702			FBgn0242663	FBgn0115413	FBgn0093571	FBgn0077664	FBgn0150254	FBgn0215817	FBgn0147195	FBgn0209824	FBgn0129751
FBgn0034454	FBgn0176846	FBgn0183211	FBgn0229833	FBgn0114159	FBgn0088759	FBgn0073545	FBgn0158884	FBgn0217879	FBgn0141708	FBgn0208049	FBgn0130460
FBgn0043535	FBgn0176890	FBgn0183259	FBgn0229885	FBgn0114211
FBgn0043534	FBgn0176889	FBgn0183258	FBgn0229884	FBgn0114210
FBgn0043539	FBgn0171489		FBgn0232862	FBgn0116694
FBgn0060296	FBgn0166722	FBgn0196225	FBgn0229212	FBgn0112079	FBgn0088570	FBgn0245922	FBgn0148511	FBgn0222729	FBgn0142415	FBgn0204346	FBgn0129436
FBgn0038708	FBgn0181755	FBgn0191591	FBgn0242211	FBgn0108187	FBgn0099034	FBgn0244409	FBgn0152008	FBgn0218247	FBgn0137738	FBgn0202536	FBgn0120210
FBgn0038709	FBgn0181754		FBgn0242210	FBgn0108176	FBgn0095476	FBgn0073479	FBgn0149569	FBgn0215485	FBgn0147192
FBgn0260482	FBgn0172574	FBgn0188733	FBgn0234611	FBgn0110059	FBgn0099386	FBgn0077030	FBgn0152529	FBgn0222151	FBgn0137907		FBgn0120405
FBgn0028979	FBgn0171069	FBgn0195688	FBgn0230648	FBgn0113532	FBgn0098514	FBgn0246758	FBgn0163247	FBgn0220715	FBgn0140449	FBgn0198710	FBgn0117936
FBgn0260480						FBgn0250180	FBgn0164519
FBgn0019960	FBgn0178541	FBgn0190008	FBgn0241204	FBgn0104833	FBgn0093971	FBgn0248090	FBgn0161314	FBgn0215015	FBgn0145025	FBgn0211174	FBgn0127322
FBgn0052373		FBgn0185729	FBgn0238890	FBgn0106708
FBgn0052372	FBgn0169774	FBgn0185719	FBgn0238879	FBgn0106696	FBgn0087692	FBgn0076864	FBgn0164118	FBgn0219390	FBgn0135627	FBgn0200245	FBgn0122369
FBgn0028970	FBgn0173285	FBgn0194582	FBgn0235622	FBgn0117027	FBgn0092015	FBgn0075046	FBgn0163876	FBgn0226246	FBgn0133943	FBgn0205483	FBgn0118167
FBgn0019968		FBgn0196900	FBgn0231773	FBgn0114521	FBgn0088905	FBgn0080866		FBgn0225166		FBgn0207010	FBgn0129107
FBgn0028974	FBgn0168265	FBgn0187356	FBgn0233188	FBgn0110415	FBgn0099621	FBgn0077005	FBgn0153459	FBgn0222090	FBgn0137800	FBgn0201911	FBgn0120131
FBgn0052379	FBgn0169761	FBgn0185709	FBgn0238866	FBgn0106682	FBgn0087682	FBgn0076869	FBgn0163967	FBgn0219379	FBgn0135611	FBgn0200232	FBgn0122356
FBgn0038749	FBgn0181734	FBgn0191572	FBgn0242189	FBgn0064633	FBgn0094366	FBgn0078214	FBgn0150134	FBgn0064285	FBgn0133089	FBgn0197467	FBgn0127079
FBgn0035952	FBgn0179760	FBgn0184672	FBgn0238536	FBgn0107298	FBgn0087175	FBgn0078782	FBgn0152687	FBgn0214293	FBgn0134245	FBgn0200901	FBgn0122434
FBgn0010825	FBgn0179917	FBgn0185787	FBgn0238044	FBgn0106575	FBgn0101320	FBgn0079985	FBgn0153104	FBgn0222348	FBgn0135656	FBgn0200274	FBgn0122780
FBgn0035953	FBgn0179972	FBgn0185835	FBgn0238092	FBgn0106626	FBgn0101366	FBgn0078651	FBgn0152635	FBgn0214361	FBgn0136582	FBgn0198948	FBgn0124010
FBgn0031644	FBgn0173406	FBgn0194693	FBgn0235740	FBgn0117155	FBgn0100541	FBgn0073887	FBgn0156242	FBgn0226430	FBgn0140850	FBgn0203481	FBgn0118670
FBgn0031645	FBgn0173407	FBgn0194694	FBgn0235742	FBgn0117156	FBgn0100552	FBgn0075803	FBgn0156243	FBgn0226431	FBgn0140851	FBgn0203482	FBgn0118671
FBgn0031646	FBgn0172971	FBgn0194079	FBgn0236116	FBgn0116476	FBgn0098548	FBgn0075495	FBgn0157093	FBgn0226551	FBgn0137173	FBgn0203448	FBgn0117586
FBgn0031640	FBgn0173403		FBgn0235737	FBgn0117152	FBgn0100512	FBgn0071336	FBgn0156237	FBgn0226427	FBgn0140845	FBgn0203477	FBgn0120703
FBgn0010770	FBgn0169986	FBgn0190899	FBgn0242766	FBgn0116509	FBgn0093519	FBgn0079124	FBgn0159380	FBgn0215791	FBgn0146383	FBgn0210598	FBgn0125726
FBgn0031643	FBgn0173405	FBgn0194692	FBgn0235739	FBgn0117154	FBgn0100534	FBgn0075647	FBgn0156241	FBgn0226429	FBgn0140849	FBgn0203480	FBgn0120706
FBgn0010747	FBgn0169620	FBgn0185577	FBgn0238744	FBgn0107516	FBgn0100966	FBgn0078341	FBgn0160211	FBgn0222320	FBgn0136090	FBgn0200387	FBgn0123653
FBgn0031649	FBgn0172969	FBgn0183725	FBgn0236114	FBgn0116473	FBgn0098544	FBgn0073886	FBgn0157091	FBgn0226548	FBgn0137147	FBgn0203446	FBgn0119725
FBgn0026602	FBgn0175691	FBgn0182041	FBgn0241281	FBgn0103067	FBgn0089276	FBgn0074993	FBgn0148554	FBgn0223516	FBgn0142781	FBgn0208419	FBgn0127833
FBgn0002872	FBgn0169079	FBgn0185136	FBgn0238187	FBgn0106802	FBgn0101938	FBgn0075178	FBgn0162401	FBgn0214622	FBgn0134759	FBgn0200498	FBgn0122767
FBgn0002878	FBgn0172541		FBgn0085067	FBgn0084800	FBgn0099593	FBgn0070858	FBgn0157461	FBgn0218515	FBgn0138501	FBgn0205768	FBgn0119700
FBgn0047199	FBgn0179006	FBgn0190449	FBgn0243335	FBgn0112085		FBgn0076310	FBgn0161816
FBgn0261688	FBgn0171383	FBgn0183988	FBgn0239689	FBgn0105647	FBgn0087753	FBgn0249583		FBgn0227676	FBgn0134675	FBgn0201010	FBgn0124295
FBgn0051776	FBgn0166086	FBgn0194624	FBgn0235666	FBgn0117075	FBgn0092262
FBgn0051777	FBgn0173029	FBgn0194127	FBgn0232398	FBgn0116537	FBgn0091677	FBgn0076483	FBgn0157054	FBgn0217469	FBgn0140494	FBgn0204751	FBgn0120652
FBgn0051774	FBgn0173018	FBgn0194118	FBgn0232368	FBgn0116526	FBgn0101593	FBgn0076481	FBgn0156899	FBgn0225728	FBgn0137994	FBgn0204439
FBgn0051772	FBgn0173341	FBgn0194641	FBgn0235684	FBgn0117095	FBgn0092278	FBgn0076480	FBgn0156276	FBgn0216654	FBgn0146654	FBgn0208335	FBgn0121184
FBgn0051773	FBgn0173020	FBgn0194119	FBgn0232375	FBgn0116528	FBgn0101604	FBgn0245611		FBgn0225731	FBgn0138005	FBgn0204440	FBgn0119351
FBgn0023090	FBgn0178278	FBgn0195667	FBgn0230630	FBgn0113479		FBgn0076357	FBgn0164244	FBgn0220738		FBgn0205019	FBgn0120792
FBgn0023091	FBgn0178276	FBgn0195665	FBgn0230628	FBgn0113477	FBgn0091354	FBgn0081235	FBgn0164242	FBgn0220736	FBgn0134977	FBgn0205017	FBgn0120790
FBgn0023096	FBgn0172018	FBgn0193269	FBgn0230814	FBgn0113904	FBgn0092111		FBgn0153394	FBgn0220214
FBgn0023097	FBgn0177990	FBgn0190863	FBgn0242735	FBgn0116139	FBgn0093704	FBgn0078737	FBgn0151172	FBgn0224434	FBgn0133348	FBgn0210045	FBgn0124657
FBgn0051778	FBgn0173030	FBgn0194128	FBgn0232400	FBgn0116538	FBgn0091678	FBgn0076484	FBgn0157055	FBgn0217470	FBgn0140495	FBgn0204752	FBgn0120653
FBgn0051779	FBgn0173036	FBgn0083474		FBgn0116549			FBgn0157060
FBgn0031522	FBgn0173317	FBgn0194611	FBgn0235654	FBgn0117062	FBgn0091206	FBgn0077195	FBgn0156209	FBgn0220459	FBgn0139500	FBgn0204363	FBgn0118747
FBgn0037144	FBgn0177291	FBgn0186684	FBgn0240473	FBgn0108472	FBgn0087977	FBgn0080362	FBgn0163000	FBgn0212664	FBgn0136321	FBgn0201119	FBgn0121910
FBgn0000659	FBgn0171202	FBgn0189572	FBgn0228365	FBgn0104357	FBgn0093458	FBgn0070061	FBgn0161062	FBgn0213008	FBgn0145591	FBgn0028438	FBgn0126183
FBgn0000658	FBgn0176735	FBgn0194450	FBgn0229719	FBgn0114037	FBgn0089186	FBgn0070697	FBgn0155360	FBgn0224932	FBgn0142845	FBgn0207020	FBgn0129116
FBgn0037493	FBgn0165893	FBgn0191410		FBgn0106248	FBgn0094686	FBgn0248868	FBgn0150041		FBgn0146833		FBgn0125767
FBgn0037492	FBgn0165890	FBgn0191408	FBgn0242011	FBgn0106225	FBgn0094684	FBgn0070092	FBgn0150039	FBgn0214015	FBgn0146831	FBgn0198199	FBgn0125765
FBgn0037491	FBgn0165441	FBgn0190987	FBgn0242855	FBgn0117403	FBgn0094330	FBgn0071574	FBgn0149796	FBgn0213099	FBgn0146220	FBgn0197531	FBgn0126749
FBgn0025808	FBgn0180692	FBgn0191879	FBgn0243456	FBgn0113326	FBgn0094557	FBgn0248226	FBgn0151052	FBgn0216453	FBgn0144807	FBgn0210001	FBgn0126398
FBgn0025807	FBgn0169838		FBgn0239770	FBgn0105721	FBgn0087843	FBgn0077804		FBgn0222446	FBgn0134590	FBgn0200755	FBgn0124438
FBgn0025806	FBgn0173206	FBgn0183570	FBgn0231978	FBgn0115089	FBgn0088405	FBgn0246188	FBgn0149269	FBgn0223908	FBgn0143433	FBgn0207586	FBgn0127640
FBgn0000303	FBgn0172794	FBgn0190751	FBgn0242621	FBgn0115215	FBgn0094142	FBgn0071621	FBgn0162019	FBgn0215747	FBgn0133572	FBgn0201621
FBgn0028708	FBgn0178647		FBgn0242975	FBgn0107126	FBgn0093600	FBgn0071372		FBgn0215233	FBgn0145283	FBgn0210841	FBgn0126810
FBgn0037149	FBgn0177298	FBgn0186690	FBgn0240224	FBgn0108478	FBgn0087982	FBgn0073118	FBgn0163008	FBgn0212719	FBgn0136530	FBgn0200804	FBgn0122599
FBgn0025802	FBgn0180925	FBgn0192100	FBgn0227966	FBgn0109417	FBgn0093636	FBgn0079966	FBgn0149853	FBgn0216316	FBgn0133066	FBgn0197442	FBgn0130595
FBgn0000307	FBgn0172809	FBgn0193330	FBgn0230539	FBgn0112323	FBgn0097626	FBgn0079147	FBgn0156085	FBgn0226287	FBgn0136611	FBgn0204628	FBgn0132488
FBgn0025800	FBgn0166153	FBgn0195970	FBgn0234944	FBgn0110203	FBgn0097984	FBgn0075352	FBgn0157788	FBgn0226947	FBgn0137167	FBgn0205914	FBgn0132319
FBgn0011282	FBgn0165440	FBgn0190986	FBgn0242854	FBgn0117392	FBgn0094329	FBgn0071234	FBgn0149795	FBgn0213098	FBgn0146219	FBgn0197530	FBgn0126748
FBgn0011283	FBgn0168468	FBgn0193891	FBgn0235773	FBgn0115672	FBgn0099738	FBgn0079742	FBgn0163746	FBgn0217345	FBgn0140232	FBgn0202297	FBgn0118456
FBgn0033868	FBgn0175139	FBgn0197024	FBgn0231022	FBgn0114643	FBgn0088205	FBgn0072265	FBgn0154605	FBgn0219944	FBgn0143712	FBgn0207835	FBgn0128332
FBgn0033869	FBgn0176369	FBgn0182743	FBgn0230293	FBgn0112591	FBgn0090737	FBgn0079499	FBgn0155076	FBgn0219854	FBgn0141373	FBgn0208765	FBgn0128495
FBgn0011286	FBgn0175951	FBgn0182374	FBgn0236585	FBgn0115537	FBgn0089421	FBgn0070650		FBgn0222674	FBgn0141665	FBgn0208429	FBgn0130558
FBgn0011284	FBgn0180252	FBgn0186109	FBgn0068048	FBgn0107867	FBgn0101021	FBgn0070939	FBgn0162914	FBgn0219424	FBgn0134511	FBgn0200686	FBgn0124613
FBgn0033862	FBgn0175141	FBgn0197026	FBgn0231024	FBgn0114645	FBgn0088207
FBgn0033860	FBgn0176363	FBgn0182739	FBgn0230289	FBgn0112585	FBgn0090734	FBgn0074933		FBgn0217977	FBgn0141368	FBgn0208757	FBgn0128490
FBgn0011289	FBgn0165331	FBgn0192769	FBgn0240884	FBgn0103836	FBgn0093301	FBgn0079235	FBgn0162071	FBgn0224551	FBgn0144983	FBgn0211133	FBgn0126959
FBgn0033866	FBgn0176366	FBgn0182741	FBgn0230291	FBgn0112588		FBgn0079480	FBgn0155074		FBgn0141371	FBgn0208763	FBgn0128492
FBgn0033867	FBgn0176368	FBgn0182742	FBgn0230292	FBgn0112590	FBgn0090736	FBgn0072263	FBgn0155075	FBgn0219853	FBgn0141372	FBgn0208764	FBgn0128494
FBgn0033864										FBgn0208759
FBgn0033865	FBgn0175140	FBgn0197025	FBgn0231023	FBgn0114644	FBgn0088206	FBgn0245603	FBgn0155072	FBgn0219946	FBgn0143714	FBgn0207837
FBgn0036139	FBgn0179631	FBgn0184543	FBgn0237551	FBgn0106196	FBgn0101559	FBgn0079443	FBgn0160431	FBgn0222550	FBgn0134381	FBgn0198561	FBgn0122111
FBgn0039476		FBgn0189642	FBgn0228448	FBgn0103816						FBgn0211225
FBgn0039475		FBgn0189643	FBgn0228449	FBgn0104441
FBgn0039474	FBgn0165094	FBgn0189644	FBgn0228450	FBgn0104442	FBgn0099954	FBgn0248042	FBgn0161215
FBgn0039473	FBgn0165095		FBgn0228451		FBgn0099955
FBgn0039472		FBgn0189646	FBgn0228452	FBgn0104444
FBgn0039471	FBgn0165099	FBgn0189647	FBgn0228454	FBgn0104447	FBgn0099957	FBgn0079491	FBgn0161217	FBgn0214061	FBgn0146018	FBgn0211230	FBgn0126428
FBgn0039470	FBgn0165101	FBgn0189648	FBgn0228455	FBgn0104448	FBgn0099958	FBgn0079492	FBgn0161218	FBgn0214062	FBgn0146019	FBgn0211231	FBgn0126429
FBgn0029152	FBgn0177002	FBgn0183847	FBgn0239546	FBgn0105497	FBgn0087746	FBgn0080159	FBgn0149496	FBgn0222379	FBgn0134600	FBgn0200764	FBgn0122263
FBgn0039479	FBgn0165313	FBgn0192760	FBgn0240870	FBgn0103820	FBgn0100267	FBgn0072907	FBgn0161488	FBgn0213054	FBgn0147027	FBgn0210184	FBgn0126099
FBgn0039478	FBgn0165090	FBgn0189641	FBgn0228447	FBgn0104438	FBgn0099952	FBgn0079473	FBgn0161210	FBgn0214051	FBgn0146010	FBgn0211224	FBgn0126422
FBgn0037728	FBgn0178691	FBgn0190158	FBgn0243019	FBgn0109243	FBgn0100057	FBgn0074194	FBgn0149976	FBgn0213130	FBgn0145337	FBgn0210949	FBgn0126870
FBgn0032943	FBgn0178277	FBgn0195666	FBgn0230629	FBgn0113478	FBgn0091355	FBgn0081234	FBgn0164243	FBgn0220737	FBgn0134988	FBgn0205018	FBgn0120791
FBgn0037721	FBgn0181092	FBgn0192242	FBgn0241860	FBgn0109578	FBgn0094856	FBgn0081764	FBgn0159764	FBgn0213865	FBgn0145794	FBgn0211658	FBgn0126478
FBgn0014073	FBgn0168894	FBgn0184968	FBgn0237911	FBgn0106437	FBgn0101718	FBgn0080408	FBgn0155546	FBgn0219605	FBgn0135341	FBgn0202682	FBgn0123272
FBgn0037723	FBgn0178688	FBgn0190155	FBgn0243016	FBgn0109210	FBgn0093203	FBgn0080979	FBgn0159478	FBgn0212856	FBgn0146685	FBgn0198409	FBgn0125508
FBgn0037722	FBgn0178687	FBgn0190154	FBgn0243015	FBgn0109199	FBgn0094173	FBgn0247736	FBgn0159252
FBgn0014076	FBgn0166052	FBgn0193593	FBgn0230662	FBgn0102626	FBgn0092153	FBgn0074218	FBgn0156180		FBgn0140884	FBgn0202127
FBgn0037724	FBgn0181088		FBgn0241856	FBgn0109575	FBgn0095422			FBgn0214000	FBgn0146255	FBgn0197566	FBgn0126776
FBgn0037727		FBgn0190157	FBgn0243018	FBgn0109232	FBgn0095419
FBgn0030114	FBgn0177295		FBgn0235229	FBgn0110522	FBgn0096098	FBgn0074674	FBgn0154099	FBgn0227072	FBgn0137989	FBgn0205988	FBgn0120274
FBgn0004908	FBgn0178591	FBgn0190059	FBgn0242921	FBgn0102347	FBgn0095363	FBgn0080344	FBgn0161021	FBgn0215192	FBgn0147591	FBgn0211594	FBgn0121704
FBgn0034054	FBgn0176528	FBgn0182902	FBgn0229534	FBgn0112745	FBgn0088590	FBgn0081012	FBgn0158251	FBgn0224179	FBgn0141880	FBgn0209387	FBgn0129517
FBgn0033141	FBgn0175703	FBgn0182048	FBgn0241354	FBgn0103078	FBgn0089288	FBgn0071887	FBgn0148563	FBgn0221397		FBgn0202150	FBgn0127846
FBgn0010488	FBgn0176313	FBgn0182693	FBgn0230242	FBgn0112536	FBgn0089961	FBgn0246371	FBgn0154764	FBgn0222763	FBgn0142710	FBgn0208359	FBgn0127767
FBgn0010482	FBgn0175736		FBgn0241645	FBgn0103108		FBgn0245947		FBgn0224140	FBgn0142970	FBgn0207324	FBgn0127605
FBgn0031573	FBgn0173025	FBgn0194123	FBgn0232383	FBgn0116533	FBgn0091897	FBgn0077443	FBgn0157050	FBgn0216641	FBgn0143721	FBgn0203312	FBgn0118218
FBgn0036422	FBgn0179413	FBgn0184349	FBgn0237348	FBgn0105991	FBgn0102193	FBgn0244889	FBgn0158587	FBgn0212357	FBgn0136357	FBgn0201158	FBgn0124856
FBgn0034051	FBgn0174991		FBgn0068124	FBgn0114493	FBgn0090368	FBgn0080953	FBgn0153863	FBgn0224194	FBgn0143981	FBgn0207991	FBgn0130328
FBgn0004028	FBgn0177705		FBgn0067918	FBgn0110358	FBgn0096528	FBgn0243790	FBgn0151778	FBgn0226878	FBgn0137462	FBgn0068554	FBgn0119449
FBgn0050424		FBgn0196220	FBgn0229205	FBgn0112071	FBgn0088559	FBgn0075853	FBgn0148501		FBgn0143184
FBgn0034996		FBgn0183586	FBgn0232000	FBgn0115112	FBgn0088426	FBgn0072416	FBgn0157596	FBgn0224184	FBgn0144046	FBgn0208705	FBgn0128442
FBgn0050421	FBgn0166835	FBgn0183631	FBgn0232043	FBgn0115157	FBgn0090597	FBgn0064435	FBgn0154373	FBgn0064290	FBgn0142758	FBgn0208402	FBgn0127816
FBgn0032768		FBgn0193189		FBgn0113818		FBgn0074585	FBgn0158711		FBgn0139971
FBgn0050423	FBgn0166726	FBgn0196227	FBgn0229216	FBgn0112082	FBgn0088573	FBgn0245687	FBgn0154385	FBgn0223632	FBgn0142241	FBgn0208206	FBgn0128993
FBgn0050429	FBgn0166869	FBgn0183661	FBgn0232073	FBgn0115195	FBgn0088543	FBgn0075857	FBgn0154428	FBgn0223706	FBgn0143906	FBgn0208167	FBgn0130120
FBgn0050428	FBgn0166870	FBgn0183662	FBgn0232074	FBgn0115196	FBgn0090395	FBgn0075856	FBgn0155254	FBgn0223570	FBgn0143903	FBgn0208164	FBgn0130117
FBgn0033395							FBgn0155183
FBgn0031410	FBgn0173147	FBgn0194239	FBgn0232726	FBgn0116664	FBgn0092312	FBgn0074435	FBgn0157005	FBgn0216994	FBgn0136911	FBgn0209405	FBgn0121265
FBgn0033391	FBgn0175500	FBgn0181867	FBgn0239678	FBgn0102880	FBgn0089046	FBgn0080764	FBgn0155061	FBgn0224825	FBgn0142552	FBgn0205689	FBgn0127329
FBgn0033392	FBgn0175499	FBgn0181866	FBgn0239668	FBgn0102879	FBgn0090125	FBgn0080765	FBgn0155230	FBgn0219970	FBgn0141947	FBgn0207418	FBgn0127494
FBgn0037808	FBgn0181028	FBgn0192189	FBgn0241795	FBgn0109516	FBgn0094482	FBgn0243570	FBgn0161425	FBgn0216422	FBgn0146754		FBgn0125921
FBgn0034059	FBgn0176529	FBgn0182903	FBgn0229535	FBgn0112746	FBgn0088592	FBgn0080973	FBgn0157484	FBgn0212758	FBgn0141881	FBgn0209388	FBgn0129518
FBgn0035428	FBgn0169475	FBgn0185451	FBgn0238608	FBgn0107372	FBgn0087168	FBgn0073422	FBgn0158829	FBgn0212619	FBgn0135315	FBgn0202654	FBgn0123250
FBgn0035429	FBgn0169477	FBgn0185452	FBgn0238609	FBgn0107373	FBgn0087169	FBgn0071394	FBgn0158839	FBgn0219582	FBgn0135316	FBgn0202655	FBgn0123251
FBgn0024510	FBgn0169094	FBgn0185149	FBgn0238202	FBgn0106816	FBgn0101953	FBgn0076840	FBgn0153811	FBgn0222500	FBgn0135529	FBgn0203255	FBgn0123187
FBgn0030224	FBgn0166238	FBgn0187661	FBgn0232959	FBgn0111114	FBgn0098436		FBgn0152585	FBgn0222100	FBgn0137046	FBgn0206494	FBgn0119501
FBgn0035424	FBgn0169472	FBgn0185448	FBgn0238604	FBgn0107369	FBgn0087165	FBgn0071096		FBgn0219512	FBgn0135312	FBgn0202651	FBgn0123247
FBgn0035425	FBgn0168991	FBgn0185053	FBgn0238002	FBgn0106530	FBgn0101372	FBgn0074669	FBgn0158869	FBgn0212527	FBgn0135517	FBgn0202719	FBgn0123176
FBgn0035426	FBgn0168990	FBgn0185052	FBgn0238001	FBgn0106529	FBgn0101371	FBgn0247301	FBgn0156941		FBgn0135516	FBgn0202718
FBgn0035427	FBgn0169473	FBgn0185449	FBgn0238606	FBgn0107370	FBgn0087166	FBgn0073421		FBgn0212618	FBgn0135313	FBgn0202652	FBgn0123248
FBgn0035420	FBgn0168993	FBgn0185055	FBgn0238003	FBgn0106532	FBgn0101374	FBgn0245135	FBgn0162821	FBgn0227522	FBgn0134710	FBgn0199430	FBgn0122718
FBgn0035421		FBgn0185446				FBgn0071407
FBgn0035422	FBgn0168992	FBgn0185054	FBgn0068458	FBgn0106531	FBgn0101373	FBgn0071831	FBgn0158874	FBgn0218693	FBgn0135518	FBgn0202720	FBgn0123177
FBgn0035423	FBgn0169471	FBgn0185447	FBgn0068374	FBgn0107368	FBgn0087164	FBgn0249688	FBgn0149710	FBgn0219509	FBgn0135311	FBgn0202650	FBgn0123246
FBgn0033138	FBgn0175704	FBgn0182049	FBgn0241364	FBgn0103079	FBgn0089289	FBgn0071888	FBgn0148564	FBgn0223523	FBgn0142793	FBgn0202151	FBgn0127848
FBgn0033139	FBgn0175809	FBgn0182226	FBgn0236465	FBgn0115406	FBgn0096821	FBgn0245439	FBgn0148760	FBgn0223772	FBgn0142219	FBgn0202338	FBgn0128974
FBgn0030734	FBgn0168344	FBgn0187418	FBgn0228837	FBgn0111540	FBgn0096638	FBgn0082097	FBgn0158918	FBgn0227161	FBgn0133661	FBgn0205702	FBgn0119631
FBgn0033648	FBgn0175294	FBgn0197166	FBgn0231170	FBgn0114804	FBgn0090439	FBgn0072158	FBgn0147862	FBgn0219921	FBgn0141120	FBgn0208584	FBgn0130355
FBgn0033649	FBgn0176184	FBgn0182574	FBgn0230122	FBgn0112407	FBgn0088496	FBgn0072157		FBgn0219880	FBgn0144002	FBgn0208010	FBgn0130345
FBgn0033130	FBgn0175800	FBgn0182219	FBgn0236458	FBgn0115398	FBgn0089720	FBgn0246012	FBgn0148752	FBgn0223765	FBgn0142211	FBgn0202331	FBgn0128965
FBgn0036451	FBgn0180340	FBgn0186186	FBgn0239262	FBgn0107943	FBgn0101612	FBgn0081762	FBgn0163622	FBgn0212595	FBgn0136695	FBgn0200953	FBgn0124406
FBgn0033132	FBgn0175803	FBgn0182221	FBgn0236459	FBgn0115399	FBgn0089721	FBgn0071486	FBgn0148754	FBgn0223766	FBgn0142212	FBgn0202332	FBgn0128967
FBgn0033133	FBgn0175804	FBgn0182222	FBgn0236460	FBgn0115400	FBgn0089722	FBgn0071896	FBgn0148755	FBgn0223767	FBgn0142213	FBgn0202333	FBgn0128968
FBgn0033134	FBgn0175805	FBgn0182223	FBgn0236461	FBgn0115402	FBgn0089723	FBgn0071895	FBgn0148756	FBgn0223768	FBgn0142214	FBgn0202334	FBgn0128969
FBgn0033135	FBgn0175807		FBgn0236463	FBgn0115404	FBgn0089725	FBgn0071894	FBgn0148758	FBgn0223770	FBgn0142217	FBgn0202336	FBgn0128971
FBgn0033640	FBgn0176178	FBgn0182568	FBgn0230118	FBgn0112402	FBgn0090146	FBgn0072161	FBgn0149027	FBgn0224096	FBgn0141310	FBgn0207505	FBgn0129495
FBgn0033137	FBgn0175706	FBgn0182051	FBgn0241386	FBgn0103082	FBgn0089291	FBgn0078215	FBgn0148566	FBgn0223525	FBgn0142795	FBgn0202153	FBgn0127850
FBgn0030731			FBgn0234730	FBgn0110164	FBgn0096036	FBgn0077449	FBgn0153431	FBgn0227627	FBgn0133970	FBgn0205662	FBgn0120034
FBgn0040503	FBgn0176170	FBgn0182560	FBgn0230110	FBgn0113923	FBgn0096810	FBgn0250379
FBgn0040502	FBgn0171452	FBgn0084900	FBgn0084220	FBgn0085092	FBgn0088087	FBgn0246489	FBgn0153852	FBgn0223325	FBgn0141111	FBgn0208574	FBgn0128398
FBgn0030222	FBgn0166240	FBgn0187665	FBgn0232960	FBgn0111115	FBgn0097838
FBgn0040507			FBgn0238484	FBgn0107100				FBgn0214545	FBgn0135919
FBgn0040506		FBgn0195228	FBgn0236014	FBgn0115941
FBgn0040505		FBgn0196814	FBgn0231676	FBgn0114428	FBgn0090488	FBgn0080919	FBgn0149433	FBgn0212743	FBgn0141235	FBgn0208487	FBgn0130167
FBgn0031600	FBgn0173003	FBgn0194110	FBgn0232334	FBgn0116513	FBgn0101092	FBgn0077600	FBgn0153039	FBgn0226291	FBgn0140706	FBgn0203490	FBgn0121157
FBgn0039897	FBgn0181642	FBgn0195740	FBgn0232142	FBgn0108614	FBgn0098686	FBgn0074149	FBgn0155765	FBgn0215684	FBgn0136792	FBgn0199883	FBgn0131415
FBgn0031601	FBgn0173378	FBgn0194671	FBgn0235712	FBgn0117130	FBgn0098192	FBgn0075912	FBgn0152737	FBgn0226308	FBgn0144824	FBgn0207106	FBgn0117606
FBgn0250753	FBgn0165560	FBgn0191094	FBgn0067980	FBgn0103235	FBgn0097769	FBgn0075538	FBgn0159883	FBgn0224631	FBgn0146645	FBgn0211099	FBgn0124846
FBgn0034986	FBgn0173171	FBgn0196282	FBgn0229280	FBgn0112146	FBgn0090500	FBgn0078119	FBgn0154713	FBgn0225155	FBgn0141999	FBgn0209249	FBgn0129370
FBgn0040554	FBgn0180787	FBgn0191966
FBgn0005779	FBgn0173302	FBgn0194597	FBgn0235642	FBgn0117050		FBgn0246385	FBgn0154560	FBgn0221101	FBgn0141471	FBgn0208872	FBgn0128593
FBgn0005778	FBgn0170588	FBgn0186881	FBgn0231315	FBgn0112915	FBgn0088641	FBgn0070161	FBgn0155102		FBgn0141497	FBgn0208900	FBgn0124619
FBgn0035392	FBgn0169449	FBgn0185430	FBgn0237671	FBgn0107155	FBgn0101259	FBgn0071816	FBgn0158376	FBgn0214332	FBgn0136651	FBgn0199006	FBgn0122046
FBgn0035393	FBgn0169450	FBgn0185431	FBgn0237672	FBgn0107156	FBgn0101260	FBgn0074156	FBgn0158377	FBgn0216904	FBgn0136652	FBgn0199008	FBgn0122048
FBgn0035390	FBgn0169019	FBgn0185076	FBgn0238923	FBgn0106745	FBgn0087269	FBgn0075138	FBgn0153907	FBgn0219619			FBgn0122963
FBgn0034232	FBgn0176670	FBgn0183032	FBgn0229652	FBgn0112879	FBgn0090167	FBgn0078491	FBgn0149045	FBgn0224873	FBgn0141328	FBgn0207527	FBgn0128875
FBgn0005771	FBgn0170541	FBgn0195328	FBgn0236400	FBgn0117246	FBgn0091913	FBgn0078226	FBgn0163573	FBgn0220286	FBgn0133076	FBgn0205185	FBgn0131362
FBgn0005777	FBgn0178697	FBgn0190162	FBgn0243026	FBgn0109309	FBgn0100028	FBgn0247937	FBgn0161890	FBgn0213971	FBgn0145472	FBgn0209850	FBgn0124886
FBgn0250788		FBgn0187339	FBgn0235124	FBgn0111331	FBgn0098120	FBgn0079189	FBgn0153591	FBgn0218408	FBgn0139053	FBgn0202831	FBgn0125394
FBgn0035398	FBgn0169016	FBgn0185074		FBgn0106742	FBgn0087266	FBgn0075077	FBgn0158352	FBgn0214322	FBgn0135479	FBgn0199945	FBgn0123148
FBgn0040102		FBgn0183752	FBgn0235702	FBgn0117116
FBgn0034982	FBgn0173174	FBgn0196283	FBgn0229283	FBgn0112148	FBgn0097523	FBgn0077939	FBgn0148027	FBgn0225158	FBgn0142001	FBgn0209251	FBgn0129373
FBgn0039835	FBgn0167860	FBgn0192991	FBgn0228756	FBgn0104093	FBgn0094793	FBgn0071538	FBgn0151341	FBgn0216172	FBgn0146335	FBgn0210679	FBgn0125477
FBgn0034231	FBgn0174860	FBgn0196763	FBgn0231622	FBgn0113230	FBgn0088821	FBgn0071049	FBgn0148269	FBgn0225260	FBgn0143756	FBgn0209063	FBgn0127945
FBgn0032899	FBgn0178249		FBgn0230602	FBgn0113443		FBgn0247051	FBgn0156130		FBgn0145936	FBgn0210805	FBgn0118073
FBgn0024973	FBgn0173761		FBgn0234414	FBgn0110821	FBgn0099481	FBgn0075453	FBgn0157407	FBgn0212261	FBgn0137479	FBgn0205693	FBgn0119421
FBgn0032894	FBgn0178245	FBgn0195636	FBgn0230599	FBgn0113440	FBgn0097957	FBgn0072995	FBgn0156127	FBgn0221064
FBgn0051874					FBgn0091162					FBgn0198493	FBgn0123833
FBgn0051876	FBgn0167066	FBgn0193730	FBgn0228049	FBgn0116134	FBgn0091177	FBgn0076558	FBgn0156797	FBgn0226736	FBgn0147036	FBgn0208694	FBgn0117915
FBgn0250786	FBgn0173086	FBgn0194180	FBgn0232558	FBgn0116602	FBgn0091364	FBgn0077660	FBgn0164283	FBgn0217579	FBgn0133534	FBgn0205442	FBgn0118124
FBgn0052141	FBgn0180315	FBgn0186166	FBgn0239240	FBgn0107921
FBgn0051870	FBgn0173644	FBgn0195106	FBgn0235904	FBgn0115817		FBgn0076554	FBgn0164218		FBgn0146264	FBgn0207882	FBgn0121063
FBgn0025645	FBgn0174155	FBgn0188219		FBgn0110846	FBgn0099458	FBgn0249841	FBgn0157532	FBgn0227489	FBgn0133920	FBgn0202486	FBgn0119957
FBgn0025644	FBgn0173751		FBgn0234401	FBgn0110810	FBgn0099466	FBgn0073012	FBgn0157384	FBgn0227352	FBgn0133723	FBgn0202471	FBgn0119744
FBgn0025394	FBgn0174050	FBgn0196041		FBgn0105139	FBgn0097917	FBgn0077171	FBgn0151868	FBgn0216669	FBgn0139238	FBgn0203220	FBgn0125423
FBgn0025393	FBgn0173870	FBgn0195962		FBgn0104979	FBgn0098363	FBgn0244399	FBgn0151976	FBgn0216570	FBgn0138786	FBgn0202740	FBgn0125042
FBgn0025640	FBgn0173979	FBgn0188122	FBgn0234125	FBgn0105076	FBgn0099102	FBgn0072282	FBgn0158976	FBgn0227572	FBgn0133859	FBgn0202969	FBgn0119568
FBgn0025643	FBgn0174152	FBgn0063992	FBgn0233822	FBgn0110843	FBgn0099455	FBgn0249834	FBgn0157530	FBgn0227485	FBgn0133917	FBgn0202482	FBgn0119953
FBgn0025642	FBgn0174026	FBgn0196034	FBgn0234172	FBgn0105117	FBgn0098443	FBgn0077172	FBgn0151843	FBgn0221961		FBgn0202911	FBgn0125108
FBgn0027779	FBgn0172076	FBgn0193320	FBgn0230866	FBgn0112309	FBgn0101356	FBgn0074492	FBgn0156939	FBgn0217131	FBgn0144084	FBgn0198407	FBgn0117843
FBgn0262509							FBgn0162577
FBgn0029768	FBgn0167351	FBgn0188321	FBgn0233934	FBgn0110972	FBgn0098089	FBgn0074155	FBgn0154042	FBgn0212141	FBgn0138539	FBgn0205799	FBgn0132213
FBgn0029769	FBgn0167580	FBgn0187886	FBgn0234304	FBgn0110709	FBgn0098198	FBgn0076878	FBgn0154162	FBgn0220864	FBgn0137589	FBgn0206646	FBgn0132212
FBgn0032519	FBgn0180411	FBgn0193475	FBgn0229421	FBgn0102511	FBgn0098661			FBgn0221057	FBgn0140960	FBgn0205293
FBgn0032518	FBgn0180422	FBgn0193476	FBgn0229432	FBgn0102513	FBgn0098662	FBgn0081652	FBgn0163292	FBgn0217287	FBgn0140961	FBgn0205294	FBgn0118579
FBgn0029762		FBgn0187889	FBgn0234308	FBgn0110711	FBgn0097950	FBgn0076973	FBgn0152245	FBgn0227432	FBgn0133815	FBgn0202014	FBgn0131815
FBgn0032514	FBgn0180444	FBgn0193478	FBgn0229452	FBgn0102515	FBgn0098665	FBgn0081668	FBgn0163294	FBgn0216846	FBgn0136808	FBgn0205421	FBgn0120928
FBgn0032517	FBgn0165436	FBgn0195266	FBgn0236055	FBgn0115988	FBgn0100158	FBgn0080096		FBgn0216851	FBgn0142572	FBgn0205265	FBgn0118110
FBgn0029761				FBgn0110965		FBgn0245096	FBgn0152288	FBgn0212072	FBgn0133840		FBgn0132074
FBgn0039271	FBgn0172703	FBgn0192619	FBgn0240729	FBgn0103656	FBgn0094903	FBgn0071280	FBgn0158104	FBgn0215888			FBgn0127048
FBgn0039270	FBgn0172702	FBgn0192618	FBgn0240727	FBgn0103654	FBgn0094902		FBgn0159541	FBgn0215886	FBgn0146683	FBgn0198430	FBgn0125490
FBgn0032513	FBgn0165402	FBgn0195264	FBgn0236052	FBgn0115985	FBgn0100127	FBgn0079684	FBgn0163630	FBgn0217290	FBgn0139960	FBgn0205140	FBgn0120938
FBgn0029765	FBgn0167349		FBgn0068402	FBgn0110968	FBgn0098087	FBgn0074158	FBgn0154035	FBgn0217331	FBgn0138536	FBgn0205797	FBgn0132210
FBgn0030375	FBgn0168083	FBgn0187585	FBgn0234216	FBgn0111761	FBgn0096516	FBgn0244169	FBgn0163043	FBgn0218140	FBgn0144359	FBgn0203750	FBgn0125440
FBgn0039356	FBgn0165211	FBgn0192681	FBgn0240788	FBgn0103720	FBgn0093788	FBgn0247690	FBgn0159121	FBgn0214864	FBgn0145142	FBgn0198242	FBgn0126454
FBgn0053769	FBgn0177327	FBgn0186710	FBgn0239840	FBgn0108501	FBgn0088024	FBgn0249813	FBgn0155691	FBgn0221260	FBgn0136667	FBgn0198910
FBgn0053768	FBgn0177326	FBgn0186709	FBgn0239839	FBgn0108500	FBgn0097147	FBgn0249812	FBgn0155690	FBgn0221259
FBgn0053767			FBgn0239838		FBgn0097146	FBgn0249810	FBgn0155689	FBgn0221256		FBgn0198908	FBgn0124174
FBgn0053766	FBgn0177325	FBgn0186708	FBgn0239837		FBgn0097145	FBgn0249809	FBgn0155688	FBgn0221255	FBgn0134153	FBgn0198900	FBgn0124173
FBgn0053764	FBgn0168920	FBgn0184990									FBgn0123326
FBgn0037934	FBgn0180937
FBgn0037936	FBgn0180935		FBgn0227977	FBgn0109428	FBgn0093644	FBgn0079945		FBgn0214006	FBgn0146265	FBgn0197573	FBgn0126782
FBgn0037937	FBgn0180933	FBgn0192107	FBgn0227974	FBgn0109426	FBgn0093642	FBgn0079948	FBgn0149861	FBgn0214004	FBgn0146262	FBgn0197570	FBgn0126780
FBgn0037930	FBgn0178833	FBgn0190294	FBgn0241324	FBgn0110559	FBgn0095407	FBgn0073234	FBgn0159712	FBgn0224361	FBgn0146795	FBgn0198160	FBgn0125733
FBgn0037931	FBgn0180939	FBgn0192113	FBgn0227981	FBgn0109433	FBgn0093648	FBgn0074976	FBgn0149867	FBgn0213239	FBgn0146271	FBgn0197578	FBgn0126787
FBgn0037933	FBgn0178834	FBgn0190295	FBgn0241325	FBgn0110571	FBgn0095408	FBgn0073235	FBgn0149991	FBgn0213108	FBgn0146797	FBgn0198161	FBgn0125734
FBgn0030373	FBgn0168149		FBgn0234218	FBgn0111762	FBgn0096076	FBgn0247702	FBgn0152446	FBgn0219517	FBgn0144236		FBgn0125154
FBgn0037938	FBgn0178836	FBgn0190296	FBgn0241326	FBgn0110582	FBgn0095409			FBgn0221109	FBgn0146798	FBgn0198162	FBgn0125736
FBgn0037939	FBgn0178837	FBgn0069516	FBgn0241327	FBgn0110593	FBgn0095410		FBgn0149992		FBgn0146799	FBgn0198164	FBgn0126779
FBgn0000536	FBgn0168347	FBgn0196149	FBgn0234734	FBgn0110166	FBgn0096042	FBgn0077510	FBgn0158929	FBgn0227675	FBgn0133972	FBgn0205663	FBgn0120037
FBgn0000535	FBgn0166991		FBgn0234638	FBgn0110075	FBgn0099072	FBgn0244430	FBgn0164302	FBgn0222117	FBgn0137955	FBgn0203800
FBgn0000533	FBgn0179084	FBgn0190519	FBgn0241419	FBgn0109141		FBgn0078528	FBgn0160830
FBgn0000826		FBgn0188042	FBgn0234047	FBgn0104990	FBgn0098266	FBgn0071050	FBgn0151989	FBgn0218238	FBgn0138380	FBgn0202424	FBgn0119379
FBgn0016081	FBgn0179713		FBgn0067969	FBgn0106279	FBgn0101643	FBgn0076650		FBgn0219570	FBgn0134835	FBgn0200573	FBgn0122616
FBgn0016080	FBgn0168266	FBgn0187357	FBgn0233189	FBgn0110417	FBgn0099622				FBgn0137801	FBgn0201912	FBgn0119932
FBgn0034011			FBgn0230004	FBgn0114529
FBgn0003321	FBgn0166228	FBgn0068586	FBgn0232948	FBgn0111104	FBgn0097270	FBgn0074115	FBgn0151901	FBgn0218165	FBgn0138551	FBgn0205810
FBgn0039648	FBgn0167710	FBgn0192861	FBgn0240995	FBgn0103949	FBgn0093626	FBgn0073084	FBgn0151484	FBgn0224646	FBgn0133162	FBgn0201723	FBgn0121777
FBgn0039644			FBgn0240993		FBgn0093624				FBgn0133160		FBgn0121775
FBgn0039645			FBgn0240994		FBgn0093625				FBgn0133161		FBgn0121776
FBgn0015011	FBgn0170317	FBgn0191740	FBgn0243160	FBgn0109034	FBgn0094937	FBgn0248668	FBgn0161141	FBgn0215858	FBgn0146475	FBgn0197876	FBgn0125539
FBgn0039647	FBgn0167193	FBgn0189485	FBgn0228330	FBgn0104323	FBgn0095428	FBgn0073078	FBgn0151213	FBgn0224473	FBgn0145080	FBgn0201448	FBgn0121484
FBgn0039640	FBgn0167705	FBgn0192855	FBgn0240991	FBgn0103944	FBgn0100285	FBgn0248475	FBgn0161503	FBgn0213903	FBgn0145505	FBgn0209885	FBgn0124924
FBgn0039641	FBgn0167197		FBgn0228334	FBgn0104327	FBgn0099932	FBgn0073080	FBgn0161193	FBgn0221178	FBgn0147558	FBgn0211561	FBgn0121414
FBgn0039642	FBgn0167196	FBgn0189496	FBgn0228333	FBgn0104326	FBgn0099931	FBgn0071311	FBgn0161192	FBgn0213197	FBgn0147104	FBgn0201452	FBgn0121487
FBgn0031091	FBgn0177560		FBgn0234811	FBgn0110227	FBgn0097457	FBgn0081871	FBgn0150525	FBgn0218336	FBgn0137556	FBgn0206615	FBgn0131781
FBgn0031090	FBgn0177561	FBgn0187217	FBgn0234813	FBgn0110228	FBgn0097458	FBgn0081870	FBgn0150527	FBgn0218337	FBgn0137557	FBgn0206616	FBgn0131782
FBgn0031093			FBgn0234810	FBgn0110226	FBgn0097456	FBgn0081876	FBgn0150524	FBgn0227556	FBgn0133858	FBgn0202968	FBgn0119567
FBgn0031092	FBgn0177880		FBgn0233452	FBgn0111477	FBgn0097244	FBgn0081872	FBgn0150685	FBgn0227296	FBgn0133793	FBgn0202997	FBgn0120094
FBgn0031094	FBgn0177881		FBgn0233453	FBgn0111478	FBgn0097245	FBgn0081873	FBgn0150687	FBgn0227297	FBgn0133794	FBgn0202999	FBgn0120095
FBgn0031097	FBgn0177882	FBgn0189032	FBgn0235303	FBgn0111479	FBgn0097246	FBgn0074328	FBgn0150688	FBgn0227152	FBgn0133795	FBgn0203000	FBgn0120096
FBgn0031099	FBgn0177554		FBgn0232941	FBgn0110222	FBgn0097452	FBgn0074336	FBgn0150520	FBgn0212090	FBgn0133853	FBgn0202964	FBgn0119562
FBgn0031098	FBgn0177555	FBgn0187214	FBgn0232942	FBgn0110223	FBgn0097453	FBgn0074337	FBgn0150521	FBgn0227682	FBgn0133854	FBgn0202965	FBgn0119564
FBgn0010401	FBgn0165933	FBgn0191443	FBgn0242050	FBgn0106568	FBgn0095472	FBgn0247838	FBgn0161558	FBgn0214964	FBgn0145263	FBgn0197426	FBgn0125113
FBgn0035911	FBgn0179790	FBgn0184701	FBgn0238562	FBgn0107326	FBgn0087199	FBgn0079740	FBgn0147908	FBgn0222554	FBgn0135178	FBgn0199559	FBgn0129974
FBgn0067629	FBgn0179054	FBgn0190491	FBgn0241391	FBgn0109109	FBgn0093917	FBgn0248449	FBgn0161442	FBgn0215470	FBgn0146044	FBgn0197607	FBgn0125805
FBgn0011361	FBgn0169327	FBgn0185321	FBgn0067944	FBgn0107038	FBgn0101449	FBgn0081569	FBgn0153784	FBgn0215366	FBgn0134685	FBgn0199402	FBgn0122691
FBgn0004636	FBgn0169087	FBgn0029248	FBgn0084991	FBgn0085131	FBgn0101946	FBgn0075175	FBgn0162408	FBgn0222557	FBgn0139439	FBgn0200177	FBgn0122514
FBgn0016660	FBgn0173454		FBgn0242479	FBgn0117200	FBgn0091417
FBgn0029948	FBgn0172430	FBgn0188427	FBgn0233285	FBgn0111847	FBgn0098146	FBgn0073485	FBgn0157270	FBgn0218149	FBgn0138424	FBgn0206352	FBgn0119364
FBgn0029949	FBgn0172380		FBgn0234984	FBgn0109846	FBgn0098136			FBgn0218150	FBgn0137684	FBgn0206109	FBgn0120324
FBgn0029946	FBgn0172381	FBgn0187789	FBgn0234986	FBgn0109847	FBgn0098138			FBgn0218475	FBgn0137687	FBgn0206110
FBgn0029947	FBgn0172426	FBgn0068644	FBgn0233282	FBgn0111846	FBgn0098145	FBgn0075202	FBgn0152304	FBgn0218148	FBgn0138421	FBgn0206351	FBgn0119363
FBgn0031893	FBgn0171259	FBgn0194837	FBgn0232035	FBgn0102772	FBgn0097815	FBgn0249107	FBgn0151723	FBgn0226256	FBgn0146360	FBgn0207963	FBgn0121199
FBgn0029945	FBgn0172423		FBgn0233279	FBgn0111842	FBgn0098144	FBgn0245138	FBgn0157197	FBgn0223033	FBgn0138695	FBgn0202056	FBgn0131720
FBgn0031895	FBgn0168549	FBgn0193911	FBgn0235793	FBgn0115694	FBgn0101422	FBgn0078230	FBgn0153833	FBgn0226695	FBgn0140541	FBgn0204793	FBgn0120637
FBgn0031894	FBgn0168552	FBgn0193912	FBgn0235794	FBgn0115696	FBgn0101432	FBgn0078229	FBgn0153836	FBgn0226696	FBgn0140542	FBgn0204794	FBgn0120638
FBgn0031897	FBgn0168540	FBgn0193909	FBgn0235791	FBgn0115691	FBgn0091062	FBgn0072570	FBgn0156835	FBgn0226693	FBgn0140539	FBgn0204791	FBgn0120633
FBgn0031896	FBgn0168546	FBgn0193910	FBgn0235792	FBgn0115692	FBgn0101411	FBgn0078233	FBgn0153829	FBgn0226694	FBgn0140540	FBgn0204792	FBgn0120636
FBgn0027094	FBgn0167925	FBgn0193816	FBgn0228859	FBgn0115597	FBgn0091711	FBgn0072296	FBgn0163394	FBgn0226803	FBgn0135744	FBgn0205361	FBgn0118836
FBgn0027095	FBgn0170071	FBgn0190600	FBgn0241512	FBgn0109227	FBgn0095511	FBgn0080027	FBgn0159194	FBgn0215786	FBgn0145675	FBgn0210861	FBgn0130903
FBgn0027093	FBgn0177391	FBgn0196004	FBgn0233567	FBgn0111571	FBgn0093480	FBgn0245404	FBgn0151688	FBgn0217302	FBgn0136925	FBgn0201263	FBgn0120024
FBgn0027090	FBgn0172644	FBgn0189753	FBgn0228564	FBgn0104562	FBgn0094449	FBgn0070417	FBgn0159700	FBgn0216350	FBgn0147205	FBgn0211629	FBgn0129856
FBgn0027091	FBgn0176546	FBgn0182921	FBgn0229554	FBgn0112765	FBgn0088902	FBgn0081061	FBgn0148308	FBgn0217778	FBgn0141574	FBgn0208981	FBgn0129141
FBgn0034603	FBgn0170735	FBgn0183318	FBgn0229946	FBgn0114276	FBgn0089838	FBgn0246072	FBgn0148938	FBgn0217798	FBgn0143098	FBgn0209201	FBgn0129321
FBgn0034602	FBgn0170732	FBgn0183316	FBgn0229944	FBgn0114274	FBgn0089836	FBgn0073908	FBgn0148936	FBgn0217796	FBgn0143096	FBgn0209199	FBgn0129319
FBgn0034601	FBgn0170657	FBgn0196531	FBgn0231389	FBgn0112982	FBgn0090004	FBgn0078090	FBgn0147778	FBgn0223391	FBgn0141504	FBgn0208907	FBgn0128632
FBgn0034606	FBgn0170654	FBgn0196527	FBgn0231384	FBgn0112979	FBgn0089152	FBgn0245871	FBgn0148370	FBgn0217804	FBgn0141950	FBgn0207421	FBgn0127498
FBgn0034605	FBgn0170655	FBgn0196529	FBgn0231385	FBgn0112980	FBgn0089154	FBgn0073910		FBgn0217806	FBgn0141951	FBgn0207422	FBgn0128459
FBgn0040089	FBgn0177580		FBgn0234826	FBgn0110245	FBgn0097474	FBgn0072891	FBgn0155905	FBgn0217891	FBgn0133777	FBgn0202803	FBgn0119733
FBgn0015286	FBgn0167652	FBgn0187944	FBgn0234375	FBgn0110783	FBgn0099301	FBgn0075501	FBgn0161317	FBgn0226891	FBgn0137535	FBgn0205974	FBgn0132194
FBgn0040087	FBgn0166920	FBgn0188448	FBgn0233309	FBgn0111868	FBgn0098190	FBgn0072878	FBgn0155939	FBgn0212125	FBgn0133768	FBgn0202794	FBgn0131807
FBgn0034356	FBgn0176771	FBgn0183140	FBgn0229757	FBgn0114081	FBgn0089009	FBgn0070703		FBgn0219955	FBgn0141188	FBgn0208654	FBgn0130418
FBgn0034351	FBgn0176767	FBgn0183136	FBgn0229752	FBgn0114077	FBgn0089006	FBgn0078723	FBgn0155384	FBgn0224964	FBgn0142868	FBgn0207044	FBgn0127177
FBgn0015283	FBgn0177250	FBgn0186642	FBgn0237100	FBgn0108433	FBgn0100718	FBgn0080479	FBgn0149498	FBgn0219730	FBgn0136221	FBgn0199083	FBgn0124212
FBgn0040080	FBgn0171258	FBgn0192778	FBgn0240903	FBgn0103859	FBgn0093314	FBgn0079059	FBgn0151307	FBgn0213769	FBgn0144740	FBgn0197743	FBgn0126718
FBgn0034352	FBgn0174790	FBgn0196686	FBgn0231552	FBgn0113153	FBgn0089980	FBgn0074633	FBgn0154304	FBgn0225187	FBgn0142122	FBgn0209557	FBgn0129617
FBgn0038113	FBgn0178943	FBgn0190387	FBgn0243268	FBgn0111593	FBgn0094587	FBgn0071185	FBgn0161973	FBgn0214236
FBgn0038111	FBgn0180820	FBgn0191995	FBgn0241587	FBgn0109310	FBgn0095106	FBgn0248530	FBgn0160739	FBgn0212865	FBgn0146953	FBgn0198074	FBgn0126663
FBgn0038110	FBgn0180822	FBgn0191996	FBgn0068230	FBgn0109311	FBgn0095107	FBgn0080768	FBgn0160740	FBgn0212866	FBgn0146954	FBgn0198075	FBgn0126665
FBgn0038115	FBgn0180818	FBgn0191992	FBgn0241585	FBgn0109307	FBgn0094427		FBgn0160736	FBgn0212863	FBgn0146951	FBgn0198071	FBgn0126661
FBgn0038114	FBgn0178945	FBgn0190388		FBgn0111604		FBgn0071188	FBgn0161975
FBgn0050354	FBgn0173673	FBgn0183669	FBgn0242461	FBgn0104261	FBgn0100093	FBgn0086842	FBgn0149955	FBgn0216358	FBgn0146344	FBgn0210689	FBgn0129822
FBgn0037556	FBgn0181216	FBgn0192345	FBgn0241965	FBgn0109694	FBgn0093189	FBgn0081916	FBgn0160863	FBgn0216457	FBgn0147003	FBgn0210161	FBgn0126711
FBgn0030277	FBgn0166200	FBgn0187642		FBgn0111078
FBgn0030274	FBgn0166405		FBgn0233474	FBgn0110612	FBgn0099580	FBgn0075149	FBgn0157846	FBgn0227168	FBgn0137611	FBgn0206666	FBgn0119986
FBgn0037555	FBgn0181217	FBgn0192346	FBgn0241966	FBgn0109695	FBgn0093190	FBgn0081918	FBgn0160864	FBgn0216458	FBgn0147004	FBgn0210162	FBgn0126712
FBgn0037552		FBgn0190042	FBgn0242902	FBgn0115629
FBgn0037553	FBgn0178571	FBgn0190043	FBgn0242903	FBgn0115733	FBgn0095862	FBgn0074880	FBgn0161849	FBgn0216387	FBgn0146035	FBgn0211248	FBgn0125796
FBgn0030270	FBgn0166207		FBgn0234789	FBgn0111084	FBgn0097399	FBgn0073598	FBgn0157851	FBgn0219223	FBgn0138028	FBgn0204111	FBgn0132030
FBgn0037551	FBgn0178570	FBgn0190038	FBgn0242901	FBgn0115523	FBgn0095860	FBgn0080659	FBgn0161848	FBgn0216385	FBgn0146034	FBgn0211247	FBgn0125794
FBgn0030278	FBgn0166407	FBgn0188585		FBgn0110614
FBgn0036605					FBgn0101175
FBgn0036607	FBgn0180475	FBgn0186303	FBgn0236892	FBgn0108222	FBgn0101176	FBgn0072059		FBgn0218563	FBgn0139275	FBgn0200016	FBgn0123349
FBgn0036606					FBgn0087337
FBgn0036601	FBgn0180471	FBgn0186299	FBgn0240298	FBgn0108217	FBgn0101172
FBgn0036600	FBgn0179282	FBgn0184218	FBgn0240008	FBgn0105742	FBgn0087339	FBgn0072045		FBgn0219641	FBgn0139631	FBgn0199870	FBgn0123079
FBgn0036603	FBgn0180472	FBgn0186300	FBgn0240378	FBgn0108218
FBgn0036602	FBgn0179281	FBgn0184217	FBgn0240006	FBgn0105741	FBgn0087338	FBgn0072044	FBgn0155612	FBgn0219640	FBgn0139629	FBgn0199869	FBgn0123078
FBgn0036609	FBgn0179277	FBgn0184213	FBgn0239781	FBgn0105737	FBgn0087334			FBgn0219637	FBgn0139626	FBgn0199866	FBgn0123073
FBgn0036608	FBgn0179278	FBgn0184214	FBgn0239782	FBgn0105738	FBgn0087335	FBgn0072042	FBgn0155610		FBgn0139627	FBgn0199867	FBgn0123075
FBgn0040262				FBgn0114938	FBgn0092387			FBgn0220233
FBgn0040260	FBgn0172120		FBgn0230490	FBgn0114939	FBgn0092390	FBgn0247173	FBgn0156390	FBgn0220236	FBgn0139804		FBgn0119048
FBgn0040261		FBgn0195440	FBgn0230489		FBgn0092389	FBgn0072210	FBgn0156389	FBgn0220234	FBgn0139803	FBgn0204480	FBgn0119047
FBgn0010014	FBgn0167340		FBgn0233925	FBgn0110963	FBgn0096764	FBgn0078041	FBgn0152286	FBgn0212071	FBgn0133839	FBgn0201983	FBgn0132071
FBgn0010015	FBgn0167850		FBgn0228747			FBgn0248260	FBgn0151138		FBgn0145041		FBgn0121445
FBgn0010019		FBgn0195967	FBgn0234098	FBgn0105047	FBgn0097818	FBgn0077822		FBgn0227617	FBgn0133884	FBgn0203166	FBgn0131802
FBgn0010548	FBgn0175672	FBgn0182027	FBgn0241112	FBgn0103050	FBgn0090707	FBgn0246319	FBgn0157715	FBgn0212718	FBgn0142535	FBgn0205615	FBgn0128062
FBgn0010549	FBgn0175999	FBgn0182418	FBgn0236625	FBgn0115581
FBgn0023179	FBgn0165122	FBgn0189665	FBgn0228471	FBgn0104466	FBgn0095588	FBgn0247984	FBgn0162023	FBgn0215961	FBgn0147452	FBgn0201763	FBgn0126340
FBgn0026418	FBgn0180306	FBgn0186157	FBgn0239231	FBgn0107913	FBgn0101585	FBgn0079712	FBgn0162873	FBgn0219033	FBgn0136512	FBgn0200969	FBgn0122581
FBgn0004237	FBgn0180774		FBgn0241543	FBgn0109261	FBgn0094386	FBgn0247839		FBgn0215343	FBgn0133456	FBgn0210213	FBgn0126525
FBgn0051225	FBgn0181360		FBgn0228238	FBgn0103507	FBgn0096877				FBgn0147555	FBgn0211559
FBgn0023175	FBgn0179247	FBgn0181821	FBgn0239228	FBgn0117377	FBgn0090175	FBgn0245532	FBgn0147848	FBgn0222955	FBgn0143478	FBgn0207620	FBgn0128787
FBgn0023174	FBgn0180355	FBgn0186200	FBgn0239274	FBgn0107955	FBgn0100792	FBgn0077395	FBgn0162299	FBgn0212565	FBgn0134113	FBgn0198863	FBgn0124137
FBgn0023177	FBgn0177542	FBgn0187202	FBgn0232928	FBgn0110209	FBgn0096495	FBgn0076964	FBgn0164372	FBgn0227551	FBgn0138988	FBgn0203118	FBgn0125060
FBgn0026411	FBgn0168630	FBgn0068655	FBgn0234899	FBgn0111229	FBgn0096136	FBgn0070999	FBgn0150640	FBgn0218903	FBgn0138319	FBgn0202376	FBgn0131540
FBgn0023170	FBgn0173183	FBgn0196287	FBgn0229293	FBgn0112156	FBgn0090511	FBgn0077842	FBgn0148035	FBgn0223379	FBgn0143432	FBgn0209008	FBgn0129171
FBgn0023172		FBgn0182992	FBgn0229436	FBgn0112841	FBgn0088470	FBgn0245770	FBgn0148062	FBgn0223903	FBgn0144069	FBgn0206827	FBgn0130613
FBgn0034005		FBgn0182862
FBgn0027514	FBgn0165502	FBgn0191042	FBgn0068515	FBgn0102786	FBgn0093677	FBgn0070241	FBgn0159657	FBgn0212936	FBgn0147308	FBgn0209756	FBgn0125554
FBgn0033544	FBgn0176115	FBgn0182517	FBgn0230555	FBgn0112339	FBgn0090801	FBgn0080184	FBgn0154908	FBgn0221483	FBgn0142083	FBgn0209337	FBgn0128731
FBgn0004924	FBgn0174668		FBgn0234657	FBgn0110094	FBgn0098234	FBgn0245443	FBgn0152176	FBgn0227824	FBgn0144383	FBgn0204070	FBgn0131909
FBgn0051221	FBgn0181693	FBgn0190795	FBgn0242669	FBgn0115479	FBgn0093574	FBgn0076118	FBgn0150258	FBgn0215823	FBgn0145830	FBgn0209828	FBgn0129755
FBgn0043900	FBgn0171343	FBgn0188009	FBgn0240509	FBgn0104159	FBgn0100256	FBgn0071102	FBgn0161479	FBgn0213389	FBgn0146925	FBgn0211214	FBgn0126411
FBgn0021825	FBgn0175952	FBgn0182375	FBgn0236586	FBgn0115538	FBgn0089422	FBgn0080932	FBgn0154732	FBgn0222675	FBgn0141666	FBgn0208430	FBgn0130559
FBgn0026576	FBgn0181406	FBgn0192514	FBgn0240625	FBgn0103550	FBgn0094055	FBgn0079278	FBgn0160986	FBgn0213161	FBgn0147354	FBgn0201409	FBgn0125954
FBgn0051439	FBgn0172621			FBgn0104538
FBgn0051438	FBgn0165374	FBgn0190925			FBgn0096889	FBgn0248171	FBgn0164917
FBgn0051437	FBgn0172752	FBgn0192667	FBgn0240773	FBgn0103704	FBgn0093953	FBgn0076267	FBgn0149708	FBgn0213104	FBgn0132956	FBgn0210576	FBgn0125702
FBgn0051436	FBgn0172746	FBgn0192663	FBgn0240768	FBgn0103697	FBgn0094586	FBgn0076266	FBgn0159311
FBgn0051431	FBgn0181232	FBgn0192361	FBgn0228120	FBgn0103388	FBgn0095067	FBgn0076265	FBgn0161388	FBgn0216236	FBgn0144917	FBgn0211387	FBgn0123783
FBgn0030852	FBgn0168236	FBgn0188911	FBgn0233155	FBgn0110389		FBgn0250506	FBgn0157987	FBgn0227567	FBgn0137382	FBgn0206426	FBgn0120438
FBgn0030853	FBgn0168448	FBgn0187337	FBgn0068288	FBgn0111329	FBgn0099388	FBgn0079067	FBgn0157758	FBgn0227050	FBgn0137641	FBgn0202516	FBgn0132388
FBgn0030850	FBgn0168238	FBgn0188913	FBgn0233157	FBgn0110391	FBgn0099547	FBgn0081043	FBgn0157989	FBgn0226950	FBgn0137383	FBgn0206427	FBgn0119378
FBgn0037182	FBgn0176955	FBgn0183798	FBgn0236837	FBgn0105447	FBgn0100445	FBgn0079891	FBgn0155724	FBgn0219445	FBgn0136664	FBgn0200925	FBgn0122285
FBgn0030854	FBgn0168235	FBgn0188910	FBgn0233154	FBgn0110388	FBgn0099544	FBgn0080948	FBgn0157985	FBgn0227726	FBgn0138469	FBgn0202444	FBgn0131500
FBgn0030855	FBgn0168449	FBgn0187338	FBgn0235123	FBgn0111330	FBgn0096549	FBgn0079136	FBgn0153590	FBgn0218407	FBgn0144439	FBgn0202763	FBgn0131605
FBgn0030858	FBgn0168233	FBgn0188908	FBgn0233152	FBgn0110386	FBgn0098167	FBgn0080891	FBgn0153610	FBgn0218206	FBgn0138992	FBgn0203122	FBgn0125063
FBgn0030859	FBgn0168232	FBgn0188907	FBgn0233151	FBgn0110385	FBgn0098166	FBgn0072008		FBgn0218205	FBgn0133849	FBgn0202957	FBgn0119560
FBgn0037184	FBgn0176953	FBgn0183796	FBgn0236834	FBgn0105444	FBgn0100443	FBgn0073034	FBgn0155722	FBgn0222566	FBgn0136178	FBgn0199036	FBgn0124232
FBgn0042630	FBgn0179419	FBgn0184356	FBgn0237353	FBgn0105997	FBgn0102197	FBgn0244926		FBgn0219143	FBgn0134297	FBgn0198814	FBgn0123817
FBgn0032728	FBgn0172212	FBgn0195520	FBgn0230908	FBgn0113323	FBgn0092283	FBgn0074945	FBgn0156099	FBgn0226659	FBgn0136964	FBgn0207626	FBgn0117651
FBgn0032729	FBgn0171959	FBgn0193214	FBgn0230414	FBgn0113846	FBgn0091671	FBgn0070516	FBgn0157220	FBgn0226290	FBgn0139912	FBgn0204842	FBgn0119079
FBgn0032723	FBgn0171964	FBgn0193219	FBgn0230419	FBgn0113851	FBgn0091893	FBgn0074944	FBgn0156425	FBgn0225855	FBgn0139761	FBgn0211502	FBgn0119000
FBgn0032720	FBgn0171966	FBgn0193222	FBgn0230422	FBgn0113855	FBgn0097682	FBgn0070489	FBgn0156427	FBgn0225858	FBgn0139763	FBgn0211532	FBgn0119003
FBgn0032721	FBgn0171968	FBgn0193223	FBgn0230424	FBgn0113856	FBgn0097683	FBgn0247194	FBgn0156428	FBgn0225859	FBgn0139764	FBgn0211541	FBgn0119004
FBgn0032726	FBgn0171962	FBgn0193217	FBgn0230417	FBgn0113849	FBgn0091674	FBgn0070500	FBgn0157224	FBgn0226644	FBgn0139915	FBgn0204846	FBgn0119082
FBgn0032727	FBgn0171961	FBgn0193216	FBgn0230416	FBgn0113848	FBgn0091673	FBgn0070502	FBgn0157223	FBgn0226643	FBgn0139914	FBgn0204845	FBgn0119081
FBgn0032724	FBgn0172211		FBgn0230907	FBgn0113322	FBgn0092282	FBgn0070371	FBgn0156098	FBgn0226305	FBgn0136959	FBgn0207615	FBgn0117650
FBgn0032725	FBgn0171963	FBgn0193218	FBgn0230418	FBgn0113850	FBgn0091675	FBgn0070545	FBgn0157225	FBgn0226645	FBgn0139916	FBgn0204847	FBgn0119083
FBgn0023549	FBgn0174113	FBgn0068654	FBgn0232333	FBgn0105193	FBgn0082822	FBgn0077473		FBgn0218070	FBgn0144525	FBgn0204144	FBgn0119921
FBgn0023545	FBgn0173833	FBgn0188014	FBgn0234477	FBgn0104950	FBgn0098987	FBgn0078170	FBgn0152735	FBgn0227707	FBgn0138180	FBgn0201926	FBgn0120077
FBgn0023546	FBgn0174088	FBgn0188184		FBgn0105169	FBgn0099190	FBgn0244335	FBgn0152863	FBgn0227141	FBgn0137916	FBgn0202076	FBgn0119589
FBgn0023540	FBgn0174103	FBgn0188192	FBgn0233779	FBgn0105184	FBgn0098077	FBgn0077582	FBgn0157809	FBgn0227102	FBgn0139167	FBgn0204217	FBgn0131752
FBgn0023541	FBgn0173814	FBgn0188006	FBgn0234459	FBgn0104932	FBgn0098978	FBgn0077521	FBgn0151006	FBgn0219013	FBgn0141413	FBgn0208808	FBgn0128536
FBgn0023542	FBgn0173813	FBgn0185235	FBgn0234458	FBgn0104931	FBgn0098977	FBgn0077476	FBgn0151005	FBgn0219002	FBgn0133844	FBgn0202953	FBgn0125175
FBgn0037475	FBgn0165881	FBgn0191398	FBgn0242002	FBgn0106126	FBgn0094673	FBgn0248864	FBgn0150028	FBgn0216527	FBgn0145788	FBgn0211653	FBgn0126473
FBgn0001206	FBgn0066172	FBgn0066164	FBgn0232964	FBgn0069876	FBgn0096557	FBgn0074080	FBgn0152482	FBgn0221763	FBgn0137807	FBgn0201921	FBgn0125779
FBgn0001205	FBgn0181379	FBgn0192488	FBgn0228256	FBgn0103526	FBgn0093280	FBgn0070336	FBgn0160848	FBgn0224382	FBgn0133127	FBgn0209689	FBgn0131051
FBgn0025615	FBgn0167611	FBgn0187909	FBgn0234335	FBgn0110740	FBgn0097861	FBgn0075746	FBgn0152158	FBgn0218458	FBgn0138816	FBgn0202900	FBgn0125099
FBgn0053155	FBgn0178124	FBgn0182754	FBgn0230304	FBgn0112603	FBgn0090748	FBgn0246199	FBgn0155003	FBgn0220884	FBgn0143933	FBgn0207942	FBgn0130282
FBgn0053156			FBgn0231031	FBgn0114651				FBgn0217613
FBgn0053158	FBgn0180494	FBgn0186321	FBgn0237188	FBgn0105829	FBgn0100907	FBgn0077344	FBgn0155466	FBgn0218718	FBgn0139294	FBgn0200034	FBgn0123366
FBgn0053159	FBgn0168999	FBgn0185060	FBgn0238009	FBgn0106538			FBgn0162826	FBgn0221133	FBgn0134717	FBgn0199435	FBgn0122726
FBgn0001208	FBgn0179863	FBgn0185730	FBgn0068144	FBgn0106709	FBgn0087366	FBgn0080320	FBgn0155642	FBgn0223207	FBgn0135894	FBgn0201105	FBgn0122451
FBgn0040942	FBgn0166271	FBgn0195975	FBgn0068460	FBgn0111141	FBgn0099628	FBgn0071785	FBgn0153541	FBgn0227456	FBgn0137877		FBgn0125252
FBgn0033032	FBgn0171431	FBgn0182153	FBgn0237840	FBgn0115327	FBgn0091581	FBgn0072001	FBgn0148665	FBgn0212769	FBgn0141620	FBgn0209030	FBgn0127919
FBgn0042131	FBgn0168878	FBgn0184953	FBgn0237894	FBgn0106421	FBgn0101705	FBgn0075113	FBgn0155532	FBgn0221285	FBgn0135326	FBgn0202666
FBgn0042132	FBgn0177578		FBgn0234825	FBgn0110243	FBgn0097472	FBgn0075114	FBgn0152421	FBgn0217857	FBgn0139174	FBgn0203016	FBgn0125286
FBgn0053489	FBgn0179602	FBgn0184526	FBgn0237526	FBgn0106174
FBgn0042134	FBgn0169851	FBgn0184067	FBgn0239295	FBgn0107976	FBgn0087852	FBgn0075115		FBgn0212605	FBgn0136491	FBgn0201301	FBgn0122563
FBgn0042135	FBgn0175642	FBgn0181999	FBgn0240834	FBgn0103020	FBgn0088735	FBgn0075116	FBgn0148854	FBgn0223577	FBgn0142294	FBgn0208265	FBgn0129047
FBgn0042641	FBgn0179195	FBgn0184136	FBgn0239378	FBgn0108049	FBgn0101302	FBgn0077752	FBgn0153086	FBgn0220050	FBgn0135639	FBgn0200257	FBgn0122381
FBgn0042138	FBgn0180146	FBgn0186002	FBgn0239075	FBgn0107765	FBgn0102270	FBgn0075118	FBgn0153876	FBgn0219176	FBgn0136467	FBgn0201272	FBgn0122337
FBgn0053483	FBgn0167061	FBgn0188340			FBgn0100298	FBgn0248290
FBgn0053481	FBgn0181641	FBgn0195729	FBgn0232123	FBgn0108687	FBgn0096756	FBgn0244558	FBgn0155766			FBgn0199986	FBgn0131416
FBgn0035989	FBgn0179736	FBgn0184651	FBgn0238516	FBgn0106304	FBgn0100728	FBgn0245713	FBgn0160041	FBgn0219030	FBgn0136022	FBgn0199287	FBgn0123791
FBgn0040941	FBgn0166276	FBgn0195979	FBgn0232987	FBgn0111147	FBgn0096117			FBgn0212158	FBgn0137179	FBgn0205919	FBgn0131969
FBgn0035983	FBgn0179741	FBgn0184654	FBgn0238519	FBgn0106307	FBgn0100731	FBgn0077951	FBgn0160221	FBgn0219578	FBgn0135841	FBgn0201052	FBgn0124332
FBgn0035982	FBgn0180002	FBgn0185862	FBgn0238122	FBgn0107621	FBgn0087731	FBgn0078207	FBgn0160034	FBgn0221287	FBgn0135002	FBgn0198735	FBgn0122034
FBgn0035981	FBgn0179999	FBgn0185859	FBgn0238120	FBgn0107617	FBgn0087728	FBgn0078201	FBgn0160031	FBgn0219631	FBgn0136663	FBgn0199021	FBgn0122060
FBgn0035980	FBgn0179997		FBgn0238119	FBgn0107616	FBgn0087727	FBgn0078196	FBgn0160030	FBgn0219630	FBgn0136662	FBgn0199020	FBgn0122059
FBgn0035987	FBgn0180006	FBgn0185866	FBgn0238126	FBgn0107625	FBgn0087735	FBgn0077624	FBgn0160218	FBgn0219155	FBgn0134830	FBgn0200567	FBgn0122611
FBgn0024250	FBgn0172421	FBgn0188424	FBgn0233275	FBgn0111840	FBgn0098143	FBgn0081927	FBgn0152299	FBgn0218144	FBgn0138693	FBgn0202054	FBgn0131717
FBgn0035985	FBgn0180005	FBgn0185865	FBgn0238125	FBgn0107624	FBgn0087734	FBgn0077615	FBgn0160217	FBgn0219154	FBgn0134829	FBgn0200566	FBgn0122610
FBgn0024252	FBgn0176626	FBgn0182991	FBgn0229435	FBgn0112840	FBgn0088469	FBgn0079884	FBgn0148061	FBgn0223902	FBgn0144068	FBgn0206826	FBgn0130612
FBgn0020018	FBgn0178336	FBgn0189810	FBgn0228624	FBgn0104618	FBgn0094775	FBgn0079133	FBgn0151474	FBgn0214129	FBgn0146314	FBgn0210661	FBgn0126598
FBgn0028377	FBgn0180389	FBgn0186228	FBgn0240348	FBgn0108137	FBgn0097058
FBgn0028374	FBgn0178909	FBgn0190356	FBgn0243237	FBgn0111266	FBgn0100226	FBgn0079542	FBgn0151521	FBgn0215727	FBgn0147189	FBgn0197839	FBgn0126166
FBgn0028375	FBgn0172821	FBgn0193340	FBgn0236715	FBgn0116309	FBgn0092353	FBgn0079194	FBgn0151702	FBgn0226704	FBgn0137476	FBgn0204343	FBgn0118913
FBgn0028372	FBgn0176856	FBgn0183224	FBgn0229845	FBgn0114170	FBgn0088771	FBgn0246326	FBgn0147966	FBgn0217888		FBgn0208061	FBgn0130469
FBgn0028373	FBgn0167216	FBgn0189557	FBgn0228350	FBgn0104342	FBgn0095004	FBgn0073053	FBgn0160943	FBgn0215980	FBgn0147001	FBgn0210159	FBgn0126709
FBgn0028370	FBgn0171016	FBgn0195374	FBgn0238336	FBgn0117290	FBgn0090893	FBgn0078026	FBgn0164014	FBgn0220138	FBgn0140646	FBgn0204582	FBgn0121239
FBgn0028371		FBgn0196418	FBgn0229626	FBgn0112291	FBgn0088369	FBgn0075661	FBgn0148318	FBgn0223828	FBgn0141967	FBgn0207443	FBgn0129553
FBgn0033340	FBgn0175954	FBgn0182377	FBgn0236588	FBgn0115540	FBgn0089424	FBgn0072553	FBgn0154735
FBgn0028379	FBgn0179877	FBgn0185745	FBgn0067976	FBgn0106727	FBgn0100950	FBgn0249971	FBgn0164101	FBgn0221942	FBgn0135910	FBgn0199180	FBgn0122467
FBgn0029535	FBgn0173997	FBgn0188137	FBgn0234141	FBgn0105090	FBgn0099107	FBgn0073171	FBgn0151808
FBgn0038872	FBgn0169998	FBgn0190909	FBgn0242776	FBgn0116608	FBgn0095961	FBgn0079193	FBgn0164905	FBgn0216498	FBgn0144668	FBgn0201514	FBgn0129383
FBgn0022700	FBgn0170671	FBgn0196541	FBgn0231401	FBgn0112994	FBgn0090018	FBgn0077834	FBgn0147791	FBgn0224906	FBgn0141630	FBgn0209041	FBgn0127929
FBgn0029531	FBgn0173928	FBgn0188077	FBgn0234086	FBgn0105033		FBgn0072277	FBgn0158990	FBgn0218177	FBgn0144457	FBgn0206253	FBgn0125328
FBgn0022702	FBgn0169099	FBgn0185154	FBgn0238207	FBgn0106822	FBgn0101958	FBgn0075235	FBgn0158392	FBgn0219558	FBgn0135534	FBgn0203260	FBgn0123194
FBgn0032549	FBgn0169628	FBgn0193404	FBgn0241941	FBgn0116373
FBgn0022709	FBgn0179535	FBgn0184468	FBgn0237462	FBgn0106109	FBgn0101987	FBgn0074375	FBgn0162597	FBgn0215257	FBgn0134726	FBgn0199444	FBgn0122735
FBgn0022708	FBgn0173196	FBgn0183564	FBgn0231971	FBgn0115079	FBgn0089925	FBgn0076247	FBgn0149260	FBgn0223370	FBgn0143436	FBgn0207584	FBgn0129169
FBgn0029539		FBgn0190258	FBgn0234144	FBgn0105094
FBgn0029538	FBgn0173917	FBgn0188066	FBgn0234076	FBgn0105021	FBgn0099053	FBgn0073169	FBgn0152030				FBgn0119899
FBgn0039226	FBgn0178331	FBgn0189804	FBgn0228618	FBgn0104613	FBgn0100175	FBgn0074951	FBgn0151468	FBgn0215178	FBgn0146766	FBgn0210768	FBgn0125931
FBgn0035181	FBgn0169297	FBgn0185299	FBgn0238395	FBgn0107009	FBgn0101421	FBgn0081596	FBgn0154281	FBgn0219328	FBgn0135358	FBgn0199960	FBgn0123291
FBgn0036109	FBgn0180093
FBgn0035187	FBgn0169160	FBgn0185205	FBgn0238266	FBgn0106877	FBgn0087118	FBgn0081546	FBgn0162316	FBgn0218857	FBgn0135466	FBgn0199931	FBgn0123135
FBgn0038938	FBgn0181264	FBgn0192388	FBgn0228152	FBgn0103418	FBgn0095092	FBgn0080086		FBgn0216254	FBgn0133234	FBgn0210255	FBgn0128559
FBgn0039227	FBgn0178330	FBgn0189803	FBgn0228617	FBgn0104611	FBgn0100174	FBgn0071012		FBgn0215177	FBgn0146764	FBgn0210767	FBgn0125929
FBgn0038934	FBgn0181261	FBgn0192385	FBgn0228149	FBgn0103415	FBgn0095090	FBgn0248559	FBgn0160800	FBgn0216252	FBgn0133232	FBgn0210252	FBgn0128526
FBgn0035189	FBgn0169156	FBgn0185202	FBgn0238262	FBgn0106874	FBgn0087115	FBgn0081543	FBgn0153688	FBgn0214357	FBgn0139392	FBgn0200132	FBgn0123461
FBgn0038931	FBgn0181254	FBgn0192379	FBgn0228142	FBgn0103409	FBgn0095087	FBgn0072309	FBgn0160794	FBgn0216250	FBgn0133225	FBgn0210249	FBgn0128493
FBgn0038930	FBgn0178534		FBgn0241199	FBgn0104828	FBgn0093966	FBgn0248453	FBgn0161447	FBgn0215010	FBgn0145020	FBgn0211169	FBgn0127271
FBgn0052687	FBgn0166252	FBgn0187671	FBgn0232966	FBgn0111123	FBgn0096561	FBgn0077088	FBgn0152487	FBgn0219621	FBgn0137813	FBgn0201925	FBgn0120190
FBgn0019809	FBgn0172477	FBgn0194994	FBgn0236239	FBgn0102353	FBgn0099773	FBgn0077744	FBgn0156520	FBgn0225829	FBgn0133835	FBgn0205472	FBgn0118156
FBgn0052685	FBgn0166281	FBgn0187681	FBgn0232994	FBgn0111152	FBgn0096164	FBgn0077086	FBgn0154193	FBgn0227067	FBgn0133940	FBgn0206687	FBgn0120005
FBgn0032233	FBgn0173176	FBgn0195064	FBgn0236304	FBgn0102429	FBgn0092799	FBgn0072122	FBgn0156753	FBgn0221154	FBgn0141020	FBgn0208990	FBgn0121025
FBgn0052683	FBgn0166259	FBgn0187674	FBgn0232971	FBgn0111127	FBgn0096566	FBgn0077084	FBgn0152491	FBgn0221770	FBgn0138141	FBgn0201993	FBgn0120195
FBgn0052681	FBgn0166261	FBgn0187676	FBgn0232974	FBgn0111130	FBgn0096568	FBgn0244457	FBgn0164367	FBgn0220867			FBgn0120197
FBgn0031252	FBgn0171583	FBgn0194352	FBgn0233674	FBgn0116782	FBgn0101788	FBgn0072507	FBgn0156863	FBgn0224831	FBgn0140776	FBgn0206882	FBgn0118000
FBgn0031251	FBgn0171585	FBgn0194354	FBgn0233695	FBgn0116784	FBgn0101809	FBgn0078045	FBgn0156866	FBgn0225845	FBgn0140778	FBgn0206908	FBgn0118002
FBgn0039223	FBgn0178333	FBgn0189806	FBgn0228620	FBgn0104615	FBgn0100177	FBgn0079140	FBgn0151470	FBgn0215255	FBgn0146768	FBgn0210770	FBgn0125934
FBgn0036102	FBgn0180087	FBgn0185946	FBgn0239007	FBgn0107702	FBgn0087651			FBgn0227071	FBgn0136043	FBgn0199305
FBgn0031702	FBgn0172931	FBgn0194052	FBgn0236370	FBgn0116439	FBgn0092539	FBgn0072750	FBgn0156156	FBgn0220430	FBgn0133295	FBgn0208865	FBgn0121011
FBgn0036101	FBgn0179662	FBgn0184576	FBgn0237580	FBgn0106224	FBgn0100815	FBgn0079599	FBgn0158334	FBgn0219289	FBgn0139592	FBgn0199834	FBgn0123041
FBgn0031255	FBgn0171655	FBgn0194416	FBgn0234317	FBgn0116851	FBgn0097664	FBgn0072508	FBgn0156861	FBgn0216666	FBgn0140774	FBgn0206876	FBgn0117998
FBgn0033426	FBgn0176015	FBgn0182431	FBgn0236639	FBgn0116225	FBgn0098343	FBgn0246403	FBgn0154774	FBgn0223808	FBgn0142626	FBgn0202258	FBgn0127396
FBgn0033427	FBgn0175477	FBgn0181843	FBgn0239452	FBgn0117398	FBgn0089533	FBgn0246317	FBgn0157705	FBgn0223482	FBgn0142400	FBgn0202227	FBgn0129418
FBgn0036988	FBgn0177086	FBgn0183924	FBgn0239625	FBgn0105584	FBgn0101129	FBgn0078769	FBgn0149513	FBgn0222390	FBgn0136877	FBgn0206258	FBgn0131399
FBgn0052428	FBgn0177080	FBgn0183918	FBgn0239619	FBgn0105578	FBgn0101122	FBgn0076908	FBgn0150379	FBgn0214349	FBgn0134666	FBgn0201001	FBgn0124485
FBgn0052351			FBgn0238060	FBgn0106593	FBgn0101333			FBgn0215113			FBgn0129981
FBgn0052350	FBgn0177357		FBgn0235431	FBgn0105431	FBgn0096999	FBgn0246994	FBgn0158105	FBgn0212859	FBgn0146516	FBgn0210690	FBgn0127046
FBgn0036980	FBgn0177155	FBgn0186554	FBgn0237009	FBgn0108344	FBgn0087376	FBgn0079066	FBgn0149489	FBgn0218959	FBgn0134597	FBgn0200761	FBgn0124443
FBgn0036986	FBgn0177088	FBgn0183926	FBgn0239627	FBgn0105587	FBgn0101131	FBgn0078784	FBgn0149516	FBgn0219399	FBgn0136230	FBgn0199091	FBgn0124220
FBgn0036987	FBgn0177087	FBgn0183925	FBgn0239626	FBgn0105586	FBgn0101130	FBgn0078778	FBgn0157376	FBgn0222434	FBgn0136229	FBgn0199090	FBgn0124219
FBgn0052425	FBgn0177174	FBgn0186569	FBgn0237028	FBgn0108360	FBgn0087393	FBgn0076907	FBgn0150403	FBgn0214307	FBgn0136160	FBgn0198785	FBgn0122031
FBgn0036985	FBgn0177160	FBgn0186556	FBgn0237014	FBgn0108347		FBgn0244755	FBgn0149491	FBgn0218961	FBgn0134599	FBgn0200763	FBgn0122262
FBgn0028952	FBgn0171763	FBgn0194519	FBgn0235347	FBgn0116956	FBgn0091625	FBgn0247432	FBgn0152917			FBgn0210044
FBgn0028953	FBgn0176657	FBgn0183020	FBgn0229461	FBgn0112868	FBgn0090156	FBgn0073051	FBgn0149036	FBgn0224862	FBgn0141318	FBgn0207513	FBgn0128862
FBgn0019947	FBgn0177161	FBgn0186557	FBgn0240434	FBgn0108348	FBgn0087380	FBgn0075111	FBgn0150392	FBgn0214353	FBgn0136151	FBgn0198777	FBgn0122022
FBgn0028956	FBgn0168587	FBgn0196771
FBgn0019940	FBgn0179102	FBgn0190535	FBgn0241439	FBgn0109159	FBgn0095320	FBgn0248104	FBgn0161348	FBgn0213475	FBgn0145951	FBgn0209986	FBgn0126547
FBgn0028954	FBgn0175781	FBgn0182197	FBgn0236438	FBgn0115376	FBgn0088114	FBgn0077205	FBgn0148732	FBgn0224129	FBgn0142043	FBgn0209296	FBgn0129220
FBgn0028955	FBgn0175981	FBgn0182402	FBgn0236612	FBgn0115566	FBgn0088999	FBgn0081311	FBgn0147746	FBgn0224917	FBgn0143797	FBgn0209102	FBgn0127982
FBgn0019949	FBgn0170549	FBgn0196432	FBgn0229642	FBgn0113958	FBgn0090041	FBgn0078713	FBgn0148077	FBgn0219903	FBgn0142743	FBgn0208389	FBgn0127800
FBgn0019948	FBgn0170400	FBgn0196299	FBgn0229304	FBgn0112169	FBgn0089084	FBgn0077728	FBgn0148047	FBgn0212761	FBgn0143426	FBgn0209010	FBgn0129164
FBgn0026384	FBgn0170462	FBgn0196359	FBgn0229367	FBgn0112230	FBgn0088889	FBgn0082041	FBgn0155164	FBgn0225018	FBgn0141759	FBgn0207122	FBgn0128119
FBgn0026620	FBgn0165632	FBgn0191152	FBgn0067922	FBgn0103711	FBgn0093115	FBgn0082003	FBgn0159079	FBgn0216434	FBgn0145248	FBgn0197411	FBgn0124976
FBgn0000499	FBgn0166417		FBgn0233484	FBgn0110623	FBgn0098769	FBgn0074930	FBgn0152455	FBgn0227569	FBgn0138460	FBgn0202436	FBgn0119660
FBgn0026386	FBgn0176150	FBgn0182545	FBgn0230586	FBgn0112375	FBgn0089573	FBgn0072185	FBgn0155322	FBgn0214204
FBgn0000490	FBgn0173250	FBgn0015673	FBgn0022825	FBgn0084880	FBgn0097591	FBgn0018547	FBgn0164142	FBgn0225902	FBgn0138321	FBgn0013109	FBgn0117744
FBgn0000492	FBgn0167730	FBgn0192875	FBgn0241008	FBgn0103966	FBgn0100345	FBgn0075141	FBgn0151498	FBgn0213911	FBgn0145844	FBgn0197885	FBgn0126368
FBgn0000497		FBgn0194338	FBgn0233519	FBgn0116765	FBgn0091902	FBgn0247434				FBgn0206800	FBgn0117981
FBgn0030077	FBgn0168620	FBgn0187727	FBgn0234889	FBgn0111215	FBgn0096128	FBgn0247259	FBgn0150631	FBgn0218774	FBgn0138209	FBgn0206318	FBgn0125185
FBgn0039187	FBgn0181444	FBgn0192547	FBgn0240655	FBgn0103584	FBgn0097749	FBgn0079603	FBgn0159449	FBgn0224319	FBgn0145415	FBgn0210515	FBgn0126264
FBgn0039186	FBgn0178360	FBgn0189831	FBgn0228649	FBgn0104644	FBgn0097729	FBgn0079100	FBgn0159582	FBgn0224791	FBgn0145416	FBgn0210516	FBgn0126265
FBgn0034168	FBgn0176620	FBgn0182986	FBgn0229429	FBgn0112834	FBgn0088465	FBgn0073880	FBgn0149181	FBgn0224018	FBgn0143895	FBgn0208152	FBgn0130109
FBgn0039184	FBgn0181442	FBgn0192545	FBgn0240653	FBgn0103582	FBgn0097747	FBgn0079584	FBgn0159446	FBgn0224317	FBgn0132836	FBgn0210902	FBgn0126279
FBgn0039183	FBgn0181441	FBgn0192544	FBgn0240652	FBgn0103581	FBgn0097746	FBgn0079569	FBgn0159445	FBgn0224316	FBgn0132835	FBgn0210901	FBgn0126278
FBgn0039182	FBgn0178361	FBgn0189832	FBgn0228650	FBgn0104645	FBgn0097730	FBgn0079086	FBgn0159583	FBgn0215976	FBgn0145417	FBgn0210517	FBgn0126266
FBgn0039180	FBgn0178363	FBgn0189835	FBgn0228652	FBgn0104647	FBgn0097732	FBgn0079077	FBgn0159588	FBgn0224315	FBgn0145419	FBgn0210520	FBgn0126268
FBgn0034162	FBgn0176610			FBgn0112826						FBgn0208144
FBgn0031403	FBgn0173159	FBgn0194255	FBgn0232773	FBgn0116677	FBgn0092321	FBgn0073729	FBgn0157011	FBgn0217000	FBgn0140788	FBgn0209493	FBgn0121272
FBgn0034160	FBgn0176605	FBgn0182973	FBgn0229612	FBgn0112820	FBgn0088452			FBgn0224005	FBgn0143564	FBgn0207702	FBgn0128208
FBgn0031401	FBgn0173229	FBgn0194528	FBgn0235474	FBgn0116968	FBgn0091637	FBgn0080084	FBgn0156310	FBgn0217150	FBgn0144301	FBgn0204661	FBgn0120562
FBgn0034166	FBgn0176616	FBgn0182983	FBgn0229620	FBgn0112831	FBgn0088462			FBgn0224014	FBgn0143892	FBgn0208148	FBgn0130106
FBgn0031407	FBgn0173234	FBgn0194533	FBgn0235518	FBgn0116973	FBgn0091641	FBgn0078080	FBgn0156318	FBgn0216995	FBgn0136905	FBgn0204665	FBgn0120565
FBgn0039189	FBgn0178358	FBgn0189829	FBgn0228645	FBgn0104642	FBgn0097726	FBgn0248701	FBgn0159580	FBgn0224320	FBgn0145414	FBgn0210514	FBgn0126263
FBgn0039188	FBgn0178359	FBgn0189830	FBgn0228646	FBgn0104643	FBgn0097727	FBgn0074693	FBgn0159581	FBgn0224790	FBgn0132839	FBgn0210904	FBgn0126281
FBgn0031070	FBgn0177577	FBgn0187231	FBgn0231128	FBgn0110242	FBgn0097471	FBgn0071813	FBgn0150537	FBgn0227728	FBgn0137996	FBgn0202023	FBgn0131948
FBgn0037129	FBgn0176982	FBgn0183826	FBgn0239521	FBgn0105473	FBgn0101629	FBgn0073122	FBgn0162855	FBgn0219120	FBgn0136495	FBgn0201303	FBgn0122566
FBgn0037128	FBgn0177273	FBgn0186666	FBgn0240234	FBgn0108456	FBgn0102159	FBgn0073128	FBgn0162448	FBgn0219060	FBgn0134322	FBgn0198503	FBgn0123842
FBgn0037127	FBgn0176983	FBgn0183827	FBgn0239522	FBgn0105474	FBgn0101630	FBgn0073123	FBgn0162856	FBgn0219121	FBgn0136496	FBgn0201304	FBgn0122567
FBgn0037126	FBgn0176984	FBgn0183828	FBgn0239523	FBgn0105476	FBgn0101631	FBgn0073124	FBgn0162857	FBgn0219122	FBgn0136497	FBgn0201305	FBgn0122568
FBgn0037125	FBgn0177272		FBgn0237121	FBgn0108455	FBgn0102158	FBgn0073129	FBgn0162446	FBgn0219059	FBgn0134321	FBgn0198502	FBgn0123841
FBgn0037124	FBgn0176985	FBgn0183829	FBgn0240186	FBgn0105477	FBgn0101632	FBgn0073125	FBgn0162858	FBgn0219123	FBgn0136498	FBgn0201306	FBgn0122569
FBgn0037123	FBgn0176986	FBgn0183830	FBgn0239525	FBgn0105478	FBgn0101633	FBgn0073126	FBgn0162859	FBgn0219125	FBgn0136499	FBgn0201308	FBgn0122570
FBgn0037122	FBgn0176987	FBgn0183831	FBgn0240188	FBgn0105479	FBgn0101634	FBgn0073127	FBgn0162861	FBgn0219126	FBgn0136500	FBgn0201309	FBgn0122571
FBgn0037121	FBgn0177271	FBgn0186661	FBgn0240232	FBgn0108453	FBgn0102157	FBgn0070918	FBgn0162445	FBgn0219058	FBgn0136501	FBgn0201310	FBgn0122572
FBgn0026388	FBgn0176073	FBgn0182483	FBgn0236689	FBgn0116280	FBgn0089816	FBgn0086700	FBgn0149189	FBgn0212701	FBgn0142054	FBgn0209308	FBgn0127588
FBgn0025821	FBgn0178838	FBgn0190297	FBgn0241328	FBgn0110604	FBgn0095412			FBgn0213110
FBgn0025820	FBgn0169093	FBgn0185148	FBgn0238200	FBgn0106815	FBgn0101952	FBgn0075163	FBgn0162414	FBgn0222562	FBgn0135557	FBgn0200182	FBgn0122518
FBgn0025825	FBgn0165577	FBgn0191106	FBgn0242358	FBgn0103297	FBgn0094725	FBgn0248764	FBgn0159755	FBgn0213861	FBgn0147219	FBgn0211642	FBgn0126463
FBgn0001977	FBgn0169487	FBgn0193389	FBgn0236762	FBgn0116359	FBgn0092021	FBgn0078017	FBgn0163313	FBgn0220067	FBgn0140076	FBgn0203181	FBgn0118301
FBgn0039459	FBgn0165298	FBgn0192746	FBgn0240853	FBgn0103803	FBgn0093478	FBgn0078922	FBgn0164806	FBgn0215553	FBgn0144877	FBgn0211346	FBgn0121717
FBgn0033808	FBgn0176332	FBgn0182713	FBgn0230261	FBgn0112555		FBgn0078319	FBgn0149165	FBgn0219912	FBgn0143994	FBgn0208003	FBgn0132464
FBgn0033809	FBgn0175182	FBgn0197061	FBgn0231064	FBgn0114684	FBgn0089996	FBgn0078321	FBgn0148118	FBgn0219889	FBgn0141132	FBgn0208596	FBgn0130366
FBgn0039451	FBgn0165118	FBgn0189663	FBgn0228469	FBgn0104464	FBgn0095586	FBgn0247981	FBgn0162021	FBgn0215958	FBgn0133371	FBgn0210064	FBgn0121550
FBgn0039450	FBgn0165290	FBgn0192738	FBgn0240847	FBgn0103794	FBgn0093472	FBgn0078917	FBgn0160697	FBgn0215337	FBgn0144871	FBgn0211342	FBgn0121711
FBgn0039453	FBgn0165117	FBgn0189662	FBgn0228468	FBgn0104463	FBgn0095585	FBgn0079561	FBgn0164848	FBgn0215756	FBgn0133370	FBgn0210063	FBgn0121549
FBgn0039452	FBgn0165292	FBgn0192740	FBgn0240849	FBgn0103796	FBgn0093474	FBgn0248149	FBgn0164800	FBgn0215549	FBgn0144873	FBgn0211344
FBgn0039454	FBgn0165294	FBgn0192744	FBgn0240852	FBgn0103800	FBgn0093476	FBgn0072902	FBgn0164802	FBgn0215550	FBgn0144874	FBgn0211345	FBgn0121713
FBgn0033802	FBgn0175191	FBgn0197068	FBgn0231073	FBgn0114693	FBgn0096830	FBgn0074654	FBgn0155278	FBgn0223390	FBgn0141138	FBgn0208603	FBgn0132415
FBgn0034299	FBgn0174815	FBgn0196713	FBgn0231579	FBgn0113179	FBgn0090238	FBgn0079106	FBgn0148148	FBgn0224041	FBgn0142014	FBgn0209266	FBgn0127910
FBgn0031668	FBgn0172953	FBgn0194064	FBgn0236103	FBgn0116459	FBgn0092739	FBgn0076578	FBgn0164064	FBgn0223069	FBgn0137362	FBgn0204296	FBgn0118902
FBgn0034294	FBgn0174818	FBgn0196716	FBgn0231581	FBgn0113182	FBgn0090242	FBgn0245800	FBgn0148151	FBgn0224046	FBgn0142018	FBgn0209269	FBgn0127915
FBgn0034295	FBgn0174817	FBgn0196715	FBgn0068495	FBgn0113181	FBgn0090241	FBgn0070691	FBgn0148150	FBgn0224044	FBgn0142017	FBgn0209268
FBgn0034296	FBgn0174816	FBgn0196714	FBgn0231580	FBgn0113180	FBgn0090240	FBgn0070692	FBgn0148149	FBgn0224042	FBgn0142015	FBgn0209267
FBgn0034290	FBgn0174822	FBgn0196720	FBgn0231585	FBgn0113187	FBgn0090245	FBgn0079116	FBgn0148154
FBgn0031663	FBgn0172958	FBgn0194068	FBgn0236107	FBgn0116462	FBgn0091191	FBgn0081383	FBgn0164069	FBgn0226557	FBgn0140796	FBgn0209600	FBgn0121282
FBgn0034292	FBgn0174820			FBgn0113184
FBgn0031661	FBgn0172959	FBgn0194069	FBgn0236108	FBgn0116463	FBgn0098530	FBgn0081382	FBgn0164070	FBgn0226558	FBgn0139757	FBgn0211458	FBgn0118996
FBgn0061362		FBgn0196572	FBgn0231433	FBgn0113027				FBgn0223582	FBgn0142587	FBgn0205968	FBgn0127358
FBgn0061360	FBgn0175230	FBgn0197106	FBgn0231108	FBgn0114735	FBgn0096779	FBgn0077250	FBgn0148800	FBgn0221314	FBgn0141805	FBgn0207178	FBgn0128168
FBgn0061361	FBgn0174670	FBgn0196573	FBgn0231434	FBgn0113028	FBgn0089786	FBgn0077246	FBgn0155037	FBgn0223583	FBgn0142588	FBgn0205975	FBgn0127359
FBgn0014018	FBgn0069546	FBgn0029245	FBgn0029191	FBgn0109622	FBgn0095448	FBgn0071371	FBgn0150096	FBgn0216067	FBgn0132959	FBgn0210579	FBgn0125705
FBgn0014019		FBgn0195177	FBgn0235971	FBgn0115894	FBgn0091438	FBgn0078781	FBgn0153722	FBgn0225710	FBgn0136934	FBgn0204675	FBgn0120575
FBgn0030137	FBgn0166303	FBgn0188538	FBgn0233022	FBgn0111179	FBgn0098793	FBgn0073679	FBgn0150733	FBgn0227505	FBgn0137151	FBgn0205895
FBgn0030136	FBgn0166318	FBgn0187691	FBgn0068343	FBgn0110532	FBgn0098783	FBgn0075583		FBgn0227339	FBgn0137130	FBgn0206559	FBgn0120380
FBgn0014010	FBgn0173142	FBgn0194235	FBgn0232713	FBgn0116659	FBgn0092305	FBgn0077609	FBgn0156999	FBgn0216989	FBgn0139932	FBgn0209339	FBgn0121261
FBgn0014011	FBgn0168690	FBgn0184778	FBgn0237728	FBgn0107217	FBgn0100782	FBgn0245012		FBgn0218805	FBgn0135215	FBgn0199605	FBgn0124084
FBgn0038455	FBgn0170331	FBgn0191747	FBgn0243172	FBgn0109044	FBgn0094944					FBgn0210977	FBgn0124691
FBgn0259834	FBgn0177616	FBgn0187249	FBgn0234862	FBgn0110277	FBgn0093019	FBgn0080787	FBgn0150616	FBgn0221796	FBgn0133897	FBgn0205846	FBgn0120051
FBgn0038256	FBgn0180686	FBgn0191876	FBgn0243453	FBgn0113293	FBgn0095150		FBgn0161259	FBgn0213701	FBgn0133384	FBgn0210074	FBgn0121564
FBgn0038250	FBgn0179041	FBgn0190479	FBgn0241378	FBgn0109096	FBgn0094468	FBgn0077499	FBgn0162005	FBgn0214821	FBgn0133448	FBgn0211434	FBgn0126126
FBgn0050118	FBgn0174792	FBgn0196689	FBgn0231554	FBgn0113155	FBgn0089798	FBgn0075679	FBgn0154306	FBgn0225190	FBgn0142124	FBgn0209559	FBgn0127680
FBgn0052219	FBgn0170217	FBgn0188780		FBgn0105631
FBgn0050447	FBgn0176863	FBgn0183234	FBgn0229856	FBgn0114184
FBgn0050110		FBgn0196726	FBgn0231591	FBgn0113193	FBgn0101623
FBgn0050115	FBgn0174786	FBgn0196682	FBgn0231550	FBgn0113150	FBgn0089978	FBgn0075677	FBgn0155049	FBgn0221537	FBgn0142318	FBgn0208289	FBgn0129070
FBgn0050114	FBgn0176733	FBgn0183101	FBgn0229717	FBgn0114035
FBgn0050441	FBgn0166038	FBgn0182133	FBgn0229064	FBgn0103168	FBgn0096934	FBgn0075864	FBgn0148658	FBgn0223361	FBgn0143404	FBgn0207558	FBgn0131187
FBgn0050440	FBgn0171424		FBgn0229114	FBgn0103165	FBgn0090872	FBgn0075863	FBgn0148650	FBgn0212635	FBgn0143393	FBgn0207547	FBgn0128897
FBgn0027280	FBgn0166900	FBgn0260731	FBgn0234957	FBgn0109818	FBgn0097998	FBgn0068743	FBgn0152850	FBgn0218220	FBgn0144386	FBgn0204073	FBgn0131997
FBgn0027287	FBgn0174476	FBgn0188778	FBgn0234673	FBgn0110107	FBgn0098910	FBgn0244288		FBgn0221861	FBgn0144492	FBgn0206285	FBgn0131618
FBgn0038977	FBgn0178510	FBgn0189977	FBgn0241173	FBgn0104799	FBgn0093175	FBgn0078832	FBgn0160925	FBgn0216446	FBgn0133552	FBgn0201600	FBgn0125922
FBgn0036298	FBgn0179506	FBgn0184435	FBgn0237432	FBgn0106078	FBgn0101000	FBgn0070506	FBgn0162529	FBgn0214625	FBgn0135818	FBgn0201028	FBgn0124313
FBgn0036299	FBgn0179505	FBgn0184434	FBgn0237431	FBgn0106077	FBgn0102110	FBgn0070499		FBgn0222963	FBgn0135817	FBgn0201027	FBgn0124312
FBgn0030478	FBgn0166571	FBgn0188690	FBgn0234554	FBgn0109999	FBgn0096416	FBgn0244073	FBgn0155669	FBgn0219069	FBgn0137997	FBgn0202024	FBgn0131949
FBgn0036294	FBgn0179511	FBgn0184439	FBgn0237437	FBgn0106083	FBgn0101004	FBgn0244967	FBgn0162534	FBgn0214629	FBgn0135823	FBgn0201033	FBgn0124317
FBgn0038976	FBgn0181292	FBgn0192414	FBgn0068258	FBgn0103442	FBgn0095869	FBgn0080054	FBgn0161812	FBgn0214824	FBgn0144709	FBgn0201554	FBgn0129711
FBgn0036292	FBgn0179512	FBgn0189127	FBgn0237438	FBgn0106084	FBgn0101006	FBgn0070522	FBgn0162535	FBgn0214630	FBgn0135824	FBgn0201034	FBgn0124318
FBgn0036290	FBgn0179513	FBgn0184441	FBgn0237439		FBgn0101008	FBgn0244969	FBgn0162536		FBgn0135825	FBgn0201035
FBgn0036291	FBgn0180206	FBgn0186064	FBgn0239144	FBgn0107823	FBgn0087470	FBgn0070547	FBgn0162778	FBgn0214532	FBgn0135013	FBgn0198745	FBgn0122185
FBgn0034838	FBgn0170486	FBgn0196382	FBgn0229390	FBgn0112253	FBgn0090338
FBgn0052643	FBgn0166537	FBgn0188665	FBgn0234521	FBgn0109969	FBgn0098398			FBgn0227145	FBgn0139035	FBgn0203709	FBgn0131884
FBgn0040699	FBgn0168902	FBgn0184978	FBgn0237920	FBgn0106444		FBgn0249706	FBgn0155552	FBgn0219614	FBgn0135347	FBgn0202691	FBgn0123280
FBgn0052642					FBgn0098395	FBgn0243693	FBgn0160567
FBgn0034833	FBgn0170907	FBgn0183483	FBgn0231885	FBgn0114990	FBgn0096868	FBgn0250105	FBgn0158759		FBgn0138273	FBgn0201933	FBgn0131632
FBgn0034834	FBgn0170492	FBgn0196385	FBgn0229395	FBgn0112256	FBgn0090342	FBgn0076354	FBgn0148899	FBgn0221584	FBgn0143857	FBgn0208110	FBgn0130512
FBgn0034835	FBgn0170908	FBgn0183484	FBgn0231886	FBgn0114991	FBgn0088605	FBgn0075936	FBgn0148393	FBgn0221554	FBgn0141251	FBgn0208501	FBgn0130028
FBgn0040694	FBgn0168976	FBgn0185042	FBgn0237985	FBgn0106514	FBgn0087304	FBgn0073435	FBgn0164299	FBgn0222367
FBgn0036861	FBgn0169803	FBgn0184025	FBgn0239731	FBgn0105687
FBgn0038320	FBgn0179086	FBgn0190521	FBgn0241421	FBgn0109143	FBgn0099988	FBgn0078536	FBgn0160833	FBgn0213146	FBgn0133618	FBgn0201674	FBgn0126600
FBgn0038321	FBgn0180639	FBgn0191834	FBgn0243415	FBgn0112848	FBgn0100232	FBgn0079445	FBgn0161885	FBgn0213968	FBgn0144656	FBgn0201502	FBgn0129263
FBgn0038323	FBgn0180637	FBgn0191832	FBgn0243413	FBgn0112828	FBgn0100230	FBgn0079428	FBgn0151361	FBgn0213322	FBgn0133493	FBgn0197949	FBgn0124355
FBgn0038324	FBgn0179090	FBgn0190525	FBgn0241426	FBgn0109148	FBgn0099993	FBgn0078615	FBgn0151331	FBgn0213787	FBgn0144763	FBgn0197761	FBgn0124090
FBgn0038325	FBgn0180636	FBgn0191831	FBgn0243412	FBgn0112817	FBgn0100229	FBgn0079426	FBgn0151360	FBgn0213321	FBgn0133492	FBgn0197948	FBgn0124344
FBgn0038326	FBgn0179091	FBgn0190526	FBgn0241427	FBgn0109149	FBgn0099994	FBgn0078618	FBgn0151332	FBgn0213788	FBgn0144764	FBgn0197762	FBgn0124101
FBgn0029897	FBgn0167491		FBgn0068331	FBgn0109880	FBgn0098429	FBgn0076637	FBgn0164328	FBgn0218302	FBgn0137951	FBgn0203794	FBgn0120234
FBgn0035407	FBgn0169008	FBgn0185068	FBgn0238913	FBgn0106736	FBgn0087259	FBgn0073424	FBgn0158344	FBgn0220029	FBgn0135100		FBgn0123551
FBgn0035404	FBgn0169009	FBgn0185069	FBgn0238914	FBgn0106737	FBgn0087260	FBgn0071434	FBgn0158345	FBgn0220030	FBgn0135102	FBgn0199486	FBgn0123553
FBgn0035405	FBgn0169459	FBgn0185436	FBgn0237678	FBgn0107162	FBgn0101265	FBgn0073997		FBgn0219760	FBgn0135754	FBgn0200368	FBgn0122864
FBgn0035402	FBgn0169010	FBgn0185070	FBgn0238916	FBgn0106738	FBgn0087261	FBgn0071437	FBgn0158346	FBgn0220031	FBgn0135473	FBgn0199941	FBgn0123143
FBgn0052645	FBgn0166547	FBgn0188673	FBgn0234532	FBgn0109980	FBgn0098324	FBgn0247150	FBgn0164544	FBgn0219714	FBgn0138927	FBgn0203852	FBgn0132299
FBgn0035400	FBgn0169011	FBgn0185071	FBgn0238917	FBgn0106739	FBgn0087262	FBgn0071112	FBgn0158347	FBgn0220033	FBgn0135475	FBgn0199942	FBgn0123144
FBgn0035401	FBgn0169453	FBgn0185433	FBgn0237675	FBgn0107158	FBgn0101262	FBgn0071949		FBgn0219758	FBgn0135357	FBgn0199959	FBgn0123290
FBgn0052644	FBgn0166535					FBgn0243694			FBgn0139033
FBgn0038451	FBgn0170094	FBgn0190623	FBgn0241694
FBgn0035409	FBgn0169006	FBgn0063988	FBgn0238016	FBgn0106544	FBgn0087258	FBgn0073425	FBgn0162833	FBgn0215235	FBgn0134723	FBgn0199442	FBgn0122733
FBgn0033112	FBgn0175720	FBgn0182064	FBgn0241499	FBgn0103094	FBgn0088802	FBgn0245940	FBgn0148574	FBgn0222752		FBgn0210452	FBgn0125648
FBgn0033113	FBgn0175784	FBgn0182201	FBgn0236441	FBgn0115380	FBgn0090178	FBgn0081785	FBgn0148735	FBgn0222879	FBgn0142455	FBgn0204715	FBgn0129474
FBgn0036470	FBgn0180358	FBgn0186202	FBgn0239277	FBgn0107958	FBgn0100675	FBgn0072351	FBgn0162302	FBgn0218789
FBgn0036471	FBgn0179371	FBgn0184307	FBgn0237310	FBgn0105951	FBgn0087785	FBgn0072349	FBgn0163439
FBgn0036476	FBgn0179369	FBgn0184305	FBgn0237308	FBgn0105949	FBgn0087783	FBgn0079968	FBgn0163407	FBgn0220026	FBgn0134117	FBgn0198866	FBgn0124140
FBgn0033117	FBgn0175788	FBgn0182206	FBgn0236446	FBgn0115385	FBgn0090182	FBgn0077416	FBgn0148738	FBgn0222882	FBgn0142458	FBgn0204736	FBgn0129476
FBgn0033115	FBgn0175786	FBgn0182204	FBgn0236443	FBgn0115382		FBgn0246008	FBgn0148736	FBgn0222880
FBgn0036479	FBgn0180363	FBgn0186206	FBgn0239283	FBgn0107964	FBgn0100679	FBgn0072347	FBgn0162312	FBgn0219769	FBgn0136689	FBgn0200945	FBgn0122306
FBgn0052649	FBgn0166470	FBgn0187562	FBgn0233734	FBgn0111736	FBgn0097891	FBgn0077056	FBgn0160551	FBgn0212287	FBgn0139025	FBgn0204099	FBgn0125090
FBgn0040529	FBgn0181201	FBgn0192335	FBgn0241953	FBgn0109679	FBgn0093688	FBgn0081892	FBgn0161707	FBgn0216106	FBgn0145476	FBgn0209854	FBgn0124890
FBgn0040524	FBgn0165386	FBgn0190939	FBgn0242808	FBgn0116893	FBgn0093891		FBgn0159932	FBgn0216034	FBgn0145223	FBgn0197385	FBgn0122666
FBgn0005590	FBgn0171907	FBgn0193163	FBgn0230364	FBgn0113792	FBgn0096721	FBgn0076417	FBgn0163117	FBgn0221049	FBgn0140935	FBgn0201896	FBgn0120529
FBgn0015721	FBgn0170721	FBgn0183305	FBgn0229934	FBgn0114263	FBgn0088973	FBgn0081745	FBgn0147761	FBgn0222967	FBgn0143539	FBgn0207677	FBgn0128182
FBgn0001078	FBgn0169842	FBgn0184059	FBgn0239287	FBgn0107968	FBgn0087846	FBgn0077933	FBgn0162843	FBgn0212762	FBgn0136716	FBgn0200964	FBgn0124664
FBgn0001079	FBgn0177778	FBgn0196175	FBgn0235188	FBgn0111384	FBgn0099535	FBgn0079676	FBgn0164570	FBgn0212205	FBgn0133942	FBgn0015210	FBgn0120007
FBgn0004009	FBgn0171281		FBgn0232056	FBgn0082561	FBgn0085912	FBgn0243569	FBgn0156500	FBgn0082383	FBgn0146381	FBgn0023562	FBgn0121200
FBgn0004554	FBgn0170274	FBgn0183463	FBgn0242343	FBgn0108996	FBgn0094198	FBgn0248818	FBgn0159908	FBgn0213026	FBgn0145730	FBgn0211673	FBgn0126990
FBgn0001075		FBgn0194115	FBgn0232356	FBgn0116522	FBgn0092046	FBgn0077412	FBgn0154087	FBgn0226410	FBgn0138874	FBgn0203382	FBgn0119191
FBgn0004556	FBgn0179233	FBgn0184176	FBgn0239418	FBgn0108091	FBgn0087546	FBgn0081945	FBgn0150829	FBgn0219341	FBgn0134691	FBgn0199411	FBgn0122698
FBgn0001077	FBgn0044209	FBgn0020697	FBgn0241981	FBgn0064605	FBgn0094208	FBgn0012723	FBgn0159371	FBgn0212836	FBgn0147436	FBgn0211018	FBgn0126941
FBgn0004003	FBgn0176817	FBgn0183186	FBgn0229802	FBgn0114132	FBgn0088620	FBgn0244738	FBgn0155242	FBgn0222666	FBgn0141658	FBgn0206916	FBgn0130551
FBgn0039233	FBgn0181487	FBgn0192589	FBgn0068261	FBgn0103627	FBgn0094015	FBgn0080020	FBgn0151541	FBgn0224466	FBgn0146714	FBgn0210685	FBgn0127061
FBgn0030964		FBgn0188967	FBgn0235198	FBgn0111396	FBgn0096065	FBgn0080100		FBgn0218526	FBgn0137836	FBgn0206039	FBgn0131976
FBgn0002522	FBgn0165482		FBgn0242889	FBgn0102633	FBgn0094821	FBgn0012727	FBgn0159645	FBgn0212847	FBgn0146485	FBgn0045508	FBgn0126955
FBgn0002521	FBgn0167937	FBgn0067492	FBgn0232089	FBgn0108648				FBgn0215663	FBgn0136790	FBgn0199672	FBgn0131413
FBgn0036365	FBgn0180278	FBgn0186133	FBgn0239205	FBgn0107889	FBgn0100480	FBgn0070586	FBgn0163031	FBgn0219085	FBgn0134276	FBgn0199025	FBgn0124370
FBgn0036337	FBgn0179476	FBgn0184407	FBgn0237404	FBgn0106050	FBgn0102166	FBgn0244939	FBgn0162458	FBgn0219346	FBgn0136389	FBgn0201189	FBgn0130780
FBgn0002526	FBgn0168782	FBgn0184858	FBgn0237809	FBgn0106331	FBgn0087949	FBgn0070238	FBgn0160120	FBgn0219255		FBgn0199255	FBgn0123757
FBgn0002525	FBgn0173461		FBgn0242540	FBgn0117208	FBgn0092172	FBgn0243572		FBgn0223097	FBgn0140731	FBgn0206725	FBgn0117776
FBgn0002524	FBgn0171007	FBgn0195370	FBgn0238294	FBgn0117288	FBgn0090889	FBgn0078006	FBgn0164012	FBgn0220136	FBgn0140640	FBgn0204576	FBgn0121234
FBgn0002528	FBgn0025055	FBgn0025036	FBgn0068131	FBgn0084705	FBgn0102136	FBgn0077388	FBgn0147920	FBgn0218622	FBgn0136009	FBgn0199275	FBgn0123779
FBgn0013767	FBgn0179024	FBgn0064364	FBgn0241360	FBgn0064625	FBgn0093188	FBgn0077255	FBgn0160862	FBgn0213357	FBgn0133580	FBgn0064313	FBgn0126174
FBgn0013765	FBgn0175161	FBgn0197042	FBgn0231042	FBgn0114662	FBgn0088225	FBgn0078466	FBgn0155004	FBgn0212754	FBgn0141677	FBgn0208443	FBgn0130572
FBgn0013764	FBgn0173189	FBgn0196292	FBgn0229298	FBgn0112162	FBgn0089077	FBgn0077787	FBgn0148040	FBgn0223375	FBgn0141594	FBgn0207579	FBgn0129175
FBgn0013763	FBgn0176596	FBgn0182965	FBgn0229603	FBgn0112811	FBgn0088443	FBgn0078739	FBgn0149403	FBgn0212672	FBgn0084656	FBgn0208132	FBgn0130537
FBgn0004066			FBgn0234731	FBgn0110165	FBgn0096040	FBgn0077454		FBgn0227628	FBgn0133971	FBgn0025405	FBgn0120036
FBgn0032808	FBgn0172277	FBgn0195574	FBgn0230957	FBgn0113378					FBgn0135066
FBgn0035831	FBgn0179838	FBgn0184748	FBgn0237695	FBgn0107181	FBgn0096672	FBgn0080772	FBgn0155418	FBgn0222308	FBgn0134940	FBgn0198676	FBgn0123976
FBgn0052163	FBgn0180502	FBgn0186328	FBgn0237193	FBgn0105836		FBgn0076742		FBgn0216370
FBgn0025629	FBgn0173824	FBgn0188011	FBgn0068318	FBgn0104940	FBgn0098935	FBgn0077922	FBgn0155936	FBgn0218169	FBgn0144381	FBgn0204068	FBgn0131907
FBgn0025628				FBgn0104941	FBgn0099225	FBgn0078032	FBgn0150944	FBgn0227718	FBgn0144533	FBgn0204153	FBgn0132161
FBgn0025627	FBgn0174093	FBgn0196051	FBgn0233770	FBgn0105173	FBgn0098934	FBgn0078028	FBgn0150982	FBgn0220838	FBgn0144172	FBgn0203645	FBgn0131703
FBgn0025626	FBgn0173826	FBgn0195945	FBgn0234470	FBgn0104943	FBgn0098979	FBgn0078087	FBgn0152729	FBgn0227701	FBgn0138173	FBgn0203568	FBgn0131860
FBgn0025625	FBgn0173827	FBgn0195946	FBgn0234471	FBgn0104944	FBgn0098981	FBgn0078094	FBgn0152730	FBgn0227702	FBgn0138174	FBgn0203570	FBgn0131861
FBgn0025624	FBgn0174096	FBgn0188189	FBgn0233772	FBgn0105177	FBgn0098936	FBgn0077892	FBgn0155937	FBgn0212262	FBgn0144382	FBgn0204069	FBgn0131908
FBgn0025621	FBgn0173994		FBgn0234138	FBgn0105088	FBgn0099105	FBgn0074290	FBgn0151806	FBgn0221877	FBgn0138554	FBgn0205813	FBgn0119777
FBgn0025620	FBgn0173925	FBgn0188075	FBgn0068438	FBgn0105030	FBgn0098085	FBgn0072275	FBgn0164453	FBgn0221794	FBgn0133758	FBgn0206250	FBgn0125323
FBgn0039234	FBgn0181489	FBgn0192590	FBgn0240701	FBgn0103628	FBgn0094016	FBgn0080026	FBgn0151542	FBgn0224467	FBgn0146715	FBgn0210723	FBgn0127062
FBgn0030963	FBgn0177788	FBgn0188966	FBgn0235197	FBgn0111395	FBgn0096064	FBgn0080098	FBgn0158928	FBgn0218525	FBgn0137835	FBgn0206038	FBgn0131975
FBgn0039217	FBgn0181472	FBgn0192576	FBgn0240686	FBgn0103611	FBgn0094240	FBgn0072465	FBgn0151224	FBgn0212981	FBgn0146743	FBgn0210746	FBgn0125910
FBgn0039215	FBgn0181469	FBgn0192570	FBgn0240683	FBgn0103608	FBgn0094237	FBgn0079784	FBgn0151220	FBgn0212977	FBgn0146738	FBgn0210743	FBgn0125907
FBgn0039214	FBgn0178339		FBgn0228627	FBgn0104621	FBgn0094777	FBgn0248322	FBgn0151476	FBgn0214131	FBgn0146318	FBgn0210663	FBgn0126601
FBgn0039213	FBgn0181467	FBgn0192567	FBgn0240681	FBgn0103606	FBgn0094235	FBgn0079762	FBgn0151218	FBgn0212975	FBgn0146736	FBgn0210741	FBgn0125905
FBgn0039212	FBgn0178342	FBgn0189816	FBgn0068025	FBgn0104624	FBgn0097710	FBgn0072464	FBgn0159822	FBgn0216309	FBgn0145331	FBgn0210944	FBgn0126865
FBgn0039210	FBgn0178343	FBgn0189817	FBgn0228630	FBgn0104625	FBgn0097711	FBgn0072463	FBgn0150313	FBgn0216310	FBgn0145332	FBgn0210945	FBgn0126866
FBgn0029704	FBgn0167276	FBgn0188273	FBgn0233870	FBgn0110911	FBgn0097798	FBgn0249230	FBgn0150539	FBgn0217675	FBgn0139158	FBgn0204208	FBgn0131741
FBgn0029705	FBgn0167626	FBgn0187925	FBgn0234352	FBgn0110758	FBgn0096474			FBgn0219477	FBgn0138879	FBgn0203592	FBgn0132121
FBgn0029706	FBgn0167279	FBgn0188277	FBgn0233872	FBgn0110913	FBgn0096466	FBgn0077580		FBgn0217726	FBgn0144514	FBgn0204135	FBgn0119553
FBgn0029707	FBgn0167281	FBgn0188278	FBgn0233873
FBgn0029700	FBgn0167634		FBgn0234357	FBgn0110765
FBgn0029701	FBgn0167273	FBgn0191297	FBgn0233867	FBgn0110909	FBgn0097795	FBgn0071808	FBgn0151796	FBgn0219532	FBgn0139156	FBgn0204205	FBgn0131740
FBgn0029702	FBgn0167274	FBgn0188272	FBgn0233869	FBgn0110910	FBgn0098483	FBgn0073856	FBgn0151795	FBgn0219543	FBgn0138887	FBgn0203597	FBgn0132128
FBgn0039218	FBgn0181473	FBgn0192577	FBgn0240687	FBgn0103613	FBgn0094241	FBgn0072466	FBgn0151225	FBgn0216038	FBgn0146744	FBgn0210747	FBgn0125912
FBgn0030960									FBgn0136983	FBgn0203498
FBgn0034651	FBgn0170769	FBgn0183354		FBgn0114303	FBgn0090291			FBgn0221013
FBgn0032331	FBgn0173715	FBgn0195125	FBgn0235919	FBgn0115837	FBgn0092659	FBgn0073385	FBgn0157133	FBgn0223233	FBgn0138751	FBgn0197757
FBgn0035751	FBgn0168717	FBgn0184805	FBgn0237751	FBgn0107244	FBgn0101778	FBgn0073316	FBgn0162490	FBgn0227488	FBgn0134213	FBgn0200868	FBgn0122407
FBgn0003124	FBgn0177140	FBgn0186544	FBgn0236996	FBgn0108334	FBgn0087091	FBgn0071596	FBgn0162716	FBgn0219232	FBgn0134084	FBgn0198837	FBgn0121856
FBgn0008646	FBgn0180757	FBgn0191941	FBgn0241525	FBgn0109245	FBgn0095916	FBgn0263055	FBgn0160916	FBgn0224462	FBgn0145462	FBgn0211747	FBgn0124874
FBgn0003129	FBgn0181202		FBgn0241954	FBgn0109681	FBgn0093689	FBgn0081895	FBgn0161708	FBgn0216107	FBgn0145477	FBgn0209855	FBgn0124891
FBgn0044809	FBgn0178014	FBgn0190886	FBgn0242754			FBgn0076303	FBgn0160840
FBgn0037918	FBgn0180946	FBgn0192120	FBgn0227988	FBgn0109439	FBgn0093657	FBgn0248860	FBgn0150003	FBgn0214999	FBgn0145178	FBgn0197339	FBgn0124845
FBgn0037916	FBgn0178820		FBgn0241313	FBgn0110460	FBgn0095397	FBgn0078816			FBgn0133060	FBgn0198363
FBgn0037917	FBgn0178821	FBgn0190285	FBgn0241314	FBgn0110471	FBgn0095398	FBgn0078817	FBgn0149841	FBgn0216260	FBgn0133061	FBgn0198364	FBgn0130550
FBgn0037915	FBgn0180947		FBgn0227989	FBgn0109440	FBgn0093658	FBgn0247609	FBgn0149838
FBgn0037912	FBgn0180949	FBgn0192122	FBgn0227992	FBgn0109443	FBgn0093660	FBgn0247618	FBgn0149871	FBgn0213799	FBgn0145182	FBgn0197342	FBgn0122798
FBgn0026259	FBgn0168980	FBgn0185046	FBgn0237990	FBgn0106518	FBgn0087308	FBgn0070646	FBgn0150865	FBgn0222373	FBgn0135717	FBgn0200331	FBgn0122828
FBgn0037910	FBgn0178816	FBgn0190282	FBgn0243143	FBgn0110427
FBgn0037911	FBgn0178817	FBgn0190283	FBgn0241310	FBgn0110438	FBgn0095395	FBgn0070680	FBgn0149986	FBgn0213311	FBgn0133056	FBgn0198359	FBgn0124797
FBgn0051546	FBgn0165553	FBgn0191089	FBgn0241287	FBgn0103223	FBgn0095675
FBgn0062517	FBgn0169420	FBgn0185402	FBgn0237644	FBgn0107129	FBgn0101230	FBgn0074285	FBgn0160049	FBgn0214664	FBgn0135232	FBgn0199620	FBgn0123863
FBgn0011703	FBgn0166693	FBgn0193680	FBgn0243125	FBgn0116085	FBgn0091138		FBgn0156755	FBgn0225317	FBgn0141023	FBgn0201801	FBgn0120847
FBgn0016061	FBgn0165057	FBgn0189622	FBgn0228419	FBgn0104407	FBgn0082823	FBgn0075993	FBgn0161178	FBgn0213348	FBgn0147289	FBgn0209737	FBgn0131265
FBgn0031923	FBgn0168431	FBgn0193887	FBgn0235769	FBgn0115668	FBgn0096658	FBgn0072578	FBgn0156465	FBgn0226331	FBgn0145793	FBgn0210687	FBgn0118061
FBgn0003392	FBgn0177465	FBgn0068585	FBgn0234713	FBgn0110148	FBgn0097517	FBgn0074819	FBgn0159047	FBgn0227200	FBgn0144445	FBgn0202773	FBgn0119529
FBgn0259750	FBgn0173865	FBgn0195143	FBgn0235930	FBgn0115853	FBgn0091793		FBgn0157148	FBgn0216903	FBgn0143385	FBgn0200471	FBgn0120863
FBgn0039666	FBgn0167724	FBgn0192872	FBgn0241004	FBgn0103961	FBgn0092960				FBgn0146965	FBgn0201435
FBgn0003345	FBgn0177458	FBgn0196142	FBgn0234705	FBgn0110139	FBgn0087647	FBgn0081140	FBgn0160513	FBgn0227641	FBgn0137627	FBgn0206682	FBgn0120001
FBgn0039664	FBgn0167723	FBgn0192871	FBgn0241002	FBgn0103960	FBgn0100337	FBgn0248331	FBgn0151495	FBgn0213908	FBgn0145841	FBgn0197883	FBgn0126366
FBgn0039665	FBgn0167178	FBgn0189312	FBgn0228313	FBgn0104308	FBgn0099881	FBgn0075366	FBgn0151194	FBgn0213193	FBgn0147186	FBgn0197837	FBgn0126164
FBgn0039663	FBgn0167180	FBgn0189334	FBgn0228315	FBgn0104310	FBgn0099884	FBgn0075368	FBgn0151196	FBgn0213041	FBgn0145070	FBgn0201433	FBgn0121473
FBgn0039668	FBgn0167177	FBgn0189301	FBgn0228312	FBgn0104307	FBgn0099878	FBgn0075365	FBgn0151193	FBgn0213192	FBgn0147185	FBgn0197836	FBgn0126162
FBgn0039669	FBgn0167728	FBgn0192874	FBgn0241007	FBgn0103965	FBgn0100344	FBgn0075210	FBgn0151497	FBgn0221500	FBgn0147220	FBgn0203475	FBgn0118766
FBgn0026702	FBgn0167359	FBgn0196073	FBgn0233940	FBgn0110978	FBgn0098001	FBgn0244484	FBgn0154136	FBgn0221849	FBgn0137699	FBgn0206124	FBgn0120336
FBgn0051549	FBgn0165771		FBgn0228026	FBgn0105238	FBgn0093359	FBgn0248674	FBgn0162099			FBgn0198310
FBgn0051099	FBgn0172635	FBgn0189745	FBgn0228556	FBgn0104552	FBgn0094438	FBgn0076024	FBgn0159689	FBgn0216337
FBgn0020224		FBgn0185786	FBgn0238043	FBgn0106574	FBgn0101393	FBgn0080046	FBgn0162294	FBgn0220040	FBgn0135590	FBgn0200209	FBgn0122540
FBgn0027872	FBgn0174844	FBgn0196744	FBgn0231607	FBgn0113212	FBgn0090266	FBgn0074706	FBgn0155281	FBgn0223723	FBgn0141549	FBgn0208955	FBgn0128004
FBgn0027873	FBgn0167690	FBgn0192839		FBgn0103930	FBgn0093291	FBgn0247923	FBgn0161838	FBgn0224541	FBgn0145778	FBgn0211713	FBgn0117728
FBgn0031873	FBgn0168651	FBgn0193928	FBgn0235808	FBgn0115710	FBgn0091493	FBgn0081598	FBgn0163182	FBgn0226206	FBgn0140479	FBgn0204732	FBgn0118841
FBgn0031872	FBgn0168661	FBgn0084648	FBgn0084224	FBgn0084860	FBgn0091494	FBgn0081601	FBgn0163183	FBgn0226207	FBgn0140480	FBgn0204733	FBgn0118842
FBgn0031871	FBgn0168662	FBgn0193930	FBgn0235809	FBgn0115712	FBgn0091495	FBgn0070178	FBgn0163184	FBgn0226209	FBgn0140481	FBgn0204734	FBgn0118843
FBgn0031877	FBgn0171175		FBgn0231861	FBgn0102756	FBgn0092463	FBgn0070356	FBgn0163779	FBgn0220281	FBgn0140470	FBgn0204727	FBgn0120819
FBgn0031876	FBgn0168629		FBgn0235806	FBgn0115708	FBgn0091490	FBgn0081592	FBgn0163180	FBgn0220101	FBgn0146917	FBgn0208589	FBgn0121056
FBgn0031875	FBgn0171171	FBgn0194823	FBgn0231851	FBgn0102755	FBgn0092462	FBgn0077459	FBgn0163778	FBgn0226215	FBgn0146807	FBgn0208476	FBgn0117858
FBgn0031874	FBgn0168640	FBgn0193927	FBgn0235807	FBgn0115709	FBgn0091491	FBgn0072562	FBgn0163181	FBgn0226739	FBgn0140476	FBgn0204731	FBgn0118837
FBgn0031879			FBgn0235803	FBgn0115704	FBgn0091972	FBgn0081555	FBgn0163366	FBgn0226761	FBgn0134037		FBgn0118186
FBgn0031878	FBgn0168619		FBgn0067929	FBgn0115707	FBgn0091489	FBgn0081585	FBgn0163178	FBgn0220100	FBgn0146906	FBgn0208578	FBgn0121055
FBgn0000808	FBgn0168164	FBgn0187600	FBgn0235035	FBgn0111022	FBgn0096325	FBgn0073497	FBgn0153448	FBgn0226944	FBgn0137516	FBgn0205887	FBgn0119302
FBgn0032337	FBgn0166116	FBgn0193606	FBgn0230748	FBgn0102639	FBgn0091259	FBgn0073391	FBgn0156195	FBgn0220446	FBgn0139355	FBgn0204351	FBgn0118922
FBgn0052391	FBgn0168725	FBgn0184815		FBgn0107259	FBgn0101790	FBgn0245099	FBgn0162737	FBgn0219542		FBgn0199490
FBgn0052462		FBgn0183791		FBgn0105439	FBgn0100617	FBgn0076936	FBgn0162768	FBgn0222495	FBgn0134625	FBgn0200786
FBgn0052392	FBgn0168747	FBgn0184831	FBgn0237782	FBgn0107277	FBgn0087926	FBgn0249956	FBgn0150837	FBgn0214584	FBgn0135133	FBgn0199515	FBgn0123578
FBgn0024558	FBgn0178501	FBgn0189970	FBgn0068167	FBgn0104792	FBgn0093167	FBgn0076167	FBgn0151284	FBgn0213796	FBgn0133287	FBgn0211258	FBgn0125520
FBgn0028866	FBgn0169597	FBgn0193400
FBgn0040060		FBgn0185616		FBgn0107557
FBgn0034624	FBgn0170641	FBgn0196514	FBgn0231372	FBgn0112966	FBgn0089138	FBgn0074776	FBgn0149454	FBgn0222742	FBgn0143207	FBgn0209434	FBgn0128646
FBgn0034627	FBgn0170638	FBgn0196511	FBgn0231369	FBgn0112963	FBgn0089135	FBgn0082052	FBgn0149450		FBgn0143204	FBgn0209431	FBgn0128643
FBgn0034626	FBgn0170639	FBgn0196512	FBgn0231370	FBgn0112964	FBgn0089136	FBgn0070621	FBgn0149452	FBgn0222740	FBgn0143205	FBgn0209432	FBgn0128644
FBgn0040064	FBgn0172663	FBgn0195013	FBgn0067917	FBgn0102375	FBgn0092748	FBgn0078295	FBgn0156543	FBgn0220279	FBgn0140462	FBgn0204719	FBgn0118781
FBgn0040066	FBgn0174131	FBgn0188207	FBgn0233800	FBgn0105211	FBgn0099215	FBgn0074538	FBgn0150699	FBgn0221994	FBgn0144504	FBgn0204125	FBgn0132376
FBgn0034622	FBgn0170748	FBgn0183332	FBgn0229955	FBgn0114286	FBgn0089847	FBgn0073913	FBgn0149378	FBgn0222891	FBgn0141811	FBgn0207186	FBgn0128174
FBgn0040068	FBgn0177824	FBgn0188994	FBgn0233403	FBgn0111426	FBgn0093017	FBgn0080660	FBgn0150614	FBgn0219654	FBgn0137887	FBgn0206143	FBgn0125267
FBgn0015269		FBgn0192705	FBgn0240813	FBgn0103747	FBgn0093815	FBgn0247787	FBgn0159405	FBgn0214888	FBgn0147406	FBgn0210995	FBgn0126914
FBgn0031926	FBgn0171417	FBgn0194858	FBgn0232182	FBgn0102794	FBgn0092890	FBgn0079819	FBgn0156876	FBgn0226623	FBgn0140600	FBgn0204529	FBgn0118634
FBgn0034628	FBgn0170750		FBgn0229957							FBgn0207188
FBgn0038135		FBgn0190406	FBgn0243290	FBgn0111757		FBgn0081298				FBgn0197696
FBgn0038134	FBgn0180806	FBgn0191980	FBgn0241571	FBgn0109293	FBgn0094412	FBgn0081081	FBgn0160662	FBgn0215367	FBgn0145980	FBgn0198027	FBgn0126613
FBgn0038136		FBgn0190407	FBgn0243291	FBgn0111769		FBgn0081299					FBgn0125897
FBgn0038131	FBgn0180808	FBgn0191982	FBgn0241573	FBgn0109295	FBgn0094414	FBgn0074038	FBgn0160664	FBgn0215369	FBgn0145983	FBgn0198029	FBgn0126615
FBgn0038130	FBgn0178958	FBgn0190404	FBgn0243288	FBgn0111735	FBgn0094606	FBgn0081209	FBgn0162050	FBgn0215938	FBgn0147050	FBgn0197694	FBgn0125894
FBgn0038133	FBgn0178959	FBgn0190405	FBgn0243289	FBgn0111746	FBgn0094607	FBgn0081222	FBgn0162052	FBgn0215939	FBgn0147051	FBgn0197695	FBgn0125895
FBgn0038132	FBgn0180807	FBgn0191981	FBgn0241572	FBgn0109294	FBgn0094413	FBgn0074037	FBgn0160663	FBgn0215368	FBgn0145982	FBgn0198028	FBgn0126614
FBgn0038139	FBgn0180804	FBgn0191979	FBgn0241567	FBgn0109291	FBgn0094409	FBgn0081316	FBgn0160661	FBgn0215365	FBgn0145979	FBgn0198025	FBgn0126612
FBgn0010038		FBgn0190331	FBgn0243211	FBgn0110969
FBgn0010039	FBgn0178882	FBgn0190332	FBgn0243212	FBgn0110980
FBgn0030969	FBgn0177794	FBgn0196179	FBgn0235201	FBgn0111400	FBgn0096068	FBgn0244782	FBgn0158943	FBgn0222146	FBgn0144463	FBgn0206260	FBgn0125289
FBgn0051633	FBgn0168974	FBgn0193960	FBgn0068338	FBgn0115745	FBgn0092469	FBgn0076364	FBgn0163788	FBgn0220277
FBgn0051632	FBgn0171139	FBgn0194816	FBgn0231766	FBgn0102746	FBgn0092455	FBgn0076363	FBgn0163770	FBgn0226203	FBgn0146708	FBgn0208401	FBgn0121191
FBgn0040206	FBgn0171322	FBgn0187824	FBgn0240486	FBgn0104138	FBgn0094519	FBgn0073346	FBgn0161691	FBgn0212944	FBgn0145522	FBgn0209902	FBgn0124939
FBgn0040207	FBgn0167901		FBgn0233536	FBgn0111542	FBgn0096647	FBgn0246189	FBgn0153500	FBgn0227209	FBgn0133663	FBgn0205704	FBgn0119633
FBgn0015000	FBgn0173411	FBgn0194695	FBgn0229085	FBgn0117160	FBgn0100585	FBgn0077479	FBgn0156245	FBgn0226434	FBgn0140544	FBgn0204797	FBgn0120805
FBgn0051636	FBgn0168963	FBgn0193959	FBgn0235840	FBgn0115743	FBgn0092467	FBgn0076367	FBgn0163787	FBgn0220276	FBgn0146928	FBgn0208600	FBgn0121057
FBgn0051635	FBgn0168985	FBgn0193961	FBgn0235841	FBgn0115746	FBgn0092470	FBgn0076366	FBgn0163789	FBgn0226730	FBgn0146939	FBgn0208611	FBgn0121058
FBgn0051634	FBgn0168996	FBgn0193962	FBgn0235842	FBgn0115747	FBgn0092471	FBgn0076365	FBgn0163790	FBgn0226732	FBgn0146972	FBgn0208628	FBgn0121059
FBgn0024963	FBgn0181710	FBgn0190812	FBgn0242684	FBgn0115618	FBgn0094632	FBgn0080416	FBgn0150276	FBgn0224336	FBgn0145151	FBgn0198248	FBgn0122776
FBgn0051639		FBgn0193995	FBgn0235873	FBgn0115778							FBgn0118488
FBgn0051638	FBgn0173539	FBgn0194798	FBgn0231555	FBgn0102725	FBgn0091194	FBgn0246765	FBgn0163257	FBgn0220723	FBgn0136393	FBgn0205495	FBgn0121127
FBgn0040208	FBgn0165602	FBgn0191128	FBgn0242383	FBgn0103456	FBgn0093091	FBgn0070232	FBgn0159790	FBgn0216295	FBgn0132983	FBgn0198286	FBgn0130210
FBgn0051183	FBgn0180603	FBgn0191794		FBgn0112491	FBgn0093493	FBgn0076088	FBgn0159321	FBgn0213870	FBgn0147365	FBgn0210563	FBgn0121463
FBgn0026479	FBgn0173118	FBgn0194213	FBgn0232657	FBgn0116636	FBgn0097601	FBgn0076693	FBgn0164038	FBgn0226452	FBgn0145748	FBgn0210643	FBgn0118056
FBgn0263601	FBgn0179315	FBgn0184250	FBgn0240326	FBgn0105778	FBgn0087404	FBgn0079168	FBgn0150424	FBgn0225579	FBgn0134649	FBgn0200989	FBgn0124448
FBgn0050324	FBgn0174951	FBgn0196835	FBgn0231701	FBgn0114452	FBgn0088313	FBgn0075779	FBgn0148962	FBgn0221315	FBgn0143025	FBgn0209131	FBgn0129571
FBgn0050325	FBgn0174828	FBgn0196727	FBgn0231592	FBgn0113194	FBgn0101624					FBgn0209278	FBgn0129202
FBgn0050323	FBgn0176707					FBgn0075778	FBgn0154833
FBgn0035014	FBgn0166806	FBgn0183603	FBgn0232019	FBgn0115129	FBgn0090649	FBgn0072422	FBgn0157768	FBgn0221342	FBgn0143380	FBgn0208732
FBgn0038527	FBgn0170273	FBgn0191700	FBgn0242342	FBgn0108994	FBgn0094197	FBgn0247685	FBgn0159110	FBgn0213025	FBgn0145729	FBgn0211672	FBgn0126989
FBgn0263603	FBgn0179308	FBgn0184242	FBgn0237128	FBgn0105768	FBgn0087698	FBgn0078742	FBgn0162683	FBgn0225867	FBgn0135008	FBgn0198741	FBgn0122181
FBgn0035016	FBgn0166764	FBgn0196258	FBgn0229249	FBgn0112120	FBgn0088284	FBgn0078306	FBgn0157986	FBgn0221470	FBgn0141848	FBgn0209352	FBgn0129480
FBgn0021847	FBgn0171389	FBgn0182100	FBgn0236763	FBgn0103130	FBgn0090839	FBgn0080977	FBgn0153856	FBgn0223969	FBgn0144009	FBgn0208018	FBgn0128403
FBgn0035011	FBgn0166769	FBgn0196262
FBgn0021953	FBgn0166551	FBgn0193654	FBgn0231202	FBgn0102686	FBgn0091114	FBgn0080321	FBgn0163988	FBgn0217566	FBgn0140579	FBgn0204505	FBgn0118812
FBgn0263604	FBgn0179306	FBgn0184241	FBgn0239804	FBgn0105766	FBgn0087361	FBgn0078699	FBgn0155636	FBgn0219334	FBgn0139435	FBgn0200173	FBgn0122510
FBgn0051457	FBgn0178455	FBgn0189929	FBgn0241124	FBgn0104747	FBgn0095048	FBgn0076278	FBgn0151430	FBgn0214843	FBgn0147297	FBgn0209746	FBgn0131317
FBgn0020642	FBgn0169681	FBgn0185635			FBgn0100515	FBgn0079978	FBgn0153161	FBgn0219268		FBgn0199976
FBgn0051454			FBgn0242931
FBgn0051453	FBgn0181189	FBgn0192322	FBgn0241943	FBgn0109668	FBgn0094737	FBgn0076276	FBgn0159136	FBgn0213523	FBgn0146403	FBgn0210339	FBgn0122167
FBgn0051451	FBgn0181397
FBgn0051450	FBgn0181188	FBgn0192321	FBgn0241942	FBgn0109667	FBgn0097708	FBgn0076274	FBgn0159135	FBgn0213522	FBgn0146401	FBgn0210338	FBgn0122156
FBgn0051459	FBgn0181715	FBgn0190817	FBgn0242689	FBgn0115662	FBgn0094637
FBgn0030834	FBgn0168256	FBgn0187347	FBgn0233177	FBgn0110407	FBgn0099614	FBgn0081241	FBgn0157435	FBgn0227087	FBgn0137792	FBgn0201903	FBgn0120123
FBgn0000119	FBgn0175159		FBgn0231039	FBgn0114660	FBgn0088223	FBgn0079220	FBgn0154677	FBgn0217924	FBgn0144067	FBgn0206824	FBgn0130609
FBgn0030836	FBgn0168255		FBgn0233175	FBgn0110406	FBgn0099331
FBgn0030837	FBgn0168254	FBgn0187343	FBgn0068213	FBgn0110404	FBgn0099613	FBgn0081230	FBgn0157434	FBgn0227086	FBgn0137790		FBgn0120122
FBgn0030830	FBgn0168430		FBgn0235105	FBgn0111314	FBgn0099327	FBgn0249614		FBgn0227766	FBgn0138300	FBgn0202097	FBgn0119542
FBgn0030832			FBgn0233181
FBgn0030833	FBgn0168257	FBgn0187350	FBgn0233178	FBgn0110408	FBgn0099615	FBgn0081394	FBgn0157436	FBgn0227088	FBgn0137793	FBgn0201904	FBgn0120124
FBgn0010387	FBgn0169743	FBgn0185691	FBgn0238851	FBgn0106665	FBgn0102003	FBgn0081206	FBgn0162616	FBgn0218655	FBgn0136052	FBgn0199313	FBgn0121994
FBgn0000114	FBgn0181616	FBgn0195198	FBgn0235987	FBgn0115915	FBgn0091219	FBgn0247102	FBgn0156223	FBgn0217498	FBgn0140684	FBgn0204884	FBgn0119122
FBgn0000115	FBgn0180428	FBgn0186266	FBgn0240083	FBgn0108175	FBgn0101100	FBgn0079303	FBgn0150353	FBgn0226455	FBgn0134639	FBgn0200799	FBgn0122254
FBgn0000116	FBgn0179755		FBgn0238532	FBgn0107294	FBgn0100504	FBgn0076639	FBgn0152684	FBgn0225827	FBgn0139303	FBgn0200042
FBgn0000117	FBgn0173844	FBgn0188022	FBgn0234484	FBgn0104958	FBgn0096481			FBgn0218378	FBgn0144490	FBgn0206283	FBgn0125316
FBgn0051321	FBgn0179023	FBgn0190465	FBgn0241359	FBgn0109078	FBgn0093186	FBgn0076195	FBgn0160861	FBgn0213356		FBgn0201627	FBgn0126163
FBgn0051320	FBgn0180713	FBgn0191898	FBgn0243476	FBgn0113525	FBgn0094504	FBgn0076194	FBgn0161609	FBgn0214163	FBgn0147531	FBgn0211534	FBgn0121172
FBgn0036667	FBgn0179227	FBgn0184171	FBgn0239414	FBgn0108085	FBgn0087541	FBgn0081937	FBgn0158295	FBgn0219579	FBgn0135634	FBgn0200252	FBgn0122377
FBgn0036666	FBgn0180517	FBgn0186345	FBgn0237207	FBgn0105851	FBgn0100928	FBgn0249935	FBgn0158445	FBgn0218613	FBgn0135199	FBgn0199585	FBgn0124065
FBgn0036665	FBgn0179228	FBgn0184172	FBgn0239415	FBgn0108086	FBgn0087542	FBgn0072030	FBgn0153789	FBgn0214679	FBgn0134687	FBgn0199407	FBgn0122694
FBgn0036663		FBgn0184173	FBgn0239416	FBgn0108087	FBgn0087543	FBgn0081941		FBgn0214680	FBgn0134688	FBgn0199408	FBgn0122695
FBgn0036662	FBgn0180515	FBgn0186343	FBgn0237205	FBgn0105848	FBgn0100926	FBgn0081964	FBgn0153672	FBgn0218810	FBgn0136128	FBgn0200426	FBgn0123696
FBgn0036661	FBgn0180514	FBgn0186342	FBgn0237204	FBgn0105847	FBgn0100925	FBgn0081963	FBgn0158285	FBgn0218809	FBgn0136127	FBgn0200425	FBgn0123695
FBgn0036660	FBgn0179232	FBgn0184175	FBgn0239417	FBgn0108089	FBgn0087545	FBgn0072031	FBgn0158462	FBgn0215575	FBgn0134690	FBgn0199410	FBgn0122697
FBgn0032968	FBgn0171065	FBgn0195685	FBgn0230645	FBgn0113529	FBgn0098501	FBgn0071166	FBgn0163245	FBgn0220714	FBgn0140445	FBgn0198688	FBgn0117933
FBgn0032969	FBgn0171038				FBgn0100769	FBgn0246674	FBgn0163700	FBgn0220700
FBgn0032748		FBgn0195533
FBgn0032749	FBgn0172230	FBgn0195534	FBgn0230921	FBgn0113339	FBgn0091723	FBgn0070409	FBgn0163743	FBgn0226133	FBgn0135875	FBgn0198912	FBgn0118377
FBgn0032744	FBgn0171950	FBgn0193206	FBgn0230405	FBgn0113837	FBgn0092241	FBgn0073585	FBgn0156821	FBgn0226800	FBgn0140092	FBgn0203297	FBgn0118314
FBgn0032961	FBgn0171059	FBgn0195679	FBgn0230641	FBgn0113524	FBgn0098444	FBgn0072840	FBgn0163235	FBgn0220711	FBgn0140439	FBgn0198582	FBgn0117923
FBgn0032746	FBgn0172228	FBgn0195531	FBgn0230919	FBgn0113336	FBgn0091721	FBgn0070392	FBgn0163740	FBgn0226129	FBgn0135843	FBgn0198880	FBgn0118374
FBgn0032740	FBgn0172221	FBgn0195526	FBgn0230401	FBgn0113833	FBgn0096708			FBgn0226352	FBgn0133554	FBgn0205443	FBgn0118125
FBgn0032741	FBgn0172223	FBgn0195528	FBgn0230916	FBgn0113332	FBgn0091717	FBgn0070380	FBgn0156510	FBgn0226784	FBgn0140094	FBgn0203314	FBgn0118316
FBgn0032966	FBgn0171063	FBgn0195683	FBgn0230643	FBgn0113527	FBgn0098499	FBgn0072869	FBgn0163242		FBgn0140442	FBgn0198645	FBgn0125001
FBgn0032967	FBgn0171064	FBgn0195684	FBgn0230644	FBgn0113528	FBgn0098500	FBgn0072922	FBgn0163243
FBgn0001197	FBgn0165299	FBgn0192748	FBgn0240855	FBgn0103804	FBgn0093479	FBgn0078929	FBgn0164808	FBgn0215554	FBgn0145779	FBgn0202367	FBgn0117833
FBgn0262738	FBgn0167277		FBgn0233871	FBgn0110912	FBgn0096465	FBgn0077575	FBgn0151902	FBgn0217715	FBgn0139159	FBgn0204209	FBgn0131742
FBgn0262739	FBgn0178121	FBgn0084546	FBgn0231010	FBgn0114628	FBgn0088193	FBgn0079763	FBgn0154681	FBgn0219850	FBgn0141184	FBgn0208650	FBgn0130412
FBgn0039376	FBgn0165217	FBgn0192686	FBgn0240794	FBgn0103726	FBgn0093794	FBgn0247697	FBgn0159130	FBgn0216393
FBgn0028418	FBgn0179406	FBgn0184343	FBgn0237342	FBgn0105985	FBgn0102186	FBgn0072362	FBgn0158582	FBgn0212608	FBgn0136572	FBgn0198939	FBgn0124276
FBgn0005564	FBgn0172615	FBgn0189111		FBgn0105667	FBgn0087767	FBgn0081638	FBgn0158482	FBgn0221425	FBgn0136271	FBgn0199131	FBgn0121868
FBgn0003977	FBgn0170473	FBgn0196370	FBgn0229377	FBgn0112241	FBgn0088811	FBgn0077492	FBgn0148256	FBgn0225248	FBgn0143239	FBgn0209466	FBgn0128679
FBgn0003975	FBgn0176311	FBgn0182691	FBgn0230240	FBgn0112534	FBgn0089960	FBgn0243563	FBgn0154624	FBgn0222762	FBgn0141295	FBgn0207491	FBgn0128842
FBgn0013954	FBgn0176822	FBgn0183191	FBgn0068160	FBgn0114135	FBgn0088625	FBgn0070758	FBgn0155244	FBgn0222669	FBgn0141661	FBgn0206920	FBgn0130553
FBgn0023519	FBgn0174079	FBgn0188180		FBgn0105163	FBgn0096459	FBgn0076016	FBgn0155816	FBgn0218224	FBgn0144220	FBgn0206176	FBgn0125142
FBgn0003979	FBgn0172890	FBgn0194020	FBgn0236336	FBgn0116401	FBgn0091320	FBgn0081489	FBgn0156699	FBgn0217415	FBgn0134087	FBgn0199820	FBgn0118200
FBgn0003978	FBgn0171880		FBgn0230341	FBgn0113771	FBgn0092484	FBgn0070584	FBgn0164256	FBgn0220683	FBgn0135296	FBgn0205060	FBgn0120719
FBgn0001229	FBgn0179744	FBgn0184659	FBgn0068140	FBgn0106310	FBgn0100734	FBgn0246306	FBgn0160224	FBgn0221251	FBgn0135846	FBgn0201056	FBgn0124456
FBgn0001228	FBgn0180000	FBgn0185860	FBgn0068141	FBgn0107618	FBgn0087729	FBgn0245688	FBgn0160032	FBgn0219633	FBgn0135000	FBgn0198733	FBgn0122061
FBgn0053178	FBgn0166997	FBgn0188757	FBgn0234643	FBgn0110082	FBgn0098221	FBgn0244204	FBgn0152782	FBgn0218262	FBgn0144418	FBgn0203056	FBgn0132097
FBgn0053179	FBgn0172133	FBgn0195453	FBgn0230502	FBgn0113255	FBgn0091808	FBgn0077358	FBgn0151869	FBgn0225756	FBgn0139889	FBgn0203369	FBgn0119178
FBgn0053172	FBgn0177450	FBgn0188803	FBgn0234697	FBgn0110131	FBgn0097149		FBgn0151749	FBgn0218252	FBgn0136960	FBgn0204301	FBgn0124709
FBgn0001220	FBgn0175103	FBgn0196977	FBgn0230075	FBgn0114605	FBgn0088400	FBgn0081138	FBgn0147813	FBgn0222857	FBgn0141735	FBgn0207103	FBgn0127564
FBgn0004611	FBgn0171648	FBgn0194408	FBgn0064255	FBgn0116844	FBgn0097645	FBgn0078274	FBgn0156470	FBgn0225748	FBgn0145837	FBgn0210717	FBgn0118065
FBgn0001994	FBgn0172824	FBgn0193342	FBgn0236717	FBgn0116312	FBgn0098721	FBgn0080505	FBgn0151706	FBgn0226250	FBgn0137129	FBgn0203439	FBgn0117577
FBgn0001225	FBgn0179743	FBgn0184658	FBgn0238521	FBgn0106309	FBgn0100733	FBgn0078020	FBgn0160223	FBgn0218568	FBgn0135845	FBgn0198737	FBgn0122176
FBgn0053177	FBgn0166996	FBgn0188756	FBgn0234642	FBgn0110081	FBgn0098220	FBgn0244203	FBgn0152781		FBgn0144417	FBgn0203055	FBgn0132096
FBgn0001991	FBgn0173561	FBgn0195399	FBgn0238605	FBgn0117316		FBgn0078510	FBgn0158639			FBgn0205220	FBgn0117880
FBgn0001226	FBgn0180004	FBgn0185864	FBgn0238124	FBgn0107623	FBgn0087733	FBgn0078212	FBgn0160037	FBgn0219636	FBgn0135844	FBgn0201054	FBgn0124480
FBgn0260972	FBgn0175510	FBgn0181876	FBgn0239751	FBgn0102888	FBgn0089985	FBgn0080784	FBgn0154451	FBgn0225222	FBgn0142702	FBgn0202315	FBgn0128950
FBgn0261811	FBgn0177574	FBgn0187228	FBgn0234822	FBgn0110238	FBgn0097468	FBgn0071341	FBgn0150535	FBgn0218345	FBgn0137993	FBgn0202019	FBgn0131946
FBgn0033569	FBgn0176129		FBgn0230567	FBgn0112353	FBgn0088514	FBgn0071974	FBgn0154994	FBgn0217914	FBgn0143952	FBgn0207962	FBgn0130301
FBgn0005694	FBgn0177237	FBgn0186631	FBgn0240244	FBgn0108419	FBgn0087325	FBgn0079051	FBgn0162276	FBgn0222474	FBgn0134782	FBgn0200520	FBgn0124352
FBgn0036082	FBgn0180068		FBgn0238986	FBgn0107683	FBgn0087634	FBgn0071634		FBgn0226003	FBgn0134226	FBgn0200880	FBgn0122417
FBgn0005696	FBgn0165329	FBgn0186858	FBgn0240883	FBgn0103834	FBgn0093300	FBgn0079229	FBgn0162070	FBgn0224550	FBgn0133215	FBgn0197946	FBgn0124322
FBgn0036080	FBgn0180065	FBgn0185921	FBgn0238984	FBgn0107682	FBgn0087632	FBgn0072839	FBgn0150278	FBgn0225996	FBgn0134224	FBgn0200878	FBgn0122414
FBgn0033566	FBgn0176126	FBgn0182527	FBgn0230565	FBgn0112350	FBgn0090810	FBgn0246311	FBgn0157688	FBgn0222634	FBgn0141565	FBgn0208972	FBgn0128020
FBgn0036085	FBgn0179670		FBgn0237589	FBgn0106233	FBgn0100822	FBgn0079661	FBgn0153198	FBgn0214372
FBgn0033564	FBgn0176124	FBgn0182525	FBgn0230563	FBgn0112348	FBgn0090808	FBgn0246310	FBgn0157686	FBgn0222632	FBgn0141513	FBgn0208918	FBgn0128642
FBgn0031842	FBgn0171110	FBgn0194806	FBgn0231662	FBgn0102735	FBgn0091480	FBgn0070813	FBgn0163166	FBgn0226220	FBgn0140468	FBgn0204724	FBgn0120817
FBgn0031432	FBgn0173126	FBgn0194220	FBgn0232675	FBgn0116643	FBgn0097606	FBgn0250230	FBgn0164045	FBgn0225694	FBgn0139736	FBgn0211233	FBgn0118974
FBgn0026394	FBgn0173016	FBgn0194116	FBgn0232367	FBgn0116525	FBgn0101571	FBgn0071240	FBgn0156891	FBgn0225870	FBgn0137950	FBgn0204436	FBgn0117715
FBgn0030591	FBgn0166967		FBgn0233638	FBgn0111640	FBgn0096440	FBgn0244084	FBgn0164670	FBgn0221741	FBgn0138129	FBgn0203981	FBgn0119438
FBgn0040674	FBgn0166021	FBgn0182069	FBgn0241538	FBgn0103098
FBgn0035213	FBgn0169144	FBgn0185192	FBgn0238250	FBgn0106860	FBgn0087102	FBgn0075317	FBgn0153674	FBgn0214509	FBgn0136130	FBgn0200429	FBgn0123698
FBgn0024236	FBgn0179924	FBgn0185793	FBgn0238051	FBgn0106583	FBgn0101326	FBgn0245244	FBgn0153109	FBgn0222353	FBgn0135663	FBgn0200280	FBgn0122786
FBgn0035211	FBgn0169145	FBgn0185193	FBgn0238251	FBgn0106862	FBgn0087103	FBgn0249837	FBgn0153675	FBgn0227409	FBgn0136131	FBgn0200430	FBgn0123699
FBgn0035210	FBgn0169146	FBgn0185194	FBgn0238252	FBgn0106863	FBgn0087104	FBgn0249838	FBgn0153676	FBgn0227415	FBgn0136132	FBgn0200431	FBgn0123700
FBgn0035217	FBgn0169334	FBgn0192072	FBgn0238429	FBgn0107046	FBgn0101756	FBgn0081576	FBgn0160099	FBgn0218981		FBgn0200154
FBgn0024232	FBgn0176594	FBgn0085074	FBgn0084146	FBgn0084826	FBgn0088440	FBgn0074973	FBgn0149399	FBgn0212667	FBgn0143878	FBgn0208129	FBgn0130534
FBgn0024230	FBgn0171921	FBgn0193180	FBgn0068143	FBgn0113809	FBgn0092866	FBgn0070237	FBgn0158701	FBgn0220193	FBgn0139963	FBgn0205143	FBgn0120943
FBgn0263006	FBgn0170409	FBgn0196307	FBgn0229314	FBgn0112178	FBgn0089092	FBgn0077654	FBgn0148526	FBgn0217856	FBgn0143449	FBgn0208998	FBgn0127649
FBgn0035218	FBgn0169142	FBgn0185190	FBgn0238246	FBgn0106858	FBgn0101757			FBgn0219207	FBgn0139476	FBgn0199714	FBgn0122684
FBgn0024728	FBgn0181660	FBgn0193733	FBgn0232156	FBgn0108629	FBgn0090820	FBgn0074715	FBgn0155741	FBgn0215601	FBgn0136817	FBgn0205738	FBgn0131394
FBgn0034498	FBgn0082772	FBgn0082750	FBgn0068399	FBgn0113056	FBgn0089709	FBgn0074214	FBgn0155231	FBgn0221530	FBgn0143526	FBgn0207665	FBgn0129281
FBgn0033466	FBgn0176050	FBgn0182467	FBgn0236668	FBgn0064653	FBgn0090594	FBgn0064444	FBgn0154368	FBgn0217747	FBgn0142987	FBgn0207344	FBgn0128908
FBgn0026395	FBgn0173260	FBgn0194556	FBgn0235599	FBgn0116998	FBgn0090907	FBgn0082078	FBgn0164153	FBgn0226528	FBgn0140609	FBgn0204540	FBgn0129631
FBgn0039370	FBgn0165169	FBgn0189705	FBgn0228513	FBgn0104509	FBgn0095250						FBgn0130876
FBgn0263240	FBgn0175670	FBgn0182025	FBgn0241091	FBgn0103047	FBgn0090705	FBgn0074082	FBgn0157713	FBgn0212716	FBgn0142533	FBgn0205611	FBgn0128059
FBgn0028983	FBgn0176721	FBgn0183087	FBgn0229704	FBgn0114021	FBgn0088731	FBgn0070693	FBgn0148144	FBgn0224230	FBgn0142158	FBgn0209594	FBgn0127715
FBgn0038485	FBgn0170135	FBgn0190650	FBgn0227995	FBgn0114246	FBgn0094152	FBgn0078766	FBgn0164857	FBgn0214212	FBgn0147164	FBgn0197995	FBgn0121543
FBgn0038484	FBgn0170133	FBgn0190649	FBgn0227994	FBgn0114236	FBgn0094151	FBgn0078759	FBgn0164856	FBgn0214211	FBgn0147163	FBgn0197994	FBgn0121542
FBgn0038487	FBgn0170300	FBgn0191724	FBgn0241309	FBgn0109018	FBgn0094878	FBgn0077934	FBgn0164793	FBgn0212893	FBgn0145868	FBgn0197723	FBgn0121724
FBgn0038486	FBgn0170136	FBgn0190651	FBgn0227996	FBgn0114257
FBgn0038481	FBgn0170302	FBgn0191726	FBgn0243145	FBgn0109020	FBgn0094880	FBgn0074550	FBgn0164795	FBgn0212895	FBgn0145871	FBgn0197726	FBgn0121728
FBgn0038952	FBgn0181274	FBgn0192397	FBgn0228162	FBgn0103426	FBgn0096951	FBgn0080291	FBgn0161792		FBgn0145103		FBgn0120765
FBgn0250836	FBgn0169742	FBgn0185690	FBgn0238850	FBgn0106664	FBgn0102002	FBgn0244991	FBgn0162614
FBgn0250837	FBgn0173707	FBgn0195124	FBgn0068007	FBgn0115835	FBgn0092657	FBgn0078281	FBgn0157130	FBgn0223231	FBgn0138731	FBgn0197735	FBgn0117959
FBgn0250838	FBgn0170468	FBgn0196365	FBgn0229373	FBgn0112235	FBgn0088894	FBgn0075846	FBgn0155170	FBgn0225023	FBgn0143244	FBgn0209473	FBgn0128685
FBgn0250839	FBgn0165613		FBgn0242396	FBgn0103556	FBgn0093100	FBgn0075211	FBgn0159803	FBgn0216056	FBgn0145232	FBgn0197395	FBgn0122754
FBgn0038488	FBgn0170299	FBgn0191723	FBgn0241308	FBgn0109016	FBgn0093909	FBgn0071320	FBgn0161433	FBgn0213471	FBgn0133135	FBgn0209937	FBgn0124973
FBgn0033464	FBgn0175450	FBgn0181814	FBgn0239178	FBgn0117372	FBgn0088341	FBgn0072999	FBgn0155310	FBgn0217836	FBgn0142831	FBgn0207005	FBgn0129103
FBgn0038958	FBgn0178521	FBgn0189987	FBgn0241182	FBgn0104809	FBgn0093591	FBgn0072621	FBgn0160932	FBgn0214990	FBgn0133139	FBgn0209941	FBgn0124978
FBgn0036731	FBgn0179192	FBgn0184133	FBgn0239374	FBgn0108045
FBgn0036730	FBgn0085849	FBgn0085943	FBgn0243365
FBgn0032276	FBgn0173554	FBgn0195095	FBgn0235892	FBgn0115802	FBgn0092837	FBgn0074350	FBgn0164201	FBgn0217524	FBgn0146118	FBgn0210981	FBgn0117900
FBgn0000459	FBgn0167903		FBgn0233540	FBgn0111546	FBgn0094162	FBgn0082096		FBgn0227624	FBgn0133665	FBgn0205706	FBgn0119637
FBgn0019828	FBgn0165868	FBgn0084596	FBgn0241988	FBgn0105993
FBgn0036733	FBgn0179191	FBgn0184132	FBgn0239372	FBgn0108044	FBgn0100902	FBgn0079507	FBgn0158190	FBgn0220045	FBgn0135745	FBgn0200357	FBgn0122855
FBgn0042118	FBgn0168793			FBgn0106344	FBgn0100517				FBgn0135384	FBgn0199917
FBgn0042119	FBgn0168798	FBgn0184874	FBgn0237823	FBgn0106346	FBgn0087964	FBgn0075102	FBgn0153123	FBgn0221267	FBgn0135456	FBgn0199921	FBgn0123126
FBgn0042112	FBgn0179832	FBgn0184742	FBgn0237689	FBgn0107174	FBgn0087523	FBgn0075096	FBgn0160074	FBgn0220916	FBgn0134755	FBgn0200495	FBgn0122763
FBgn0003598	FBgn0178957	FBgn0190403	FBgn0243287	FBgn0111724	FBgn0094605	FBgn0247974	FBgn0161988	FBgn0224392	FBgn0147049	FBgn0083351	FBgn0125893
FBgn0042110	FBgn0180934	FBgn0192108	FBgn0227976	FBgn0109427	FBgn0093643	FBgn0075094	FBgn0149863	FBgn0214005	FBgn0146261	FBgn0197571	FBgn0126781
FBgn0042111	FBgn0165071	FBgn0190714	FBgn0228431	FBgn0104420	FBgn0095739	FBgn0075095	FBgn0160643	FBgn0224574	FBgn0145030	FBgn0197767	FBgn0124155
FBgn0033926						FBgn0071718
FBgn0043578	FBgn0179234	FBgn0068648	FBgn0239420	FBgn0108092	FBgn0087547	FBgn0081946	FBgn0150830	FBgn0219342	FBgn0134693	FBgn0199412	FBgn0122700
FBgn0043577	FBgn0180511	FBgn0068647	FBgn0237201	FBgn0105844	FBgn0100921	FBgn0081955	FBgn0150892	FBgn0219118
FBgn0043575	FBgn0175942	FBgn0068645	FBgn0084441	FBgn0084621		FBgn0073254		FBgn0223722	FBgn0141548	FBgn0208954
FBgn0031431	FBgn0173127	FBgn0194221	FBgn0232676	FBgn0116644	FBgn0097607				FBgn0139737	FBgn0211244	FBgn0118975
FBgn0052409	FBgn0169652	FBgn0185606	FBgn0238777	FBgn0107550	FBgn0100995	FBgn0076895		FBgn0218663	FBgn0136057	FBgn0199321	FBgn0122162
FBgn0019929	FBgn0166333		FBgn0067440	FBgn0110543	FBgn0096180	FBgn0075227	FBgn0153981	FBgn0227319	FBgn0138736	FBgn0205869	FBgn0119285
FBgn0019928	FBgn0176349	FBgn0187079	FBgn0230276	FBgn0112572	FBgn0090720	FBgn0078451	FBgn0149294	FBgn0221005	FBgn0143342	FBgn0208182	FBgn0130138
FBgn0052405	FBgn0168795	FBgn0184869	FBgn0237821	FBgn0106343	FBgn0087960	FBgn0076891	FBgn0153119	FBgn0218919	FBgn0135455	FBgn0199920	FBgn0123124
FBgn0052404	FBgn0168794	FBgn0184868	FBgn0237820	FBgn0106342	FBgn0087959	FBgn0076890	FBgn0153118	FBgn0218918		FBgn0199919	FBgn0123123
FBgn0019925	FBgn0180638	FBgn0191833	FBgn0243414	FBgn0112839	FBgn0100231	FBgn0079433	FBgn0151362	FBgn0213323	FBgn0133494	FBgn0197950	FBgn0124366
FBgn0052406	FBgn0169658	FBgn0185613	FBgn0238781	FBgn0107556	FBgn0087703	FBgn0076892	FBgn0153138	FBgn0218886	FBgn0139422	FBgn0200160	FBgn0122494
FBgn0028935	FBgn0172833	FBgn0193350	FBgn0236726	FBgn0116321	FBgn0091995	FBgn0080498	FBgn0152931	FBgn0226225
FBgn0028936	FBgn0170348	FBgn0195308	FBgn0236383	FBgn0116042	FBgn0091301	FBgn0074217	FBgn0158846	FBgn0217029	FBgn0135437	FBgn0205326	FBgn0118611
FBgn0028931	FBgn0170123	FBgn0195290	FBgn0236080	FBgn0116018	FBgn0091282	FBgn0074212	FBgn0158821	FBgn0226189	FBgn0140974	FBgn0205307	FBgn0118593
FBgn0028932	FBgn0170045	FBgn0193458	FBgn0229264	FBgn0102495	FBgn0098691	FBgn0074229	FBgn0158689	FBgn0220197	FBgn0142487	FBgn0205256	FBgn0118102
FBgn0028938	FBgn0169960		FBgn0242369	FBgn0102483	FBgn0092635	FBgn0250418	FBgn0158666	FBgn0217119		FBgn0205243	FBgn0118090
FBgn0028939	FBgn0170370	FBgn0195310	FBgn0236385	FBgn0116044	FBgn0091302	FBgn0074844	FBgn0158847	FBgn0217030	FBgn0135448	FBgn0205327	FBgn0118612
FBgn0029518	FBgn0173950	FBgn0188100	FBgn0234105	FBgn0105053	FBgn0097825			FBgn0227814		FBgn0203969
FBgn0261532	FBgn0170245	FBgn0191679	FBgn0242318	FBgn0108937	FBgn0095261	FBgn0080178	FBgn0149622	FBgn0213842	FBgn0146603	FBgn0211055	FBgn0124808
FBgn0261535	FBgn0169781	FBgn0193423	FBgn0242126	FBgn0116393	FBgn0092041	FBgn0080402	FBgn0158645	FBgn0220112	FBgn0140125	FBgn0205222	FBgn0117882
FBgn0261534	FBgn0169787	FBgn0193424	FBgn0242137	FBgn0102463	FBgn0091520	FBgn0080414	FBgn0158646	FBgn0220113	FBgn0140126	FBgn0205223	FBgn0117883
FBgn0022768			FBgn0234331	FBgn0110735	FBgn0097855	FBgn0075574	FBgn0150548	FBgn0227103		FBgn0206363	FBgn0132332
FBgn0036992	FBgn0177083	FBgn0183921	FBgn0239948	FBgn0105581	FBgn0101126	FBgn0071257	FBgn0150383	FBgn0214352	FBgn0134669	FBgn0201004	FBgn0124489
FBgn0022764	FBgn0175233	FBgn0197109	FBgn0231111	FBgn0114738	FBgn0088509	FBgn0081329	FBgn0158879	FBgn0225044	FBgn0143165	FBgn0207244	FBgn0127305
FBgn0262714	FBgn0180231	FBgn0186089	FBgn0239163	FBgn0107844	FBgn0100567	FBgn0070759	FBgn0160271	FBgn0218826	FBgn0134422	FBgn0198600	FBgn0020172
FBgn0029514	FBgn0169330	FBgn0185324	FBgn0238425	FBgn0107042	FBgn0101452	FBgn0081574	FBgn0158296	FBgn0219580	FBgn0135635	FBgn0200253	FBgn0122378
FBgn0262716	FBgn0179834	FBgn0189141	FBgn0237691	FBgn0107176	FBgn0087525	FBgn0080434	FBgn0160076	FBgn0221878	FBgn0134757	FBgn0200497	FBgn0122766
FBgn0262717	FBgn0178755
FBgn0043792	FBgn0166721	FBgn0196224	FBgn0229211	FBgn0112078	FBgn0088566	FBgn0245919		FBgn0222728	FBgn0141875	FBgn0209382	FBgn0129511
FBgn0043791	FBgn0178673	FBgn0190139	FBgn0243000	FBgn0109039	FBgn0094234	FBgn0080840	FBgn0151215	FBgn0212974	FBgn0146735	FBgn0210740	FBgn0125904
FBgn0043796	FBgn0167515		FBgn0233989	FBgn0109900	FBgn0098362	FBgn0243793	FBgn0151785	FBgn0212260	FBgn0138274	FBgn0201934	FBgn0131610
FBgn0033038	FBgn0171414	FBgn0182122	FBgn0236785	FBgn0103154	FBgn0090865	FBgn0080584	FBgn0157655	FBgn0224975	FBgn0142137	FBgn0209572	FBgn0127692
FBgn0043799	FBgn0181492	FBgn0192593	FBgn0240704	FBgn0103632	FBgn0093330	FBgn0076237	FBgn0162046	FBgn0214980	FBgn0147150	FBgn0197979	FBgn0121528
FBgn0000473	FBgn0175730	FBgn0068665	FBgn0241581	FBgn0103102	FBgn0090815	FBgn0081773	FBgn0148583		FBgn0142964
FBgn0000477	FBgn0170191	FBgn0190699	FBgn0242571	FBgn0114764	FBgn0093771	FBgn0080577	FBgn0150189	FBgn0213247	FBgn0146434	FBgn0210370	FBgn0122509
FBgn0000479	FBgn0174167	FBgn0188231	FBgn0233832	FBgn0110864	FBgn0096612	FBgn0249927	FBgn0157560	FBgn0212371	FBgn0133938	FBgn0202500	FBgn0132149
FBgn0034126	FBgn0176575	FBgn0182945	FBgn0229583	FBgn0112793	FBgn0090625	FBgn0078164	FBgn0148348	FBgn0223593	FBgn0142414	FBgn0204335	FBgn0129435
FBgn0032030	FBgn0171833	FBgn0194910	FBgn0236152	FBgn0102850	FBgn0092248	FBgn0074473	FBgn0163521	FBgn0226798	FBgn0140098	FBgn0203359	FBgn0118321
FBgn0031331	FBgn0171728	FBgn0194485	FBgn0235009	FBgn0116917
FBgn0035196	FBgn0169314	FBgn0185308	FBgn0068204	FBgn0107025
FBgn0004838	FBgn0171168	FBgn0083432	FBgn0231830	FBgn0102752	FBgn0092460	FBgn0070345	FBgn0163776	FBgn0226741	FBgn0146763	FBgn0208454	FBgn0121196
FBgn0031332	FBgn0171529		FBgn0233236	FBgn0116732
FBgn0033031	FBgn0171430	FBgn0182152	FBgn0237829	FBgn0115326	FBgn0099733	FBgn0080914	FBgn0158730	FBgn0216778	FBgn0134464	FBgn0200298	FBgn0121099
FBgn0031468	FBgn0173277	FBgn0194575	FBgn0235615	FBgn0117019	FBgn0092010	FBgn0250162	FBgn0153051	FBgn0226241
FBgn0034109	FBgn0174949	FBgn0186894	FBgn0231699	FBgn0114450	FBgn0088312	FBgn0080554	FBgn0148961	FBgn0222906	FBgn0143023	FBgn0209130	FBgn0127215
FBgn0036046	FBgn0180046	FBgn0185904	FBgn0238966	FBgn0107664	FBgn0101671	FBgn0080851		FBgn0213001	FBgn0135792	FBgn0199382	FBgn0122904
FBgn0034104	FBgn0176559	FBgn0182935	FBgn0229568	FBgn0112779	FBgn0090614	FBgn0073933	FBgn0148333		FBgn0141984	FBgn0207462	FBgn0127216
FBgn0031465	FBgn0173100	FBgn0194193	FBgn0232601	FBgn0116618							FBgn0117932
FBgn0034106	FBgn0176561	FBgn0182936	FBgn0232003	FBgn0102770	FBgn0097783	FBgn0249104	FBgn0151713	FBgn0226254	FBgn0137140	FBgn0203444	FBgn0117581
FBgn0031467	FBgn0173276	FBgn0194574	FBgn0235614	FBgn0117018	FBgn0092008	FBgn0075565	FBgn0153050	FBgn0226239	FBgn0140188	FBgn0201467
FBgn0031460	FBgn0173105	FBgn0194197	FBgn0232619	FBgn0116623		FBgn0073738	FBgn0164021	FBgn0220145	FBgn0140649	FBgn0204588	FBgn0121244
FBgn0031461	FBgn0173274	FBgn0194572	FBgn0235612	FBgn0117016	FBgn0092006	FBgn0250161	FBgn0153048	FBgn0226238	FBgn0140041	FBgn0205074	FBgn0120732
FBgn0031462	FBgn0173275	FBgn0194573	FBgn0235613	FBgn0117017	FBgn0092007	FBgn0075561	FBgn0153049	FBgn0223737		FBgn0198387	FBgn0126727
FBgn0031463	FBgn0173103	FBgn0194195	FBgn0232612	FBgn0116621	FBgn0091943	FBgn0073739	FBgn0153056	FBgn0226718		FBgn0201366	FBgn0132583
FBgn0037101	FBgn0177254	FBgn0186645	FBgn0237105	FBgn0108437	FBgn0100720		FBgn0162579	FBgn0222324
FBgn0037100	FBgn0176998	FBgn0183844	FBgn0239540	FBgn0105493	FBgn0087742	FBgn0073131	FBgn0162756	FBgn0222335	FBgn0134602	FBgn0200767	FBgn0122266
FBgn0030331	FBgn0168037	FBgn0188620	FBgn0233233	FBgn0110656	FBgn0097437	FBgn0073618		FBgn0218318	FBgn0138076	FBgn0201970	FBgn0131844
FBgn0037102	FBgn0176997	FBgn0183843	FBgn0239539	FBgn0105492	FBgn0087741		FBgn0162755	FBgn0220915	FBgn0136138	FBgn0198762	FBgn0122204
FBgn0037105	FBgn0176995	FBgn0183840	FBgn0239534	FBgn0105490	FBgn0087739	FBgn0249786	FBgn0155715	FBgn0222272	FBgn0134091	FBgn0198844	FBgn0121862
FBgn0037456	FBgn0165492	FBgn0191037		FBgn0102711	FBgn0093669	FBgn0071017	FBgn0159651	FBgn0213536	FBgn0133031	FBgn0198334	FBgn0124777
FBgn0037455	FBgn0165847	FBgn0191368	FBgn0228101	FBgn0105784	FBgn0095386	FBgn0247764	FBgn0159351	FBgn0213588
FBgn0037106	FBgn0177259	FBgn0186650		FBgn0108442			FBgn0151756	FBgn0220334
FBgn0037109	FBgn0176993	FBgn0183838	FBgn0239532	FBgn0105488	FBgn0087737	FBgn0080142	FBgn0162869	FBgn0219133	FBgn0136508	FBgn0201315	FBgn0122578
FBgn0036515	FBgn0180402	FBgn0186238	FBgn0239482	FBgn0108148	FBgn0101077	FBgn0071595	FBgn0162530	FBgn0222452	FBgn0134441	FBgn0198613	FBgn0130765
FBgn0030339	FBgn0168043	FBgn0084635	FBgn0084643	FBgn0084669	FBgn0096501	FBgn0075139	FBgn0157796	FBgn0220289	FBgn0137959	FBgn0203804	FBgn0120244
FBgn0030486	FBgn0166577	FBgn0188697	FBgn0234559	FBgn0110005	FBgn0099522	FBgn0074385	FBgn0164581	FBgn0227035	FBgn0135054	FBgn0206152	FBgn0123505
FBgn0030481	FBgn0166574	FBgn0188692	FBgn0234556	FBgn0110001	FBgn0096419	FBgn0074113	FBgn0164502	FBgn0227246	FBgn0137999	FBgn0202026	FBgn0131951
FBgn0030480	FBgn0166572	FBgn0188691	FBgn0234555	FBgn0110000	FBgn0096417	FBgn0244074	FBgn0164501	FBgn0227245	FBgn0137998	FBgn0202025	FBgn0131950
FBgn0030483	FBgn0166436	FBgn0187539
FBgn0030482	FBgn0166575	FBgn0188695	FBgn0234557	FBgn0110002	FBgn0082826	FBgn0074142	FBgn0164503	FBgn0227248	FBgn0138000	FBgn0202027	FBgn0131952
FBgn0000617	FBgn0177726	FBgn0188927	FBgn0235136	FBgn0111339	FBgn0098111	FBgn0248256	FBgn0152355	FBgn0227284	FBgn0145330	FBgn0210943	FBgn0126864
FBgn0000615	FBgn0174665	FBgn0196568	FBgn0231428	FBgn0113023	FBgn0089782	FBgn0243576	FBgn0155033	FBgn0223410	FBgn0142581	FBgn0013112	FBgn0127353
FBgn0000611	FBgn0166621	FBgn0188823	FBgn0234722	FBgn0110158	FBgn0097179	FBgn0081406	FBgn0147665	FBgn0222110	FBgn0138827	FBgn0203104	FBgn0125109
FBgn0036040	FBgn0179707	FBgn0184622	FBgn0237624	FBgn0106273	FBgn0102121	FBgn0079827	FBgn0153937	FBgn0213823	FBgn0135042	FBgn0200448	FBgn0123492
FBgn0000618	FBgn0167994	FBgn0195867	FBgn0234764	FBgn0111056	FBgn0097371	FBgn0073595	FBgn0164470	FBgn0218305	FBgn0138651	FBgn0203990	FBgn0119371
FBgn0033826	FBgn0175170	FBgn0197050	FBgn0231050	FBgn0114673	FBgn0088234	FBgn0078394	FBgn0148712	FBgn0219825	FBgn0142182	FBgn0208329	FBgn0127740
FBgn0033827	FBgn0176345	FBgn0182723	FBgn0230271	FBgn0112566	FBgn0090716	FBgn0074322	FBgn0148617	FBgn0219982	FBgn0142816	FBgn0208305	FBgn0129086
FBgn0033820	FBgn0176340	FBgn0064367	FBgn0068304	FBgn0112563	FBgn0090713	FBgn0245956	FBgn0148613	FBgn0219978
FBgn0033821	FBgn0176341	FBgn0182720	FBgn0068497
FBgn0261395	FBgn0167047	FBgn0188200	FBgn0240529	FBgn0104182
FBgn0261394	FBgn0170708	FBgn0183294	FBgn0229921	FBgn0114249	FBgn0089252	FBgn0081689	FBgn0147749	FBgn0224918	FBgn0143799	FBgn0209104	FBgn0127984
FBgn0261397	FBgn0175840	FBgn0182256	FBgn0236489	FBgn0115433	FBgn0088241	FBgn0075291	FBgn0157608	FBgn0212697	FBgn0141901	FBgn0209410	FBgn0129541
FBgn0261396	FBgn0172229	FBgn0261377	FBgn0230920	FBgn0113338	FBgn0091722	FBgn0070402	FBgn0163741	FBgn0226131	FBgn0135854	FBgn0198891	FBgn0118375
FBgn0041111	FBgn0173286	FBgn0194583	FBgn0235623	FBgn0117028	FBgn0092016	FBgn0081331	FBgn0163879	FBgn0216869	FBgn0134615	FBgn0201190	FBgn0121113
FBgn0033828	FBgn0175169	FBgn0197048	FBgn0231048	FBgn0114671	FBgn0088233	FBgn0074323	FBgn0148710		FBgn0142181	FBgn0208328	FBgn0127738
FBgn0031681	FBgn0172942	FBgn0183721	FBgn0236095	FBgn0116449	FBgn0092746	FBgn0076383	FBgn0156404	FBgn0225691	FBgn0139732	FBgn0211200	FBgn0118971
FBgn0031682	FBgn0173435	FBgn0194707	FBgn0229152	FBgn0117181	FBgn0091403	FBgn0079158	FBgn0156405	FBgn0225692	FBgn0139734	FBgn0211211	FBgn0118972
FBgn0031683	FBgn0173436	FBgn0194708	FBgn0229155	FBgn0117182	FBgn0091404	FBgn0078056	FBgn0156406	FBgn0226525	FBgn0145782	FBgn0210676	FBgn0118060
FBgn0031684	FBgn0172941	FBgn0194059	FBgn0236094	FBgn0116448	FBgn0092548	FBgn0081246	FBgn0156918	FBgn0226521	FBgn0140601	FBgn0204530	FBgn0118635
FBgn0015926	FBgn0174756	FBgn0188770	FBgn0234658	FBgn0110095	FBgn0098236	FBgn0079396	FBgn0152177	FBgn0222017	FBgn0133658	FBgn0203754	FBgn0131944
FBgn0015925	FBgn0176556	FBgn0182931	FBgn0229565	FBgn0112776	FBgn0090611	FBgn0077657	FBgn0148329	FBgn0222745	FBgn0141981	FBgn0207458	FBgn0129568
FBgn0015924	FBgn0171581	FBgn0064356	FBgn0064249	FBgn0116780	FBgn0101766	FBgn0078086	FBgn0156860	FBgn0216665	FBgn0140773	FBgn0206872	FBgn0117997
FBgn0031688	FBgn0173441	FBgn0194713	FBgn0229170
FBgn0031689	FBgn0173446	FBgn0194714	FBgn0242401
FBgn0015929	FBgn0175667		FBgn0241072	FBgn0103045	FBgn0090703	FBgn0074078	FBgn0157711	FBgn0212714	FBgn0143140	FBgn0207217	FBgn0127279
FBgn0034129	FBgn0176577	FBgn0182947	FBgn0229585	FBgn0112795	FBgn0090628	FBgn0245862	FBgn0148350	FBgn0221399	FBgn0143261	FBgn0209488
FBgn0030157	FBgn0166335	FBgn0186258	FBgn0235255	FBgn0110544	FBgn0096148	FBgn0243765	FBgn0153982	FBgn0220846	FBgn0138737	FBgn0205870	FBgn0119286
FBgn0014037	FBgn0170594	FBgn0084820			FBgn0087881	FBgn0245327		FBgn0219502	FBgn0136417	FBgn0201215	FBgn0124376
FBgn0014032	FBgn0176204	FBgn0187748	FBgn0234917	FBgn0111252	FBgn0099575	FBgn0071465	FBgn0157841	FBgn0221888	FBgn0137609		FBgn0119984
FBgn0014033	FBgn0173361	FBgn0044195	FBgn0067439
FBgn0041630	FBgn0169570	FBgn0185532	FBgn0238695	FBgn0107470	FBgn0102053	FBgn0072147	FBgn0155477	FBgn0212574	FBgn0139342	FBgn0200081	FBgn0123414
FBgn0014031	FBgn0167430	FBgn0188388	FBgn0068031	FBgn0111794	FBgn0099259	FBgn0077789	FBgn0151906	FBgn0222135	FBgn0139104	FBgn0203907	FBgn0120163
FBgn0037477	FBgn0165452	FBgn0190997	FBgn0242866	FBgn0102359
FBgn0030159	FBgn0166338	FBgn0183734	FBgn0235257	FBgn0110546	FBgn0096150	FBgn0243766	FBgn0153984	FBgn0227321	FBgn0138739	FBgn0205872	FBgn0119288
FBgn0030158	FBgn0166336	FBgn0183956	FBgn0235256	FBgn0110545	FBgn0096149	FBgn0081949	FBgn0153983	FBgn0220847	FBgn0138738	FBgn0205871	FBgn0119287
FBgn0027111	FBgn0169251	FBgn0182766	FBgn0238353	FBgn0106966	FBgn0102036	FBgn0071530	FBgn0153728	FBgn0218545	FBgn0135552	FBgn0203279	FBgn0123209
FBgn0065110	FBgn0166598	FBgn0193663	FBgn0231274	FBgn0102694	FBgn0091122		FBgn0156738	FBgn0216888	FBgn0143246	FBgn0201069	FBgn0121092
FBgn0037473	FBgn0165453	FBgn0190998	FBgn0068520	FBgn0102370	FBgn0094339	FBgn0070105	FBgn0149804	FBgn0213243	FBgn0147239	FBgn0209794	FBgn0126056
FBgn0034654	FBgn0170771	FBgn0183357	FBgn0068513	FBgn0114305	FBgn0090293	FBgn0245887	FBgn0148412	FBgn0212752	FBgn0143340	FBgn0208179	FBgn0130137
FBgn0034655	FBgn0170772	FBgn0183358	FBgn0229974	FBgn0114306	FBgn0090294	FBgn0070293	FBgn0148414	FBgn0212753	FBgn0141676	FBgn0208442	FBgn0130571
FBgn0034304	FBgn0174810	FBgn0196708	FBgn0231574	FBgn0113173	FBgn0089317	FBgn0079097	FBgn0148124	FBgn0223335	FBgn0143686	FBgn0207812	FBgn0128310
FBgn0050461	FBgn0174904	FBgn0196796	FBgn0231848	FBgn0114404	FBgn0090469	FBgn0245786	FBgn0148104	FBgn0221570	FBgn0143940	FBgn0207948	FBgn0130289
FBgn0050460	FBgn0174893	FBgn0196788	FBgn0231837	FBgn0114393	FBgn0090458	FBgn0245806	FBgn0148163	FBgn0219933	FBgn0141634	FBgn0207856	FBgn0128345
FBgn0050463	FBgn0174923	FBgn0196810	FBgn0231673	FBgn0114424	FBgn0090487	FBgn0246519	FBgn0149429	FBgn0212738	FBgn0141231	FBgn0208484	FBgn0130163
FBgn0050462	FBgn0174902	FBgn0186891	FBgn0231847	FBgn0114403	FBgn0090468	FBgn0077329	FBgn0148103	FBgn0221569	FBgn0143939	FBgn0207947	FBgn0130287
FBgn0050464	FBgn0176499		FBgn0229507
FBgn0050467	FBgn0176502	FBgn0182879	FBgn0229510	FBgn0112722	FBgn0088181	FBgn0075878	FBgn0157671	FBgn0224989	FBgn0142990	FBgn0207347	FBgn0127432
FBgn0263398	FBgn0181437	FBgn0192540	FBgn0068278	FBgn0103576	FBgn0097742	FBgn0079538	FBgn0159441	FBgn0224792	FBgn0132831	FBgn0210896	FBgn0126274
FBgn0263397	FBgn0176407	FBgn0182797	FBgn0231235	FBgn0112631	FBgn0090521	FBgn0081169	FBgn0147738	FBgn0222780	FBgn0143280		FBgn0129256
FBgn0050468	FBgn0176498		FBgn0229506	FBgn0112718							FBgn0130940
FBgn0263395	FBgn0176814	FBgn0183183	FBgn0229799	FBgn0114128	FBgn0088617	FBgn0080094	FBgn0155239	FBgn0222663	FBgn0141655	FBgn0206913	FBgn0130547
FBgn0263391	FBgn0174717	FBgn0196621	FBgn0231494	FBgn0113093	FBgn0089644	FBgn0081687	FBgn0148861	FBgn0224196	FBgn0141527	FBgn0208933	FBgn0127535
FBgn0263390			FBgn0241140	FBgn0104762	FBgn0095296	FBgn0075983	FBgn0164944	FBgn0213624	FBgn0133536	FBgn0201583	FBgn0125724
FBgn0033350	FBgn0175959	FBgn0187049	FBgn0236592	FBgn0115545	FBgn0089255	FBgn0080909	FBgn0149290	FBgn0224083	FBgn0141673	FBgn0208438	FBgn0130568
FBgn0036271	FBgn0179532	FBgn0184461	FBgn0237455	FBgn0106105	FBgn0101983	FBgn0070308	FBgn0162591	FBgn0218975	FBgn0135096	FBgn0199481	FBgn0123548
FBgn0036272	FBgn0179531	FBgn0184459	FBgn0237454	FBgn0106103	FBgn0101982	FBgn0078100	FBgn0162590	FBgn0214836	FBgn0135095	FBgn0199480	FBgn0123547
FBgn0036273						FBgn0070370
FBgn0036274	FBgn0179529	FBgn0184457	FBgn0237453	FBgn0106102	FBgn0101981	FBgn0078120	FBgn0162588	FBgn0214816	FBgn0135094	FBgn0199478	FBgn0123545
FBgn0033355	FBgn0175962	FBgn0182383	FBgn0236595	FBgn0115547	FBgn0089258	FBgn0072551	FBgn0148619	FBgn0219986	FBgn0142819	FBgn0208307	FBgn0129090
FBgn0033356						FBgn0245999	FBgn0148700
FBgn0033357	FBgn0175964	FBgn0182386	FBgn0236596	FBgn0115548	FBgn0089259	FBgn0080900	FBgn0148621	FBgn0219987	FBgn0142822	FBgn0208309	FBgn0129092
FBgn0036278	FBgn0179527	FBgn0184454	FBgn0237451	FBgn0106101	FBgn0101978	FBgn0070561	FBgn0162550	FBgn0214794	FBgn0135093	FBgn0199477	FBgn0123544
FBgn0036279	FBgn0179526	FBgn0184453	FBgn0237450	FBgn0106100	FBgn0101977	FBgn0078139	FBgn0162549	FBgn0214763	FBgn0135092	FBgn0199476	FBgn0123543
FBgn0034301	FBgn0174814	FBgn0196712	FBgn0231578	FBgn0113178	FBgn0090237	FBgn0245799	FBgn0148147	FBgn0224040	FBgn0142013	FBgn0209265	FBgn0127909
FBgn0011592	FBgn0176283	FBgn0182662	FBgn0230217	FBgn0112506	FBgn0090425	FBgn0081165	FBgn0158895	FBgn0225112	FBgn0141861	FBgn0209367	FBgn0129496
FBgn0034816	FBgn0170899	FBgn0183475	FBgn0231875	FBgn0064638	FBgn0090591	FBgn0075931	FBgn0148385	FBgn0221548	FBgn0141243	FBgn0208494	FBgn0130175
FBgn0034817	FBgn0170504	FBgn0196396	FBgn0229409	FBgn0064628	FBgn0088343	FBgn0246060	FBgn0148910	FBgn0221598	FBgn0143871	FBgn0208121	FBgn0130527
FBgn0034814	FBgn0170506	FBgn0196398	FBgn0229410	FBgn0064627	FBgn0088345	FBgn0082087	FBgn0148462	FBgn0221600	FBgn0141087	FBgn0207884	FBgn0128375
FBgn0010194	FBgn0177675	FBgn0084925	FBgn0084434	FBgn0084114	FBgn0090985	FBgn0079565	FBgn0153841	FBgn0223930	FBgn0141611		FBgn0129191
FBgn0010197						FBgn0247086
FBgn0034819	FBgn0170503		FBgn0229408	FBgn0064629	FBgn0090356	FBgn0246059	FBgn0148908	FBgn0221597	FBgn0143869	FBgn0208120	FBgn0130525
FBgn0038302	FBgn0179067	FBgn0190502	FBgn0241405	FBgn0109122	FBgn0088374	FBgn0078042	FBgn0150016	FBgn0213873	FBgn0132871	FBgn0210938	FBgn0126310
FBgn0038303	FBgn0180654	FBgn0191848	FBgn0243429	FBgn0113011	FBgn0088875	FBgn0079729	FBgn0149818	FBgn0213224	FBgn0145374	FBgn0210476	FBgn0126223
FBgn0038300	FBgn0179066	FBgn0190501	FBgn0241404	FBgn0109121	FBgn0094855	FBgn0078035	FBgn0159732	FBgn0215311	FBgn0145131	FBgn0198230	FBgn0126443
FBgn0038301	FBgn0180655	FBgn0191849	FBgn0243430	FBgn0113022	FBgn0094174	FBgn0079751	FBgn0159278		FBgn0133125	FBgn0197500	FBgn0126080
FBgn0038306	FBgn0180651	FBgn0191845	FBgn0243426	FBgn0112978	FBgn0088842	FBgn0079683	FBgn0149685	FBgn0214790	FBgn0147391	FBgn0211130	FBgn0126220
FBgn0038307	FBgn0179070	FBgn0190505	FBgn0241408	FBgn0109126	FBgn0101764	FBgn0078065	FBgn0150138	FBgn0216494	FBgn0145644	FBgn0210302	FBgn0126313
FBgn0038304	FBgn0179068	FBgn0190503	FBgn0241406	FBgn0109123	FBgn0088385	FBgn0071553	FBgn0150018	FBgn0213874	FBgn0132872	FBgn0210939	FBgn0126311
FBgn0011596							FBgn0160632
FBgn0038309	FBgn0180649	FBgn0191843	FBgn0243424	FBgn0112956	FBgn0088820	FBgn0079637	FBgn0149682	FBgn0214101	FBgn0147390	FBgn0211129	FBgn0126219
FBgn0033688	FBgn0175266	FBgn0186918	FBgn0231142	FBgn0114776	FBgn0089677	FBgn0081372	FBgn0148636	FBgn0225181	FBgn0142119	FBgn0209553	FBgn0129613
FBgn0033010	FBgn0181588	FBgn0189028	FBgn0229166	FBgn0115297		FBgn0076223	FBgn0160531	FBgn0223927	FBgn0143410	FBgn0207565	FBgn0129189
FBgn0033683	FBgn0176213	FBgn0182603	FBgn0230150	FBgn0112437
FBgn0033680	FBgn0176212	FBgn0182602	FBgn0230149	FBgn0112435	FBgn0089327	FBgn0072150	FBgn0154702	FBgn0223333	FBgn0143700	FBgn0207824	FBgn0128321
FBgn0033686	FBgn0176216		FBgn0230152	FBgn0112439	FBgn0089330	FBgn0071636	FBgn0148689	FBgn0224967	FBgn0142870	FBgn0207046	FBgn0127179
FBgn0033687	FBgn0176217	FBgn0187067	FBgn0230153	FBgn0112440	FBgn0089332	FBgn0081042	FBgn0148690	FBgn0224968	FBgn0142871	FBgn0207047	FBgn0127180
FBgn0033685	FBgn0175268	FBgn0197138	FBgn0231144	FBgn0114778	FBgn0089679	FBgn0072146	FBgn0155084	FBgn0221491	FBgn0141382	FBgn0208776	FBgn0128502
FBgn0036414	FBgn0179417	FBgn0184353	FBgn0237351	FBgn0105995	FBgn0102195	FBgn0244924	FBgn0162418	FBgn0219141	FBgn0134295	FBgn0198812	FBgn0123814
FBgn0038144		FBgn0190416	FBgn0243300	FBgn0111845
FBgn0036416	FBgn0180319	FBgn0186169	FBgn0239242	FBgn0107924	FBgn0101590	FBgn0080686	FBgn0158600	FBgn0214695	FBgn0134458	FBgn0198633	FBgn0124567
FBgn0033177		FBgn0182029	FBgn0241134	FBgn0103052	FBgn0088988	FBgn0070845	FBgn0149168	FBgn0223993	FBgn0143550	FBgn0207688	FBgn0128194
FBgn0036410	FBgn0180311	FBgn0186164	FBgn0239236	FBgn0107918	FBgn0101588	FBgn0080814	FBgn0162878	FBgn0219040	FBgn0136517	FBgn0200973	FBgn0122585
FBgn0036411	FBgn0179420	FBgn0184357	FBgn0237354	FBgn0105998	FBgn0102198	FBgn0080276	FBgn0162421	FBgn0219144	FBgn0134298	FBgn0198815	FBgn0123818
[truncated: 10,069 more rows]

## Sheet: Table S2B Primate orthology
H. sapiens	P. troglodytes	G. gorilla	P. abelii	M. mulatta
ENSG00000179943	ENSPTRG00000011518	ENSGGOG00000016815	ENSPPYG00000010423	ENSMMUG00000006773
ENSG00000153132	ENSPTRG00000016461	ENSGGOG00000006153	ENSPPYG00000015078	ENSMMUG00000022355
ENSG00000185453	ENSPTRG00000011226	ENSGGOG00000015058	ENSPPYG00000010189	ENSMMUG00000014592
ENSG00000141979	ENSPTRG00000010645	ENSGGOG00000022144	ENSPPYG00000009689	ENSMMUG00000008826
ENSG00000171467	ENSPTRG00000018196	ENSGGOG00000012851	ENSPPYG00000016639	ENSMMUG00000011567
ENSG00000168237	ENSPTRG00000014995	ENSGGOG00000015844	ENSPPYG00000013811	ENSMMUG00000016971
ENSG00000108592	ENSPTRG00000009524	ENSGGOG00000006794	ENSPPYG00000008532	ENSMMUG00000016768
ENSG00000089723	ENSPTRG00000006671	ENSGGOG00000006732	ENSPPYG00000006094	ENSMMUG00000007762
ENSG00000163704	ENSPTRG00000014605	ENSGGOG00000012206	ENSPPYG00000013670	ENSMMUG00000018289
ENSG00000152942	ENSPTRG00000016950	ENSGGOG00000015549	ENSPPYG00000015528	ENSMMUG00000014881
ENSG00000150455	ENSPTRG00000004458	ENSGGOG00000013987	ENSPPYG00000004047	ENSMMUG00000007946
ENSG00000111261	ENSPTRG00000004702	ENSGGOG00000000149	ENSPPYG00000004301	ENSMMUG00000018577
ENSG00000145309	ENSPTRG00000016127	ENSGGOG00000005115	ENSPPYG00000014801	ENSMMUG00000006708
ENSG00000137473	ENSPTRG00000016493	ENSGGOG00000004691	ENSPPYG00000015108	ENSMMUG00000013816
ENSG00000114779	ENSPTRG00000014984	ENSGGOG00000016073	ENSPPYG00000013821	ENSMMUG00000019657
ENSG00000189127	ENSPTRG00000017041	ENSGGOG00000009884	ENSPPYG00000015599	ENSMMUG00000019460
ENSG00000130545	ENSPTRG00000010367	ENSGGOG00000007070	ENSPPYG00000009457	ENSMMUG00000005599
ENSG00000162877	ENSPTRG00000001907	ENSGGOG00000017097	ENSPPYG00000000296	ENSMMUG00000003673
ENSG00000178921	ENSPTRG00000008735	ENSGGOG00000008599	ENSPPYG00000007955	ENSMMUG00000013536
ENSG00000104765	ENSPTRG00000020097	ENSGGOG00000008402	ENSPPYG00000018456	ENSMMUG00000023646
ENSG00000204576	ENSPTRG00000017929	ENSGGOG00000014604	ENSPPYG00000016409	ENSMMUG00000013893
ENSG00000116586	ENSPTRG00000001445	ENSGGOG00000006818	ENSPPYG00000000731	ENSMMUG00000012126
ENSG00000047621	ENSPTRG00000004553	ENSGGOG00000025071	ENSPPYG00000004167	ENSMMUG00000015188
ENSG00000243989	ENSPTRG00000014986	ENSGGOG00000016084	ENSPPYG00000013819	ENSMMUG00000003646
ENSG00000149932	ENSPTRG00000007976	ENSGGOG00000011972	ENSPPYG00000007251	ENSMMUG00000020273
ENSG00000104522	ENSPTRG00000020662	ENSGGOG00000002394	ENSPPYG00000018941	ENSMMUG00000014664
ENSG00000114735	ENSPTRG00000014966	ENSGGOG00000014924	ENSPPYG00000013837	ENSMMUG00000010498
ENSG00000125975	ENSPTRG00000013441	ENSGGOG00000006887	ENSPPYG00000010955	ENSMMUG00000007344
ENSG00000117148	ENSPTRG00000000249	ENSGGOG00000014704	ENSPPYG00000001804	ENSMMUG00000010852
ENSG00000141391	ENSPTRG00000009880	ENSGGOG00000022115	ENSPPYG00000008989	ENSMMUG00000023281
ENSG00000101158	ENSPTRG00000013678	ENSGGOG00000006713	ENSPPYG00000011178	ENSMMUG00000015390
ENSG00000099968	ENSPTRG00000014040	ENSGGOG00000010551	ENSPPYG00000011561	ENSMMUG00000021476
ENSG00000174749	ENSPTRG00000016372	ENSGGOG00000023800	ENSPPYG00000015004	ENSMMUG00000010698
ENSG00000121207	ENSPTRG00000016537	ENSGGOG00000001772	ENSPPYG00000015143	ENSMMUG00000003939
ENSG00000035115	ENSPTRG00000011604	ENSGGOG00000000873	ENSPPYG00000012695	ENSMMUG00000017096
ENSG00000089199	ENSPTRG00000013230	ENSGGOG00000008592	ENSPPYG00000010690	ENSMMUG00000013722
ENSG00000136937	ENSPTRG00000021167	ENSGGOG00000001376	ENSPPYG00000019426	ENSMMUG00000012281
ENSG00000166575	ENSPTRG00000004150	ENSGGOG00000002577	ENSPPYG00000003751	ENSMMUG00000010229
ENSG00000189157	ENSPTRG00000016187	ENSGGOG00000009455	ENSPPYG00000014860	ENSMMUG00000020914
ENSG00000198173	ENSPTRG00000028300	ENSGGOG00000001474	ENSPPYG00000020234	ENSMMUG00000011104
ENSG00000189132	ENSPTRG00000028304	ENSGGOG00000001615	ENSPPYG00000020225	ENSMMUG00000001557
ENSG00000164049	ENSPTRG00000014883	ENSGGOG00000022457	ENSPPYG00000013907	ENSMMUG00000003079
ENSG00000138823	ENSPTRG00000023619	ENSGGOG00000000443	ENSPPYG00000014953	ENSMMUG00000009091
ENSG00000163320	ENSPTRG00000033805	ENSGGOG00000015651	ENSPPYG00000013642	ENSMMUG00000005239
ENSG00000143183	ENSPTRG00000001618	ENSGGOG00000016724	ENSPPYG00000000565	ENSMMUG00000005585
ENSG00000196850	ENSPTRG00000022735	ENSGGOG00000006419	ENSPPYG00000004952	ENSMMUG00000013156
ENSG00000172301	ENSPTRG00000008976	ENSGGOG00000007292	ENSPPYG00000008153	ENSMMUG00000020401
ENSG00000000419	ENSPTRG00000013625	ENSGGOG00000008993	ENSPPYG00000011131	ENSMMUG00000002759
ENSG00000120533	ENSPTRG00000020510	ENSGGOG00000016540	ENSPPYG00000025888	ENSMMUG00000006104
ENSG00000116209	ENSPTRG00000000764	ENSGGOG00000007981	ENSPPYG00000001324	ENSMMUG00000007183
ENSG00000105696	ENSPTRG00000010717	ENSGGOG00000011271	ENSPPYG00000009749	ENSMMUG00000009988
ENSG00000214954	ENSPTRG00000020414	ENSGGOG00000010204	ENSPPYG00000018739	ENSMMUG00000019478
ENSG00000198574	ENSPTRG00000024320	ENSGGOG00000014121	ENSPPYG00000000584	ENSMMUG00000008511
ENSG00000167085	ENSPTRG00000009376	ENSGGOG00000028002	ENSPPYG00000008920	ENSMMUG00000000156
ENSG00000186714	ENSPTRG00000003479	ENSGGOG00000002801	ENSPPYG00000003380	ENSMMUG00000009028
ENSG00000175175	ENSPTRG00000009459	ENSGGOG00000007728	ENSPPYG00000008816	ENSMMUG00000009139
ENSG00000163644	ENSPTRG00000016271	ENSGGOG00000002763	ENSPPYG00000014923	ENSMMUG00000004561
ENSG00000103275	ENSPTRG00000007587	ENSGGOG00000011639	ENSPPYG00000006946	ENSMMUG00000003654
ENSG00000126581	ENSPTRG00000022819	ENSGGOG00000001588	ENSPPYG00000008373	ENSMMUG00000029971
ENSG00000132323	ENSPTRG00000013088	ENSGGOG00000000098	ENSPPYG00000013320	ENSMMUG00000018908
ENSG00000124444	ENSPTRG00000011088	ENSGGOG00000009168	ENSPPYG00000010067	ENSMMUG00000004469
ENSG00000130182	ENSPTRG00000007684	ENSGGOG00000011760	ENSPPYG00000007033	ENSMMUG00000009484
ENSG00000166152	ENSPTRG00000008098	ENSGGOG00000008081	ENSPPYG00000007333	ENSMMUG00000019881
ENSG00000196932	ENSPTRG00000002530	ENSGGOG00000003595	ENSPPYG00000002419	ENSMMUG00000014529
ENSG00000152380	ENSPTRG00000017039	ENSGGOG00000016422	ENSPPYG00000015598	ENSMMUG00000019459
ENSG00000162391	ENSPTRG00000000772	ENSGGOG00000009946	ENSPPYG00000001314	ENSMMUG00000013680
ENSG00000117122	ENSPTRG00000000239	ENSGGOG00000016244	ENSPPYG00000001814	ENSMMUG00000001420
ENSG00000117899	ENSPTRG00000007366	ENSGGOG00000027583	ENSPPYG00000006717	ENSMMUG00000009409
ENSG00000115263	ENSPTRG00000012580	ENSGGOG00000001777	ENSPPYG00000012885	ENSMMUG00000003198
ENSG00000120334	ENSPTRG00000001697	ENSGGOG00000014416	ENSPPYG00000000494	ENSMMUG00000008572
ENSG00000130783	ENSPTRG00000005585	ENSGGOG00000000255	ENSPPYG00000005074	ENSMMUG00000017102
ENSG00000096264	ENSPTRG00000018154	ENSGGOG00000001471	ENSPPYG00000016594	ENSMMUG00000003675
ENSG00000116205	ENSPTRG00000000765	ENSGGOG00000000929	ENSPPYG00000001323	ENSMMUG00000014218
ENSG00000138207	ENSPTRG00000002768	ENSGGOG00000008167	ENSPPYG00000002493	ENSMMUG00000014711
ENSG00000166960	ENSPTRG00000009961	ENSGGOG00000023038	ENSPPYG00000009098	ENSMMUG00000004328
ENSG00000178585	ENSPTRG00000000122	ENSGGOG00000012419	ENSPPYG00000001907	ENSMMUG00000014969
ENSG00000157796	ENSPTRG00000015990	ENSGGOG00000005922	ENSPPYG00000014672	ENSMMUG00000002756
ENSG00000178982	ENSPTRG00000010934	ENSGGOG00000016808	ENSPPYG00000025857	ENSMMUG00000028767
ENSG00000175756	ENSPTRG00000000027	ENSGGOG00000008239	ENSPPYG00000002008	ENSMMUG00000015830
ENSG00000142698	ENSPTRG00000000512	ENSGGOG00000002112	ENSPPYG00000001569	ENSMMUG00000000952
ENSG00000119596	ENSPTRG00000006541	ENSGGOG00000014195	ENSPPYG00000006231	ENSMMUG00000004255
ENSG00000138449	ENSPTRG00000012731	ENSGGOG00000027389	ENSPPYG00000013014	ENSMMUG00000003506
ENSG00000178997	ENSPTRG00000006941	ENSGGOG00000004594	ENSPPYG00000006369	ENSMMUG00000013991
ENSG00000125899	ENSPTRG00000013251	ENSGGOG00000003436	ENSPPYG00000010709	ENSMMUG00000003496
ENSG00000176340	ENSPTRG00000003816	ENSGGOG00000006870	ENSPPYG00000003122	ENSMMUG00000031143
ENSG00000120306	ENSPTRG00000017309	ENSGGOG00000010258	ENSPPYG00000015850	ENSMMUG00000018574
ENSG00000132432	ENSPTRG00000019195	ENSGGOG00000005866	ENSPPYG00000017551	ENSMMUG00000008366
ENSG00000104112	ENSPTRG00000007077	ENSGGOG00000002662	ENSPPYG00000006477	ENSMMUG00000017435
ENSG00000159625	ENSPTRG00000008165	ENSGGOG00000008464	ENSPPYG00000007396	ENSMMUG00000015692
ENSG00000135506	ENSPTRG00000005144	ENSGGOG00000001393	ENSPPYG00000004700	ENSMMUG00000020710
ENSG00000068912	ENSPTRG00000011918	ENSGGOG00000000544	ENSPPYG00000012414	ENSMMUG00000010640
ENSG00000227507	ENSPTRG00000017966	ENSGGOG00000006020	ENSPPYG00000016438	ENSMMUG00000008849
ENSG00000173137	ENSPTRG00000020698	ENSGGOG00000016170	ENSPPYG00000018972	ENSMMUG00000007376
ENSG00000063761	ENSPTRG00000006588	ENSGGOG00000009934	ENSPPYG00000006033	ENSMMUG00000023627
ENSG00000070785	ENSPTRG00000000665	ENSGGOG00000000267	ENSPPYG00000001421	ENSMMUG00000005342
ENSG00000166685	ENSPTRG00000009595	ENSGGOG00000014608	ENSPPYG00000008586	ENSMMUG00000001266
ENSG00000121766	ENSPTRG00000000456	ENSGGOG00000009126	ENSPPYG00000001617	ENSMMUG00000012156
ENSG00000181744	ENSPTRG00000015492	ENSGGOG00000015140	ENSPPYG00000014182	ENSMMUG00000017055
ENSG00000136541	ENSPTRG00000012551	ENSGGOG00000009944	ENSPPYG00000012862	ENSMMUG00000003345
ENSG00000183644	ENSPTRG00000004266	ENSGGOG00000003072	ENSPPYG00000003861	ENSMMUG00000021439
ENSG00000150637	ENSPTRG00000010102	ENSGGOG00000006047	ENSPPYG00000009232	ENSMMUG00000009241
ENSG00000179630	ENSPTRG00000005834	ENSGGOG00000008935	ENSPPYG00000005327	ENSMMUG00000011308
ENSG00000163701	ENSPTRG00000014602	ENSGGOG00000012145	ENSPPYG00000013673	ENSMMUG00000018281
ENSG00000167194	ENSPTRG00000007981	ENSGGOG00000012028	ENSPPYG00000007247	ENSMMUG00000012245
ENSG00000169567	ENSPTRG00000017206	ENSGGOG00000011967	ENSPPYG00000015747	ENSMMUG00000009985
ENSG00000113048	ENSPTRG00000016967	ENSGGOG00000010683	ENSPPYG00000015542	ENSMMUG00000017905
ENSG00000137693	ENSPTRG00000004211	ENSGGOG00000005796	ENSPPYG00000003806	ENSMMUG00000032445
ENSG00000018408	ENSPTRG00000015519	ENSGGOG00000000214	ENSPPYG00000014199	ENSMMUG00000018982
ENSG00000133858	ENSPTRG00000005224	ENSGGOG00000025994	ENSPPYG00000004773	ENSMMUG00000020943
ENSG00000148362	ENSPTRG00000028979	ENSGGOG00000011640	ENSPPYG00000019797	ENSMMUG00000021432
ENSG00000170634	ENSPTRG00000011921	ENSGGOG00000011114	ENSPPYG00000012410	ENSMMUG00000002152
ENSG00000132300	ENSPTRG00000012149	ENSGGOG00000001793	ENSPPYG00000012216	ENSMMUG00000015820
ENSG00000170854	ENSPTRG00000015142	ENSGGOG00000016225	ENSPPYG00000013621	ENSMMUG00000017872
ENSG00000106771	ENSPTRG00000021237	ENSGGOG00000001950	ENSPPYG00000019485	ENSMMUG00000000695
ENSG00000169762	ENSPTRG00000015933	ENSGGOG00000011812	ENSPPYG00000014621	ENSMMUG00000001747
ENSG00000134086	ENSPTRG00000030309	ENSGGOG00000010456	ENSPPYG00000013663	ENSMMUG00000022491
ENSG00000119599	ENSPTRG00000006507	ENSGGOG00000003815	ENSPPYG00000005965	ENSMMUG00000003625
ENSG00000128564	ENSPTRG00000019521	ENSGGOG00000027138	ENSPPYG00000017440	ENSMMUG00000010164
ENSG00000204850	ENSPTRG00000028962	ENSGGOG00000015668	ENSPPYG00000010153	ENSMMUG00000012877
ENSG00000121931	ENSPTRG00000001086	ENSGGOG00000007251	ENSPPYG00000001042	ENSMMUG00000000812
ENSG00000177455	ENSPTRG00000007944	ENSGGOG00000016827	ENSPPYG00000007223	ENSMMUG00000006880
ENSG00000167264	ENSPTRG00000008259	ENSGGOG00000007381	ENSPPYG00000007482	ENSMMUG00000021841
ENSG00000164109	ENSPTRG00000016401	ENSGGOG00000002516	ENSPPYG00000015029	ENSMMUG00000004875
ENSG00000165084	ENSPTRG00000020325	ENSGGOG00000015731	ENSPPYG00000018653	ENSMMUG00000004573
ENSG00000078487	ENSPTRG00000019486	ENSGGOG00000005363	ENSPPYG00000017410	ENSMMUG00000012720
ENSG00000175336	ENSPTRG00000005096	ENSGGOG00000006142	ENSPPYG00000004659	ENSMMUG00000000805
ENSG00000139324	ENSPTRG00000005280	ENSGGOG00000012696	ENSPPYG00000004815	ENSMMUG00000015864
ENSG00000166451	ENSPTRG00000008383	ENSGGOG00000002868	ENSPPYG00000007582	ENSMMUG00000013082
ENSG00000137876	ENSPTRG00000007094	ENSGGOG00000005195	ENSPPYG00000006495	ENSMMUG00000020693
ENSG00000118162	ENSPTRG00000011210	ENSGGOG00000000702	ENSPPYG00000010176	ENSMMUG00000014723
ENSG00000166959	ENSPTRG00000003718	ENSGGOG00000000229	ENSPPYG00000003208	ENSMMUG00000011166
ENSG00000166961	ENSPTRG00000003719	ENSGGOG00000011837	ENSPPYG00000004097	ENSMMUG00000000017
ENSG00000071203	ENSPTRG00000003716	ENSGGOG00000004899	ENSPPYG00000003211	ENSMMUG00000011163
ENSG00000205560	ENSPTRG00000014548	ENSGGOG00000005632	ENSPPYG00000011994	ENSMMUG00000003121
ENSG00000110079	ENSPTRG00000003710	ENSGGOG00000002266	ENSPPYG00000003217	ENSMMUG00000020177
ENSG00000005469	ENSPTRG00000019367	ENSGGOG00000015962	ENSPPYG00000017846	ENSMMUG00000010787
ENSG00000169169	ENSPTRG00000011313	ENSGGOG00000012237	ENSPPYG00000010527	ENSMMUG00000014735
ENSG00000110090	ENSPTRG00000003987	ENSGGOG00000001670	ENSPPYG00000002967	ENSMMUG00000001780
ENSG00000095321	ENSPTRG00000021452	ENSGGOG00000006412	ENSPPYG00000019674	ENSMMUG00000011767
ENSG00000070748	ENSPTRG00000002489	ENSGGOG00000015179	ENSPPYG00000002256	ENSMMUG00000004692
ENSG00000109680	ENSPTRG00000015970	ENSGGOG00000025239	ENSPPYG00000014654	ENSMMUG00000019239
ENSG00000133687	ENSPTRG00000004800	ENSGGOG00000009789	ENSPPYG00000004392	ENSMMUG00000015817
ENSG00000115514	ENSPTRG00000012278	ENSGGOG00000024615	ENSPPYG00000014747	ENSMMUG00000018947
ENSG00000106305	ENSPTRG00000018903	ENSGGOG00000007974	ENSPPYG00000017342	ENSMMUG00000030420
ENSG00000143106	ENSPTRG00000001048	ENSGGOG00000006561	ENSPPYG00000001075	ENSMMUG00000005813
ENSG00000203973	ENSPTRG00000029780	ENSGGOG00000009806	ENSPPYG00000002513	ENSMMUG00000003489
ENSG00000163913	ENSPTRG00000015378	ENSGGOG00000010703	ENSPPYG00000013416	ENSMMUG00000012727
ENSG00000167874	ENSPTRG00000008711	ENSGGOG00000015315	ENSPPYG00000007936	ENSMMUG00000008176
ENSG00000142252	ENSPTRG00000011138	ENSGGOG00000025686	ENSPPYG00000010106	ENSMMUG00000022929
ENSG00000178172	ENSPTRG00000017386	ENSGGOG00000000159	ENSPPYG00000015923	ENSMMUG00000003491
ENSG00000183979	ENSPTRG00000023833	ENSGGOG00000013944	ENSPPYG00000008751	ENSMMUG00000012888
ENSG00000153936	ENSPTRG00000000927	ENSGGOG00000024009	ENSPPYG00000001183	ENSMMUG00000014056
ENSG00000111962	ENSPTRG00000018689	ENSGGOG00000005085	ENSPPYG00000017083	ENSMMUG00000014360
ENSG00000109610	ENSPTRG00000015956	ENSGGOG00000024378	ENSPPYG00000014642	ENSMMUG00000002612
ENSG00000142168	ENSPTRG00000013847	ENSGGOG00000015554	ENSPPYG00000011354	ENSMMUG00000001711
ENSG00000173992	ENSPTRG00000003931	ENSGGOG00000009638	ENSPPYG00000003016	ENSMMUG00000005513
ENSG00000197301	ENSPTRG00000024306	ENSGGOG00000007357	ENSPPYG00000004737	ENSMMUG00000031769
ENSG00000115850	ENSPTRG00000012497	ENSGGOG00000002058	ENSPPYG00000012820	ENSMMUG00000012250
ENSG00000133116	ENSPTRG00000005772	ENSGGOG00000007260	ENSPPYG00000005270	ENSMMUG00000017048
ENSG00000188501	ENSPTRG00000007197	ENSGGOG00000006350	ENSPPYG00000006580	ENSMMUG00000017447
ENSG00000134962	ENSPTRG00000015992	ENSGGOG00000013647	ENSPPYG00000014674	ENSMMUG00000008834
ENSG00000165609	ENSPTRG00000002294	ENSGGOG00000006325	ENSPPYG00000002091	ENSMMUG00000017141
ENSG00000177885	ENSPTRG00000009642	ENSGGOG00000006122	ENSPPYG00000008626	ENSMMUG00000004756
ENSG00000179104	ENSPTRG00000005268	ENSGGOG00000028180	ENSPPYG00000004806	ENSMMUG00000011305
ENSG00000071051	ENSPTRG00000012316	ENSGGOG00000014764	ENSPPYG00000012125	ENSMMUG00000001390
ENSG00000100351	ENSPTRG00000014404	ENSGGOG00000001476	ENSPPYG00000011846	ENSMMUG00000004880
ENSG00000129636	ENSPTRG00000008089	ENSGGOG00000003004	ENSPPYG00000007324	ENSMMUG00000004717
ENSG00000104691	ENSPTRG00000020139	ENSGGOG00000016076	ENSPPYG00000018490	ENSMMUG00000029011
ENSG00000087087	ENSPTRG00000019511	ENSGGOG00000001508	ENSPPYG00000017432	ENSMMUG00000021255
ENSG00000155111	ENSPTRG00000018500	ENSGGOG00000012779	ENSPPYG00000016923	ENSMMUG00000020637
ENSG00000132964	ENSPTRG00000005724	ENSGGOG00000006569	ENSPPYG00000005229	ENSMMUG00000014841
ENSG00000142655	ENSPTRG00000000132	ENSGGOG00000012729	ENSPPYG00000001898	ENSMMUG00000019979
ENSG00000115145	ENSPTRG00000012540	ENSGGOG00000011441	ENSPPYG00000012850	ENSMMUG00000010527
ENSG00000136738	ENSPTRG00000002333	ENSGGOG00000000306	ENSPPYG00000002126	ENSMMUG00000001700
ENSG00000041357	ENSPTRG00000007345	ENSGGOG00000000191	ENSPPYG00000006699	ENSMMUG00000010740
ENSG00000137101	ENSPTRG00000020912	ENSGGOG00000017153	ENSPPYG00000019094	ENSMMUG00000016318
ENSG00000101438	ENSPTRG00000013492	ENSGGOG00000011108	ENSPPYG00000011003	ENSMMUG00000003376
ENSG00000185662	ENSPTRG00000017525	ENSGGOG00000004301	ENSPPYG00000016039	ENSMMUG00000016007
ENSG00000156504	ENSPTRG00000022290	ENSGGOG00000025221	ENSPPYG00000020736	ENSMMUG00000016948
ENSG00000197948	ENSPTRG00000023689	ENSGGOG00000016391	ENSPPYG00000015891	ENSMMUG00000012593
ENSG00000215428	ENSPTRG00000030753	ENSGGOG00000025326	ENSPPYG00000005964	ENSMMUG00000031187
ENSG00000174231	ENSPTRG00000008531	ENSGGOG00000005516	ENSPPYG00000007777	ENSMMUG00000004820
ENSG00000167325	ENSPTRG00000003207	ENSGGOG00000014160	ENSPPYG00000003625	ENSMMUG00000003962
ENSG00000129810	ENSPTRG00000014686	ENSGGOG00000006380	ENSPPYG00000014071	ENSMMUG00000020341
ENSG00000128039	ENSPTRG00000016070	ENSGGOG00000022870	ENSPPYG00000014764	ENSMMUG00000010113
ENSG00000206043	ENSPTRG00000029279	ENSGGOG00000014525	ENSPPYG00000009241	ENSMMUG00000020905
ENSG00000198730	ENSPTRG00000023779	ENSGGOG00000011435	ENSPPYG00000003486	ENSMMUG00000011438
ENSG00000189051	ENSPTRG00000008743	ENSGGOG00000003704	ENSPPYG00000008851	ENSMMUG00000008756
ENSG00000070061	ENSPTRG00000021233	ENSGGOG00000004204	ENSPPYG00000019482	ENSMMUG00000019357
ENSG00000049541	ENSPTRG00000019289	ENSGGOG00000025281	ENSPPYG00000017487	ENSMMUG00000003843
ENSG00000119705	ENSPTRG00000030691	ENSGGOG00000011059	ENSPPYG00000006030	ENSMMUG00000029256
ENSG00000130313	ENSPTRG00000010677	ENSGGOG00000003926	ENSPPYG00000009717	ENSMMUG00000000195
ENSG00000138768	ENSPTRG00000016176	ENSGGOG00000024897	ENSPPYG00000014847	ENSMMUG00000021835
ENSG00000177082	ENSPTRG00000007402	ENSGGOG00000014625	ENSPPYG00000006879	ENSMMUG00000002403
ENSG00000175018	ENSPTRG00000003037	ENSGGOG00000007492	ENSPPYG00000002747	ENSMMUG00000021270
ENSG00000130520	ENSPTRG00000031470	ENSGGOG00000012914	ENSPPYG00000009736	ENSMMUG00000004405
ENSG00000163485	ENSPTRG00000001867	ENSGGOG00000009895	ENSPPYG00000000337	ENSMMUG00000008714
ENSG00000121933	ENSPTRG00000001101	ENSGGOG00000005924	ENSPPYG00000001030	ENSMMUG00000003581
ENSG00000128271	ENSPTRG00000014173	ENSGGOG00000012720	ENSPPYG00000011645	ENSMMUG00000000261
ENSG00000147262	ENSPTRG00000023895	ENSGGOG00000028324	ENSPPYG00000020716	ENSMMUG00000008388
ENSG00000244274	ENSPTRG00000013544	ENSGGOG00000004164	ENSPPYG00000011055	ENSMMUG00000003409
ENSG00000170425	ENSPTRG00000008806	ENSGGOG00000001644	ENSPPYG00000008010	ENSMMUG00000020399
ENSG00000078804	ENSPTRG00000013420	ENSGGOG00000004118	ENSPPYG00000010940	ENSMMUG00000010714
ENSG00000047579	ENSPTRG00000017744	ENSGGOG00000005548	ENSPPYG00000016251	ENSMMUG00000015363
ENSG00000174106	ENSPTRG00000005180	ENSGGOG00000006729	ENSPPYG00000004734	ENSMMUG00000016892
ENSG00000164938	ENSPTRG00000020435	ENSGGOG00000009191	ENSPPYG00000018758	ENSMMUG00000005360
ENSG00000174547	ENSPTRG00000003924	ENSGGOG00000001300	ENSPPYG00000003025	ENSMMUG00000008876
ENSG00000135372	ENSPTRG00000003494	ENSGGOG00000014560	ENSPPYG00000003367	ENSMMUG00000021646
ENSG00000161904	ENSPTRG00000018057	ENSGGOG00000008126	ENSPPYG00000016510	ENSMMUG00000021734
ENSG00000108961	ENSPTRG00000008737	ENSGGOG00000011083	ENSPPYG00000007956	ENSMMUG00000013540
ENSG00000170903	ENSPTRG00000004234	ENSGGOG00000009947	ENSPPYG00000003829	ENSMMUG00000010988
ENSG00000110074	ENSPTRG00000004457	ENSGGOG00000009413	ENSPPYG00000004046	ENSMMUG00000007944
ENSG00000137812	ENSPTRG00000006925	ENSGGOG00000021998	ENSPPYG00000006356	ENSMMUG00000001288
ENSG00000145491	ENSPTRG00000016728	ENSGGOG00000004935	ENSPPYG00000015345	ENSMMUG00000009761
ENSG00000002330	ENSPTRG00000003830	ENSGGOG00000012256	ENSPPYG00000003110	ENSMMUG00000012952
ENSG00000100578	ENSPTRG00000006395	ENSGGOG00000023197	ENSPPYG00000005860	ENSMMUG00000001084
ENSG00000129596	ENSPTRG00000017153	ENSGGOG00000016315	ENSPPYG00000015698	ENSMMUG00000015283
ENSG00000172350	ENSPTRG00000004373	ENSGGOG00000012500	ENSPPYG00000003958	ENSMMUG00000013799
ENSG00000160179	ENSPTRG00000013937	ENSGGOG00000014667	ENSPPYG00000011448	ENSMMUG00000018058
ENSG00000118777	ENSPTRG00000016270	ENSGGOG00000002002	ENSPPYG00000014922	ENSMMUG00000008797
ENSG00000145868	ENSPTRG00000017388	ENSGGOG00000004687	ENSPPYG00000015927	ENSMMUG00000016908
ENSG00000214308	ENSPTRG00000033810	ENSGGOG00000003166	ENSPPYG00000002718	ENSMMUG00000021139
ENSG00000136560	ENSPTRG00000012574	ENSGGOG00000002300	ENSPPYG00000012880	ENSMMUG00000001680
ENSG00000067064	ENSPTRG00000002239	ENSGGOG00000000934	ENSPPYG00000002039	ENSMMUG00000017115
ENSG00000114098	ENSPTRG00000015442	ENSGGOG00000023535	ENSPPYG00000014140	ENSMMUG00000021285
ENSG00000136044	ENSPTRG00000005384	ENSGGOG00000013151	ENSPPYG00000004900	ENSMMUG00000009524
ENSG00000100385	ENSPTRG00000014328	ENSGGOG00000002259	ENSPPYG00000011788	ENSMMUG00000005417
ENSG00000137133	ENSPTRG00000020923	ENSGGOG00000011265	ENSPPYG00000019082	ENSMMUG00000016337
ENSG00000154127	ENSPTRG00000004400	ENSGGOG00000000599	ENSPPYG00000003983	ENSMMUG00000002919
ENSG00000160185	ENSPTRG00000013943	ENSGGOG00000012038	ENSPPYG00000011453	ENSMMUG00000018081
ENSG00000173599	ENSPTRG00000023133	ENSGGOG00000014481	ENSPPYG00000003005	ENSMMUG00000004533
ENSG00000204424	ENSPTRG00000017978	ENSGGOG00000009984	ENSPPYG00000016451	ENSMMUG00000015687
ENSG00000142444	ENSPTRG00000010487	ENSGGOG00000000698	ENSPPYG00000009567	ENSMMUG00000007318
ENSG00000149021	ENSPTRG00000003765	ENSGGOG00000001795	ENSPPYG00000003165	ENSMMUG00000031123
ENSG00000153904	ENSPTRG00000000915	ENSGGOG00000010048	ENSPPYG00000001193	ENSMMUG00000014573
ENSG00000135778	ENSPTRG00000002116	ENSGGOG00000015198	ENSPPYG00000000108	ENSMMUG00000012614
ENSG00000183396	ENSPTRG00000014893	ENSGGOG00000003721	ENSPPYG00000013897	ENSMMUG00000014706
ENSG00000185862	ENSPTRG00000008972	ENSGGOG00000005182	ENSPPYG00000008149	ENSMMUG00000008603
ENSG00000185056	ENSPTRG00000017546	ENSGGOG00000013448	ENSPPYG00000016059	ENSMMUG00000003318
ENSG00000156026	ENSPTRG00000022948	ENSGGOG00000023366	ENSPPYG00000002351	ENSMMUG00000020402
ENSG00000146352	ENSPTRG00000018566	ENSGGOG00000027351	ENSPPYG00000016981	ENSMMUG00000018176
ENSG00000213722	ENSPTRG00000034085	ENSGGOG00000011324	ENSPPYG00000016455	ENSMMUG00000015697
ENSG00000177182	ENSPTRG00000020288	ENSGGOG00000007625	ENSPPYG00000018621	ENSMMUG00000008774
ENSG00000102409	ENSPTRG00000022122	ENSGGOG00000001248	ENSPPYG00000020575	ENSMMUG00000004150
ENSG00000124120	ENSPTRG00000013521	ENSGGOG00000004790	ENSPPYG00000011034	ENSMMUG00000013968
ENSG00000140522	ENSPTRG00000007429	ENSGGOG00000011688	ENSPPYG00000006761	ENSMMUG00000014420
ENSG00000133169	ENSPTRG00000022120	ENSGGOG00000022009	ENSPPYG00000020573	ENSMMUG00000002173
ENSG00000184515	ENSPTRG00000022114	ENSGGOG00000013894	ENSPPYG00000020564	ENSMMUG00000018769
ENSG00000137561	ENSPTRG00000020294	ENSGGOG00000004878	ENSPPYG00000018625	ENSMMUG00000009147
ENSG00000133134	ENSPTRG00000022124	ENSGGOG00000022028	ENSPPYG00000020578	ENSMMUG00000004155
ENSG00000162692	ENSPTRG00000001009	ENSGGOG00000003275	ENSPPYG00000001112	ENSMMUG00000022906
ENSG00000142871	ENSPTRG00000000916	ENSGGOG00000006978	ENSPPYG00000001192	ENSMMUG00000013197
ENSG00000136999	ENSPTRG00000020531	ENSGGOG00000002777	ENSPPYG00000018841	ENSMMUG00000005631
ENSG00000112761	ENSPTRG00000018512	ENSGGOG00000004894	ENSPPYG00000016931	ENSMMUG00000012582
ENSG00000104415	ENSPTRG00000020602	ENSGGOG00000015201	ENSPPYG00000018894	ENSMMUG00000010199
ENSG00000118523	ENSPTRG00000018605	ENSGGOG00000026479	ENSPPYG00000017011	ENSMMUG00000014150
ENSG00000064205	ENSPTRG00000013526	ENSGGOG00000024218	ENSPPYG00000011039	ENSMMUG00000010605
ENSG00000175538	ENSPTRG00000004065	ENSGGOG00000012226	ENSPPYG00000003675	ENSMMUG00000005450
ENSG00000100220	ENSPTRG00000014287	ENSGGOG00000011402	ENSPPYG00000011752	ENSMMUG00000006720
ENSG00000109118	ENSPTRG00000008941	ENSGGOG00000012335	ENSPPYG00000008116	ENSMMUG00000021554
ENSG00000129347	ENSPTRG00000010476	ENSGGOG00000014637	ENSPPYG00000009556	ENSMMUG00000011951
ENSG00000061987	ENSPTRG00000005164	ENSGGOG00000012086	ENSPPYG00000004718	ENSMMUG00000000956
ENSG00000175595	ENSPTRG00000007789	ENSGGOG00000014242	ENSPPYG00000007121	ENSMMUG00000015665
ENSG00000086827	ENSPTRG00000004297	ENSGGOG00000015283	ENSPPYG00000003887	ENSMMUG00000023772
ENSG00000168036	ENSPTRG00000023062	ENSGGOG00000001840	ENSPPYG00000013986	ENSMMUG00000014627
ENSG00000143753	ENSPTRG00000002023	ENSGGOG00000009270	ENSPPYG00000010649	ENSMMUG00000002400
ENSG00000168350	ENSPTRG00000006716	ENSGGOG00000005888	ENSPPYG00000006139	ENSMMUG00000015437
ENSG00000130811	ENSPTRG00000010460	ENSGGOG00000005434	ENSPPYG00000009544	ENSMMUG00000017217
ENSG00000169957	ENSPTRG00000008006	ENSGGOG00000002196	ENSPPYG00000007277	ENSMMUG00000016879
ENSG00000198816	ENSPTRG00000029154	ENSGGOG00000010641	ENSPPYG00000009476	ENSMMUG00000011388
ENSG00000176472	ENSPTRG00000011083	ENSGGOG00000003958	ENSPPYG00000010062	ENSMMUG00000019265
ENSG00000150459	ENSPTRG00000005692	ENSGGOG00000014535	ENSPPYG00000005198	ENSMMUG00000010416
ENSG00000203667	ENSPTRG00000030086	ENSGGOG00000028397	ENSPPYG00000000053	ENSMMUG00000031175
ENSG00000165309	ENSPTRG00000002356	ENSGGOG00000015798	ENSPPYG00000002147	ENSMMUG00000010384
ENSG00000204444	ENSPTRG00000017972	ENSGGOG00000024452	ENSPPYG00000016445	ENSMMUG00000005303
ENSG00000140876	ENSPTRG00000008373	ENSGGOG00000017049	ENSPPYG00000007573	ENSMMUG00000011795
ENSG00000162062	ENSPTRG00000007650	ENSGGOG00000011900	ENSPPYG00000006999	ENSMMUG00000000002
ENSG00000135164	ENSPTRG00000019364	ENSGGOG00000002781	ENSPPYG00000017849	ENSMMUG00000010781
ENSG00000125482	ENSPTRG00000021496	ENSGGOG00000008285	ENSPPYG00000019709	ENSMMUG00000006833
ENSG00000134330	ENSPTRG00000011639	ENSGGOG00000001760	ENSPPYG00000012665	ENSMMUG00000018045
ENSG00000173801	ENSPTRG00000009178	ENSGGOG00000010104	ENSPPYG00000008410	ENSMMUG00000013048
ENSG00000010282	ENSPTRG00000014800	ENSGGOG00000007038	ENSPPYG00000013976	ENSMMUG00000021245
ENSG00000104808	ENSPTRG00000011266	ENSGGOG00000001203	ENSPPYG00000010221	ENSMMUG00000003905
ENSG00000136448	ENSPTRG00000009295	ENSGGOG00000014422	ENSPPYG00000008314	ENSMMUG00000013586
ENSG00000152465	ENSPTRG00000002319	ENSGGOG00000010188	ENSPPYG00000002114	ENSMMUG00000007680
ENSG00000175455	ENSPTRG00000015308	ENSGGOG00000006811	ENSPPYG00000013470	ENSMMUG00000008301
ENSG00000162461	ENSPTRG00000000206	ENSGGOG00000015182	ENSPPYG00000001839	ENSMMUG00000016283
ENSG00000154642	ENSPTRG00000013798	ENSGGOG00000027981	ENSPPYG00000011297	ENSMMUG00000019155
ENSG00000163902	ENSPTRG00000015358	ENSGGOG00000013966	ENSPPYG00000013432	ENSMMUG00000018321
ENSG00000169126	ENSPTRG00000002386	ENSGGOG00000014550	ENSPPYG00000002174	ENSMMUG00000020661
ENSG00000175894	ENSPTRG00000013980	ENSGGOG00000002047	ENSPPYG00000011488	ENSMMUG00000022556
ENSG00000170775	ENSPTRG00000019646	ENSGGOG00000004389	ENSPPYG00000017963	ENSMMUG00000010664
ENSG00000102239	ENSPTRG00000022314	ENSGGOG00000003297	ENSPPYG00000020764	ENSMMUG00000006449
ENSG00000151617	ENSPTRG00000016494	ENSGGOG00000000619	ENSPPYG00000015109	ENSMMUG00000003659
ENSG00000126010	ENSPTRG00000021696	ENSGGOG00000016880	ENSPPYG00000020152	ENSMMUG00000023688
ENSG00000103707	ENSPTRG00000007171	ENSGGOG00000001124	ENSPPYG00000006558	ENSMMUG00000014834
ENSG00000135577	ENSPTRG00000018661	ENSGGOG00000000876	ENSPPYG00000017054	ENSMMUG00000003423
ENSG00000155393	ENSPTRG00000008100	ENSGGOG00000000878	ENSPPYG00000007336	ENSMMUG00000020065
ENSG00000170075	ENSPTRG00000001845	ENSGGOG00000003800	ENSPPYG00000000353	ENSMMUG00000013788
ENSG00000119661	ENSPTRG00000006520	ENSGGOG00000015989	ENSPPYG00000005973	ENSMMUG00000004910
ENSG00000127837	ENSPTRG00000012913	ENSGGOG00000006883	ENSPPYG00000013166	ENSMMUG00000022812
ENSG00000169217	ENSPTRG00000007995	ENSGGOG00000014271	ENSPPYG00000007267	ENSMMUG00000021844
ENSG00000143543	ENSPTRG00000001369	ENSGGOG00000005608	ENSPPYG00000000791	ENSMMUG00000005010
ENSG00000130193	ENSPTRG00000020638	ENSGGOG00000002369	ENSPPYG00000018921	ENSMMUG00000018302
ENSG00000196839	ENSPTRG00000013524	ENSGGOG00000006856	ENSPPYG00000011038	ENSMMUG00000010603
ENSG00000142867	ENSPTRG00000000914	ENSGGOG00000012098	ENSPPYG00000001194	ENSMMUG00000005720
ENSG00000060982	ENSPTRG00000004772	ENSGGOG00000009816	ENSPPYG00000004365	ENSMMUG00000012223
ENSG00000105552	ENSPTRG00000011258	ENSGGOG00000003564	ENSPPYG00000010215	ENSMMUG00000010079
ENSG00000006712	ENSPTRG00000010964	ENSGGOG00000001843	ENSPPYG00000009964	ENSMMUG00000005552
ENSG00000100335	ENSPTRG00000014397	ENSGGOG00000010109	ENSPPYG00000011841	ENSMMUG00000004496
ENSG00000168209	ENSPTRG00000002611	ENSGGOG00000002759	ENSPPYG00000002354	ENSMMUG00000012299
ENSG00000177427	ENSPTRG00000008848	ENSGGOG00000003084	ENSPPYG00000008048	ENSMMUG00000018359
ENSG00000163156	ENSPTRG00000001279	ENSGGOG00000003357	ENSPPYG00000000874	ENSMMUG00000007900
ENSG00000143740	ENSPTRG00000002060	ENSGGOG00000008442	ENSPPYG00000000153	ENSMMUG00000001869
ENSG00000105341	ENSPTRG00000011028	ENSGGOG00000013041	ENSPPYG00000010018	ENSMMUG00000014348
ENSG00000125375	ENSPTRG00000006330	ENSGGOG00000015881	ENSPPYG00000005801	ENSMMUG00000002615
ENSG00000064886	ENSPTRG00000001092	ENSGGOG00000016018	ENSPPYG00000001038	ENSMMUG00000002455
ENSG00000143494	ENSPTRG00000001969	ENSGGOG00000004494	ENSPPYG00000000228	ENSMMUG00000011733
ENSG00000133048	ENSPTRG00000001869	ENSGGOG00000009912	ENSPPYG00000000335	ENSMMUG00000008711
ENSG00000085465	ENSPTRG00000001097	ENSGGOG00000005204	ENSPPYG00000001034	ENSMMUG00000003309
ENSG00000171804	ENSPTRG00000029026	ENSGGOG00000000028	ENSPPYG00000010525	ENSMMUG00000006820
ENSG00000134216	ENSPTRG00000001094	ENSGGOG00000008523	ENSPPYG00000001036	ENSMMUG00000008857
ENSG00000133063	ENSPTRG00000001870	ENSGGOG00000011183	ENSPPYG00000000334	ENSMMUG00000008709
ENSG00000164484	ENSPTRG00000018596	ENSGGOG00000013218	ENSPPYG00000017004	ENSMMUG00000006374
ENSG00000071246	ENSPTRG00000006568	ENSGGOG00000017033	ENSPPYG00000006013	ENSMMUG00000018553
ENSG00000206432	ENSPTRG00000029353	ENSGGOG00000026491	ENSPPYG00000009023	ENSMMUG00000032565
ENSG00000050130	ENSPTRG00000006400	ENSGGOG00000002463	ENSPPYG00000005865	ENSMMUG00000008715
ENSG00000213931	ENSPTRG00000022526	ENSGGOG00000024137	ENSPPYG00000003579	ENSMMUG00000030981
ENSG00000175324	ENSPTRG00000020169	ENSGGOG00000022658	ENSPPYG00000018521	ENSMMUG00000013774
ENSG00000128534	ENSPTRG00000019621	ENSGGOG00000028538	ENSPPYG00000017942	ENSMMUG00000015822
ENSG00000161544	ENSPTRG00000033861	ENSGGOG00000001385	ENSPPYG00000008661	ENSMMUG00000021045
ENSG00000153113	ENSPTRG00000017093	ENSGGOG00000009283	ENSPPYG00000015649	ENSMMUG00000002062
ENSG00000124237	ENSPTRG00000013667	ENSGGOG00000005869	ENSPPYG00000011168	ENSMMUG00000019947
ENSG00000206177	ENSPTRG00000031327	ENSGGOG00000007993	ENSPPYG00000006898	ENSMMUG00000000592
ENSG00000113905	ENSPTRG00000015716	ENSGGOG00000024591	ENSPPYG00000014382	ENSMMUG00000018910
ENSG00000164002	ENSPTRG00000000592	ENSGGOG00000024174	ENSPPYG00000001487	ENSMMUG00000020398
ENSG00000137692	ENSPTRG00000004223	ENSGGOG00000028011	ENSPPYG00000003816	ENSMMUG00000007008
ENSG00000139531	ENSPTRG00000005073	ENSGGOG00000023990	ENSPPYG00000004640	ENSMMUG00000007521
ENSG00000205885	ENSPTRG00000029814	ENSGGOG00000011547	ENSPPYG00000004221	ENSMMUG00000032160
ENSG00000176927	ENSPTRG00000008956	ENSGGOG00000010694	ENSPPYG00000008129	ENSMMUG00000012118
ENSG00000136155	ENSPTRG00000005944	ENSGGOG00000001153	ENSPPYG00000005426	ENSMMUG00000000048
ENSG00000171951	ENSPTRG00000012978	ENSGGOG00000026192	ENSPPYG00000013225	ENSMMUG00000018918
ENSG00000175224	ENSPTRG00000003549	ENSGGOG00000005689	ENSPPYG00000003320	ENSMMUG00000019672
ENSG00000109184	ENSPTRG00000016051	ENSGGOG00000014656	ENSPPYG00000014782	ENSMMUG00000008579
ENSG00000153561	ENSPTRG00000012158	ENSGGOG00000004021	ENSPPYG00000012209	ENSMMUG00000003523
ENSG00000145916	ENSPTRG00000017598	ENSGGOG00000000014	ENSPPYG00000016104	ENSMMUG00000018758
ENSG00000196900	ENSPTRG00000022761	ENSGGOG00000012192	ENSPPYG00000015728	ENSMMUG00000015958
ENSG00000171060	ENSPTRG00000019978	ENSGGOG00000010827	ENSPPYG00000018362	ENSMMUG00000010179
ENSG00000172336	ENSPTRG00000019504	ENSGGOG00000016492	ENSPPYG00000017426	ENSMMUG00000008581
ENSG00000055208	ENSPTRG00000018690	ENSGGOG00000016734	ENSPPYG00000017085	ENSMMUG00000014995
ENSG00000157625	ENSPTRG00000021771	ENSGGOG00000025392	ENSPPYG00000020219	ENSMMUG00000013981
ENSG00000150401	ENSPTRG00000006059	ENSGGOG00000027172	ENSPPYG00000005527	ENSMMUG00000016740
ENSG00000124098	ENSPTRG00000013645	ENSGGOG00000023044	ENSPPYG00000011147	ENSMMUG00000000069
ENSG00000103148	ENSPTRG00000007529	ENSGGOG00000010495	ENSPPYG00000006897	ENSMMUG00000000590
ENSG00000115665	ENSPTRG00000012325	ENSGGOG00000007818	ENSPPYG00000012131	ENSMMUG00000010166
ENSG00000122705	ENSPTRG00000020930	ENSGGOG00000013155	ENSPPYG00000019069	ENSMMUG00000006132
ENSG00000175416	ENSPTRG00000017562	ENSGGOG00000014346	ENSPPYG00000016072	ENSMMUG00000009058
ENSG00000125630	ENSPTRG00000012366	ENSGGOG00000013494	ENSPPYG00000012168	ENSMMUG00000009468
ENSG00000204954	ENSPTRG00000029559	ENSGGOG00000016103	ENSPPYG00000004889	ENSMMUG00000031591
ENSG00000180532	ENSPTRG00000011566	ENSGGOG00000005293	ENSPPYG00000010476	ENSMMUG00000005335
ENSG00000119943	ENSPTRG00000002824	ENSGGOG00000002504	ENSPPYG00000002547	ENSMMUG00000020603
ENSG00000105865	ENSPTRG00000019579	ENSGGOG00000003821	ENSPPYG00000017901	ENSMMUG00000030219
ENSG00000100479	ENSPTRG00000006319	ENSGGOG00000024205	ENSPPYG00000005791	ENSMMUG00000003913
ENSG00000142856	ENSPTRG00000000816	ENSGGOG00000004727	ENSPPYG00000001276	ENSMMUG00000020047
ENSG00000169764	ENSPTRG00000011976	ENSGGOG00000006283	ENSPPYG00000012371	ENSMMUG00000008770
ENSG00000169981	ENSPTRG00000014822	ENSGGOG00000012968	ENSPPYG00000013957	ENSMMUG00000031705
ENSG00000203797	ENSPTRG00000018498	ENSGGOG00000016346	ENSPPYG00000016921	ENSMMUG00000008185
ENSG00000197951	ENSPTRG00000022542	ENSGGOG00000014884	ENSPPYG00000010453	ENSMMUG00000021675
ENSG00000163792	ENSPTRG00000011753	ENSGGOG00000002612	ENSPPYG00000012560	ENSMMUG00000015867
ENSG00000150593	ENSPTRG00000002940	ENSGGOG00000025550	ENSPPYG00000002649	ENSMMUG00000017204
ENSG00000110887	ENSPTRG00000005411	ENSGGOG00000013247	ENSPPYG00000004925	ENSMMUG00000006893
ENSG00000125945	ENSPTRG00000000325	ENSGGOG00000011273	ENSPPYG00000001743	ENSMMUG00000010973
ENSG00000183615	ENSPTRG00000000478	ENSGGOG00000024395	ENSPPYG00000001597	ENSMMUG00000029057
ENSG00000196152	ENSPTRG00000021388	ENSGGOG00000000647	ENSPPYG00000019621	ENSMMUG00000021760
ENSG00000050426	ENSPTRG00000004947	ENSGGOG00000012094	ENSPPYG00000004520	ENSMMUG00000012453
ENSG00000173762	ENSPTRG00000009798	ENSGGOG00000009140	ENSPPYG00000008773	ENSMMUG00000029772
ENSG00000085511	ENSPTRG00000018778	ENSGGOG00000008360	ENSPPYG00000017155	ENSMMUG00000006143
ENSG00000124613	ENSPTRG00000017848	ENSGGOG00000012119	ENSPPYG00000016344	ENSMMUG00000008063
ENSG00000169057	ENSPTRG00000022424	ENSGGOG00000000222	ENSPPYG00000020866	ENSMMUG00000018704
ENSG00000129071	ENSPTRG00000015377	ENSGGOG00000010698	ENSPPYG00000013417	ENSMMUG00000012723
ENSG00000143162	ENSPTRG00000001635	ENSGGOG00000002145	ENSPPYG00000000550	ENSMMUG00000008161
ENSG00000149636	ENSPTRG00000013464	ENSGGOG00000014314	ENSPPYG00000010975	ENSMMUG00000005576
ENSG00000175874	ENSPTRG00000012292	ENSGGOG00000023491	ENSPPYG00000012105	ENSMMUG00000017356
ENSG00000102312	ENSPTRG00000021862	ENSGGOG00000004796	ENSPPYG00000020310	ENSMMUG00000018895
ENSG00000048471	ENSPTRG00000007785	ENSGGOG00000013589	ENSPPYG00000007118	ENSMMUG00000022897
ENSG00000182534	ENSPTRG00000009689	ENSGGOG00000014352	ENSPPYG00000008666	ENSMMUG00000022410
ENSG00000149926	ENSPTRG00000007982	ENSGGOG00000012035	ENSPPYG00000007246	ENSMMUG00000012246
ENSG00000167695	ENSPTRG00000008508	ENSGGOG00000015506	ENSPPYG00000007758	ENSMMUG00000023373
ENSG00000133640	ENSPTRG00000005271	ENSGGOG00000010081	ENSPPYG00000004808	ENSMMUG00000016535
ENSG00000089048	ENSPTRG00000013258	ENSGGOG00000006692	ENSPPYG00000010715	ENSMMUG00000012352
ENSG00000145734	ENSPTRG00000016961	ENSGGOG00000000517	ENSPPYG00000015535	ENSMMUG00000009057
ENSG00000171195	ENSPTRG00000016131	ENSGGOG00000012901	ENSPPYG00000014805	ENSMMUG00000019386
ENSG00000158019	ENSPTRG00000011783	ENSGGOG00000011445	ENSPPYG00000012532	ENSMMUG00000014461
ENSG00000186583	ENSPTRG00000020675	ENSGGOG00000015988	ENSPPYG00000018957	ENSMMUG00000004008
ENSG00000160284	ENSPTRG00000014016	ENSGGOG00000012943	ENSPPYG00000011529	ENSMMUG00000022327
ENSG00000134444	ENSPTRG00000010074	ENSGGOG00000015020	ENSPPYG00000009204	ENSMMUG00000002209
ENSG00000113068	ENSPTRG00000017310	ENSGGOG00000022554	ENSPPYG00000015851	ENSMMUG00000003279
ENSG00000020426	ENSPTRG00000006412	ENSGGOG00000009127	ENSPPYG00000005876	ENSMMUG00000001642
ENSG00000132952	ENSPTRG00000005756	ENSGGOG00000004673	ENSPPYG00000005543	ENSMMUG00000007597
ENSG00000165660	ENSPTRG00000003033	ENSGGOG00000014025	ENSPPYG00000002743	ENSMMUG00000012501
ENSG00000166546	ENSPTRG00000008192	ENSGGOG00000003427	ENSPPYG00000007417	ENSMMUG00000000027
ENSG00000143340	ENSPTRG00000001733	ENSGGOG00000008032	ENSPPYG00000000459	ENSMMUG00000004147
ENSG00000149179	ENSPTRG00000003555	ENSGGOG00000008547	ENSPPYG00000003314	ENSMMUG00000006355
ENSG00000126821	ENSPTRG00000006428	ENSGGOG00000005161	ENSPPYG00000005893	ENSMMUG00000023556
ENSG00000163082	ENSPTRG00000012972	ENSGGOG00000017048	ENSPPYG00000013220	ENSMMUG00000007684
ENSG00000069329	ENSPTRG00000008079	ENSGGOG00000008789	ENSPPYG00000007732	ENSMMUG00000011940
ENSG00000131174	ENSPTRG00000022049	ENSGGOG00000023347	ENSPPYG00000020494	ENSMMUG00000015861
ENSG00000159063	ENSPTRG00000004112	ENSGGOG00000011611	ENSPPYG00000003719	ENSMMUG00000017472
ENSG00000124802	ENSPTRG00000017709	ENSGGOG00000009591	ENSPPYG00000016215	ENSMMUG00000021606
ENSG00000104164	ENSPTRG00000007038	ENSGGOG00000013892	ENSPPYG00000006449	ENSMMUG00000004449
ENSG00000018699	ENSPTRG00000011820	ENSGGOG00000012734	ENSPPYG00000012503	ENSMMUG00000009372
ENSG00000132963	ENSPTRG00000005745	ENSGGOG00000015316	ENSPPYG00000005247	ENSMMUG00000000097
ENSG00000180116	ENSPTRG00000004826	ENSGGOG00000005961	ENSPPYG00000004414	ENSMMUG00000010077
ENSG00000154144	ENSPTRG00000004424	ENSGGOG00000003750	ENSPPYG00000004015	ENSMMUG00000008474
ENSG00000186471	ENSPTRG00000022232	ENSGGOG00000013328	ENSPPYG00000020678	ENSMMUG00000012384
ENSG00000173389	ENSPTRG00000014977	ENSGGOG00000012462	ENSPPYG00000014494	ENSMMUG00000004352
ENSG00000163293	ENSPTRG00000016038	ENSGGOG00000009006	ENSPPYG00000014714	ENSMMUG00000018625
ENSG00000170113	ENSPTRG00000006820	ENSGGOG00000012394	ENSPPYG00000006260	ENSMMUG00000003013
ENSG00000140157	ENSPTRG00000006819	ENSGGOG00000002147	ENSPPYG00000006259	ENSMMUG00000003892
ENSG00000172548	ENSPTRG00000017469	ENSGGOG00000014146	ENSPPYG00000015990	ENSMMUG00000021548
ENSG00000102978	ENSPTRG00000008157	ENSGGOG00000012415	ENSPPYG00000007390	ENSMMUG00000020474
ENSG00000001461	ENSPTRG00000000346	ENSGGOG00000014858	ENSPPYG00000001719	ENSMMUG00000004466
ENSG00000104361	ENSPTRG00000020459	ENSGGOG00000002387	ENSPPYG00000018778	ENSMMUG00000017815
ENSG00000164442	ENSPTRG00000018659	ENSGGOG00000016096	ENSPPYG00000017053	ENSMMUG00000029445
ENSG00000125931	ENSPTRG00000022026	ENSGGOG00000000290	ENSPPYG00000020463	ENSMMUG00000003296
ENSG00000166796	ENSPTRG00000003422	ENSGGOG00000015884	ENSPPYG00000003436	ENSMMUG00000014615
ENSG00000171989	ENSPTRG00000007125	ENSGGOG00000022172	ENSPPYG00000006520	ENSMMUG00000012934
ENSG00000150510	ENSPTRG00000005888	ENSGGOG00000002412	ENSPPYG00000005380	ENSMMUG00000001480
ENSG00000151116	ENSPTRG00000003425	ENSGGOG00000010367	ENSPPYG00000003433	ENSMMUG00000000336
ENSG00000135763	ENSPTRG00000002092	ENSGGOG00000025643	ENSPPYG00000000123	ENSMMUG00000009509
ENSG00000102967	ENSPTRG00000008333	ENSGGOG00000013030	ENSPPYG00000007520	ENSMMUG00000023312
ENSG00000163964	ENSPTRG00000015786	ENSGGOG00000006859	ENSPPYG00000014446	ENSMMUG00000003774
ENSG00000181778	ENSPTRG00000021000	ENSGGOG00000015514	ENSPPYG00000019269	ENSMMUG00000008233
ENSG00000124019	ENSPTRG00000012985	ENSGGOG00000001015	ENSPPYG00000013230	ENSMMUG00000022899
ENSG00000130518	ENSPTRG00000010700	ENSGGOG00000015207	ENSPPYG00000009735	ENSMMUG00000016354
ENSG00000143393	ENSPTRG00000001285	ENSGGOG00000015153	ENSPPYG00000000868	ENSMMUG00000013170
ENSG00000198862	ENSPTRG00000013819	ENSGGOG00000000342	ENSPPYG00000011315	ENSMMUG00000015728
ENSG00000175449	ENSPTRG00000017085	ENSGGOG00000027350	ENSPPYG00000015642	ENSMMUG00000001212
ENSG00000112367	ENSPTRG00000018492	ENSGGOG00000015662	ENSPPYG00000016916	ENSMMUG00000020538
ENSG00000130299	ENSPTRG00000010670	ENSGGOG00000015580	ENSPPYG00000009711	ENSMMUG00000023403
ENSG00000134265	ENSPTRG00000009866	ENSGGOG00000015414	ENSPPYG00000009004	ENSMMUG00000000682
ENSG00000172339	ENSPTRG00000000980	ENSGGOG00000004834	ENSPPYG00000001136	ENSMMUG00000023641
ENSG00000151806	ENSPTRG00000016022	ENSGGOG00000001699	ENSPPYG00000014702	ENSMMUG00000009270
ENSG00000117143	ENSPTRG00000001602	ENSGGOG00000023488	ENSPPYG00000000581	ENSMMUG00000019514
ENSG00000197355	ENSPTRG00000021590	ENSGGOG00000007133	ENSPPYG00000019805	ENSMMUG00000007114
ENSG00000105202	ENSPTRG00000010982	ENSGGOG00000013076	ENSPPYG00000009979	ENSMMUG00000022725
ENSG00000167110	ENSPTRG00000021419	ENSGGOG00000023870	ENSPPYG00000019647	ENSMMUG00000022967
ENSG00000007541	ENSPTRG00000007545	ENSGGOG00000007879	ENSPPYG00000006913	ENSMMUG00000029296
ENSG00000107341	ENSPTRG00000020870	ENSGGOG00000013304	ENSPPYG00000019130	ENSMMUG00000012594
ENSG00000099804	ENSPTRG00000010153	ENSGGOG00000003256	ENSPPYG00000009278	ENSMMUG00000028950
ENSG00000166226	ENSPTRG00000005210	ENSGGOG00000006241	ENSPPYG00000004760	ENSMMUG00000010820
ENSG00000183734	ENSPTRG00000003174	ENSGGOG00000007421	ENSPPYG00000002926	ENSMMUG00000001322
ENSG00000133104	ENSPTRG00000005782	ENSGGOG00000014695	ENSPPYG00000005279	ENSMMUG00000001176
ENSG00000175197	ENSPTRG00000022781	ENSGGOG00000001987	ENSPPYG00000004692	ENSMMUG00000011286
ENSG00000090316	ENSPTRG00000015829	ENSGGOG00000004866	ENSPPYG00000014525	ENSMMUG00000008357
ENSG00000102901	ENSPTRG00000008246	ENSGGOG00000001458	ENSPPYG00000007470	ENSMMUG00000007802
ENSG00000146834	ENSPTRG00000019487	ENSGGOG00000005371	ENSPPYG00000017411	ENSMMUG00000012724
ENSG00000125826	ENSPTRG00000013144	ENSGGOG00000008982	ENSPPYG00000010868	ENSMMUG00000012601
ENSG00000179526	ENSPTRG00000020680	ENSGGOG00000027471	ENSPPYG00000018962	ENSMMUG00000007152
ENSG00000174579	ENSPTRG00000015430	ENSGGOG00000000563	ENSPPYG00000014129	ENSMMUG00000000933
ENSG00000171209	ENSPTRG00000016126	ENSGGOG00000006558	ENSPPYG00000014800	ENSMMUG00000006031
ENSG00000109065	ENSPTRG00000009617	ENSGGOG00000003289	ENSPPYG00000008604	ENSMMUG00000005738
ENSG00000196460	ENSPTRG00000012293	ENSGGOG00000011918	ENSPPYG00000012106	ENSMMUG00000014198
ENSG00000129197	ENSPTRG00000008630	ENSGGOG00000002740	ENSPPYG00000007868	ENSMMUG00000010468
ENSG00000167302	ENSPTRG00000009755	ENSGGOG00000008517	ENSPPYG00000008730	ENSMMUG00000003291
ENSG00000140986	ENSPTRG00000007617	ENSGGOG00000009364	ENSPPYG00000006973	ENSMMUG00000007937
ENSG00000163918	ENSPTRG00000015719	ENSGGOG00000005875	ENSPPYG00000014385	ENSMMUG00000003704
ENSG00000177614	ENSPTRG00000002094	ENSGGOG00000005004	ENSPPYG00000000122	ENSMMUG00000002287
ENSG00000151332	ENSPTRG00000006273	ENSGGOG00000006321	ENSPPYG00000005748	ENSMMUG00000004856
ENSG00000189114	ENSPTRG00000011143	ENSGGOG00000028003	ENSPPYG00000010110	ENSMMUG00000022934
ENSG00000144320	ENSPTRG00000012662	ENSGGOG00000007852	ENSPPYG00000012953	ENSMMUG00000023498
ENSG00000092098	ENSPTRG00000006197	ENSGGOG00000016031	ENSPPYG00000005685	ENSMMUG00000012474
ENSG00000137171	ENSPTRG00000018187	ENSGGOG00000010558	ENSPPYG00000016631	ENSMMUG00000011668
ENSG00000126214	ENSPTRG00000006760	ENSGGOG00000009580	ENSPPYG00000006175	ENSMMUG00000006803
ENSG00000104892	ENSPTRG00000011148	ENSGGOG00000015830	ENSPPYG00000010116	ENSMMUG00000021891
ENSG00000162601	ENSPTRG00000000796	ENSGGOG00000005238	ENSPPYG00000001296	ENSMMUG00000011800
ENSG00000008382	ENSPTRG00000010307	ENSGGOG00000008189	ENSPPYG00000009404	ENSMMUG00000028926
ENSG00000178502	ENSPTRG00000009183	ENSGGOG00000003568	ENSPPYG00000008405	ENSMMUG00000005962
ENSG00000108433	ENSPTRG00000009323	ENSGGOG00000001255	ENSPPYG00000008290	ENSMMUG00000018689
ENSG00000151468	ENSPTRG00000002297	ENSGGOG00000015404	ENSPPYG00000002094	ENSMMUG00000007820
ENSG00000188393	ENSPTRG00000004662	ENSGGOG00000022633	ENSPPYG00000004261	ENSMMUG00000015305
ENSG00000090269	ENSPTRG00000019784	ENSGGOG00000006401	ENSPPYG00000018072	ENSMMUG00000016271
ENSG00000110848	ENSPTRG00000004659	ENSGGOG00000002549	ENSPPYG00000004257	ENSMMUG00000015297
ENSG00000110852	ENSPTRG00000004661	ENSGGOG00000014313	ENSPPYG00000004259	ENSMMUG00000015304
ENSG00000069493	ENSPTRG00000004657	ENSGGOG00000013106	ENSPPYG00000004254	ENSMMUG00000015293
ENSG00000150045	ENSPTRG00000004660	ENSGGOG00000026169	ENSPPYG00000004258	ENSMMUG00000015299
ENSG00000139187	ENSPTRG00000004649	ENSGGOG00000008059	ENSPPYG00000004248	ENSMMUG00000001418
ENSG00000176783	ENSPTRG00000017616	ENSGGOG00000003557	ENSPPYG00000016120	ENSMMUG00000018666
ENSG00000182544	ENSPTRG00000005008	ENSGGOG00000004121	ENSPPYG00000004573	ENSMMUG00000022020
ENSG00000204130	ENSPTRG00000002554	ENSGGOG00000000118	ENSPPYG00000002396	ENSMMUG00000019703
ENSG00000018189	ENSPTRG00000016135	ENSGGOG00000026311	ENSPPYG00000014811	ENSMMUG00000004465
ENSG00000108309	ENSPTRG00000009271	ENSGGOG00000005834	ENSPPYG00000008334	ENSMMUG00000013983
ENSG00000183726	ENSPTRG00000000359	ENSGGOG00000012216	ENSPPYG00000001711	ENSMMUG00000032217
ENSG00000244038	ENSPTRG00000033766	ENSGGOG00000014576	ENSPPYG00000001768	ENSMMUG00000008836
ENSG00000152147	ENSPTRG00000011852	ENSGGOG00000016626	ENSPPYG00000012479	ENSMMUG00000009174
ENSG00000107242	ENSPTRG00000021001	ENSGGOG00000013948	ENSPPYG00000019272	ENSMMUG00000012472
ENSG00000198920	ENSPTRG00000008643	ENSGGOG00000000299	ENSPPYG00000007879	ENSMMUG00000003784
ENSG00000026297	ENSPTRG00000018796	ENSGGOG00000000498	ENSPPYG00000017277	ENSMMUG00000005673
ENSG00000168005	ENSPTRG00000003812	ENSGGOG00000010130	ENSPPYG00000003126	ENSMMUG00000018152
ENSG00000128951	ENSPTRG00000007044	ENSGGOG00000005658	ENSPPYG00000006454	ENSMMUG00000016898
ENSG00000157869	ENSPTRG00000015920	ENSGGOG00000024190	ENSPPYG00000014610	ENSMMUG00000022025
ENSG00000198937	ENSPTRG00000018123	ENSGGOG00000005657	ENSPPYG00000016563	ENSMMUG00000011575
ENSG00000100218	ENSPTRG00000014134	ENSGGOG00000016398	ENSPPYG00000011617	ENSMMUG00000001774
ENSG00000140481	ENSPTRG00000007272	ENSGGOG00000006507	ENSPPYG00000006637	ENSMMUG00000003231
ENSG00000140067	ENSPTRG00000006667	ENSGGOG00000015423	ENSPPYG00000006091	ENSMMUG00000012398
ENSG00000101407	ENSPTRG00000013480	ENSGGOG00000012498	ENSPPYG00000010991	ENSMMUG00000018923
ENSG00000150867	ENSPTRG00000002355	ENSGGOG00000004965	ENSPPYG00000002146	ENSMMUG00000015034
ENSG00000135334	ENSPTRG00000018409	ENSGGOG00000002448	ENSPPYG00000016831	ENSMMUG00000002824
ENSG00000174574	ENSPTRG00000000567	ENSGGOG00000006053	ENSPPYG00000001511	ENSMMUG00000009373
ENSG00000136444	ENSPTRG00000009401	ENSGGOG00000006524	ENSPPYG00000008281	ENSMMUG00000017240
ENSG00000107036	ENSPTRG00000020757	ENSGGOG00000004550	ENSPPYG00000019235	ENSMMUG00000009020
ENSG00000040487	ENSPTRG00000000266	ENSGGOG00000000536	ENSPPYG00000001791	ENSMMUG00000006892
ENSG00000141720	ENSPTRG00000009076	ENSGGOG00000007073	ENSPPYG00000008504	ENSMMUG00000012365
ENSG00000175482	ENSPTRG00000003950	ENSGGOG00000016028	ENSPPYG00000002997	ENSMMUG00000004523
ENSG00000144647	ENSPTRG00000014808	ENSGGOG00000000716	ENSPPYG00000013967	ENSMMUG00000009745
ENSG00000117154	ENSPTRG00000000250	ENSGGOG00000009851	ENSPPYG00000001803	ENSMMUG00000023517
ENSG00000179562	ENSPTRG00000019650	ENSGGOG00000008848	ENSPPYG00000017968	ENSMMUG00000015421
ENSG00000151689	ENSPTRG00000012742	ENSGGOG00000015605	ENSPPYG00000013022	ENSMMUG00000007288
ENSG00000155893	ENSPTRG00000015469	ENSGGOG00000001732	ENSPPYG00000014163	ENSMMUG00000019697
ENSG00000139146	ENSPTRG00000004809	ENSGGOG00000015484	ENSPPYG00000004396	ENSMMUG00000009155
ENSG00000163472	ENSPTRG00000001453	ENSGGOG00000014240	ENSPPYG00000000722	ENSMMUG00000000091
ENSG00000122085	ENSPTRG00000013116	ENSGGOG00000012783	ENSPPYG00000013347	ENSMMUG00000006835
ENSG00000186111	ENSPTRG00000010273	ENSGGOG00000012543	ENSPPYG00000009383	ENSMMUG00000008137
ENSG00000162039	ENSPTRG00000007612	ENSGGOG00000012261	ENSPPYG00000006968	ENSMMUG00000000739
ENSG00000102158	ENSPTRG00000022048	ENSGGOG00000010342	ENSPPYG00000020493	ENSMMUG00000014407
ENSG00000104723	ENSPTRG00000020012	ENSGGOG00000014405	ENSPPYG00000018379	ENSMMUG00000007068
ENSG00000205544	ENSPTRG00000030987	ENSGGOG00000000113	ENSPPYG00000007915	ENSMMUG00000015618
ENSG00000151532	ENSPTRG00000002948	ENSGGOG00000010565	ENSPPYG00000002659	ENSMMUG00000001161
ENSG00000167103	ENSPTRG00000021405	ENSGGOG00000002539	ENSPPYG00000019637	ENSMMUG00000031631
ENSG00000076053	ENSPTRG00000004305	ENSGGOG00000009941	ENSPPYG00000003894	ENSMMUG00000012270
ENSG00000185272	ENSPTRG00000013786	ENSGGOG00000025603	ENSPPYG00000011285	ENSMMUG00000020089
ENSG00000172935	ENSPTRG00000003991	ENSGGOG00000005578	ENSPPYG00000002963	ENSMMUG00000001866
ENSG00000130368	ENSPTRG00000018763	ENSGGOG00000010485	ENSPPYG00000017261	ENSMMUG00000016217
ENSG00000184350	ENSPTRG00000003193	ENSGGOG00000000919	ENSPPYG00000002945	ENSMMUG00000016933
ENSG00000172938	ENSPTRG00000003990	ENSGGOG00000027003	ENSPPYG00000002964	ENSMMUG00000010129
ENSG00000145901	ENSPTRG00000017428	ENSGGOG00000000891	ENSPPYG00000015959	ENSMMUG00000021051
ENSG00000050730	ENSPTRG00000016405	ENSGGOG00000012377	ENSPPYG00000015033	ENSMMUG00000004415
ENSG00000105404	ENSPTRG00000011040	ENSGGOG00000003948	ENSPPYG00000010032	ENSMMUG00000017426
ENSG00000135845	ENSPTRG00000001685	ENSGGOG00000024090	ENSPPYG00000000506	ENSMMUG00000007279
ENSG00000161835	ENSPTRG00000004965	ENSGGOG00000006413	ENSPPYG00000004536	ENSMMUG00000006199
ENSG00000115165	ENSPTRG00000012553	ENSGGOG00000006478	ENSPPYG00000012863	ENSMMUG00000014176
ENSG00000175203	ENSPTRG00000005138	ENSGGOG00000001991	ENSPPYG00000004694	ENSMMUG00000011292
ENSG00000120539	ENSPTRG00000002379	ENSGGOG00000016767	ENSPPYG00000002168	ENSMMUG00000016407
ENSG00000099308	ENSPTRG00000010693	ENSGGOG00000016175	ENSPPYG00000009730	ENSMMUG00000003161
ENSG00000069020	ENSPTRG00000016938	ENSGGOG00000004284	ENSPPYG00000015518	ENSMMUG00000005357
ENSG00000086015	ENSPTRG00000000683	ENSGGOG00000015659	ENSPPYG00000001403	ENSMMUG00000015371
ENSG00000105613	ENSPTRG00000010545	ENSGGOG00000003390	ENSPPYG00000009610	ENSMMUG00000008740
ENSG00000204438	ENSPTRG00000017973	ENSGGOG00000005539	ENSPPYG00000016447	ENSMMUG00000005293
ENSG00000160256	ENSPTRG00000013995	ENSGGOG00000014482	ENSPPYG00000011509	ENSMMUG00000000953
ENSG00000145545	ENSPTRG00000016716	ENSGGOG00000016593	ENSPPYG00000015333	ENSMMUG00000013186
ENSG00000166558	ENSPTRG00000008407	ENSGGOG00000003919	ENSPPYG00000007697	ENSMMUG00000029070
ENSG00000178163	ENSPTRG00000015917	ENSGGOG00000003355	ENSPPYG00000014607	ENSMMUG00000017761
ENSG00000125954	ENSPTRG00000006447	ENSGGOG00000009187	ENSPPYG00000005909	ENSMMUG00000004340
ENSG00000116497	ENSPTRG00000000492	ENSGGOG00000005590	ENSPPYG00000001584	ENSMMUG00000000308
ENSG00000049319	ENSPTRG00000011807	ENSGGOG00000013887	ENSPPYG00000012512	ENSMMUG00000019071
ENSG00000103642	ENSPTRG00000007143	ENSGGOG00000014658	ENSPPYG00000006536	ENSMMUG00000003544
ENSG00000171421	ENSPTRG00000016705	ENSGGOG00000016949	ENSPPYG00000015322	ENSMMUG00000004451
ENSG00000183559	ENSPTRG00000003012	ENSGGOG00000026034	ENSPPYG00000002719	ENSMMUG00000021140
ENSG00000184814	ENSPTRG00000015455	ENSGGOG00000027421	ENSPPYG00000014152	ENSMMUG00000022336
ENSG00000198832	ENSPTRG00000014261	ENSGGOG00000002638	ENSPPYG00000011726	ENSMMUG00000004676
ENSG00000166432	ENSPTRG00000022112	ENSGGOG00000025784	ENSPPYG00000020561	ENSMMUG00000002151
ENSG00000174606	ENSPTRG00000001970	ENSGGOG00000009560	ENSPPYG00000000227	ENSMMUG00000011735
ENSG00000155287	ENSPTRG00000002831	ENSGGOG00000000150	ENSPPYG00000002554	ENSMMUG00000023760
ENSG00000147454	ENSPTRG00000020079	ENSGGOG00000005025	ENSPPYG00000018438	ENSMMUG00000016662
ENSG00000167676	ENSPTRG00000010313	ENSGGOG00000016988	ENSPPYG00000009409	ENSMMUG00000022656
ENSG00000173715	ENSPTRG00000003938	ENSGGOG00000014453	ENSPPYG00000003008	ENSMMUG00000004529
ENSG00000110777	ENSPTRG00000004264	ENSGGOG00000010611	ENSPPYG00000003859	ENSMMUG00000003244
ENSG00000109805	ENSPTRG00000015942	ENSGGOG00000015019	ENSPPYG00000014630	ENSMMUG00000018070
ENSG00000187147	ENSPTRG00000000656	ENSGGOG00000000537	ENSPPYG00000001430	ENSMMUG00000023784
ENSG00000181852	ENSPTRG00000005082	ENSGGOG00000011122	ENSPPYG00000004649	ENSMMUG00000021981
ENSG00000112379	ENSPTRG00000018647	ENSGGOG00000002348	ENSPPYG00000017044	ENSMMUG00000019927
ENSG00000179580	ENSPTRG00000007620	ENSGGOG00000009376	ENSPPYG00000006976	ENSMMUG00000007940
ENSG00000139304	ENSPTRG00000005259	ENSGGOG00000011494	ENSPPYG00000004798	ENSMMUG00000011664
ENSG00000100097	ENSPTRG00000014343	ENSGGOG00000011360	ENSPPYG00000011799	ENSMMUG00000017187
ENSG00000215183	ENSPTRG00000034256	ENSGGOG00000007374	ENSPPYG00000019084	ENSMMUG00000031859
ENSG00000113300	ENSPTRG00000017636	ENSGGOG00000003675	ENSPPYG00000016137	ENSMMUG00000018690
ENSG00000100079	ENSPTRG00000014338	ENSGGOG00000003754	ENSPPYG00000011796	ENSMMUG00000002866
ENSG00000160325	ENSPTRG00000024267	ENSGGOG00000012563	ENSPPYG00000019737	ENSMMUG00000010976
ENSG00000176248	ENSPTRG00000021597	ENSGGOG00000011686	ENSPPYG00000019812	ENSMMUG00000001669
ENSG00000203685	ENSPTRG00000030135	ENSGGOG00000015658	ENSPPYG00000000162	ENSMMUG00000008640
ENSG00000204161	ENSPTRG00000031334	ENSGGOG00000024425	ENSPPYG00000002830	ENSMMUG00000030590
ENSG00000112685	ENSPTRG00000017657	ENSGGOG00000005415	ENSPPYG00000016162	ENSMMUG00000023558
ENSG00000135956	ENSPTRG00000012228	ENSGGOG00000005168	ENSPPYG00000012066	ENSMMUG00000012873
ENSG00000152620	ENSPTRG00000016798	ENSGGOG00000015623	ENSPPYG00000015401	ENSMMUG00000015226
ENSG00000173456	ENSPTRG00000004381	ENSGGOG00000010369	ENSPPYG00000003964	ENSMMUG00000005484
ENSG00000131050	ENSPTRG00000013391	ENSGGOG00000017162	ENSPPYG00000010915	ENSMMUG00000009834
ENSG00000137331	ENSPTRG00000017941	ENSGGOG00000002314	ENSPPYG00000016421	ENSMMUG00000014072
ENSG00000183067	ENSPTRG00000013920	ENSGGOG00000000146	ENSPPYG00000011430	ENSMMUG00000003427
ENSG00000185085	ENSPTRG00000003777	ENSGGOG00000026126	ENSPPYG00000003157	ENSMMUG00000013951
ENSG00000164073	ENSPTRG00000016435	ENSGGOG00000006363	ENSPPYG00000015058	ENSMMUG00000022751
ENSG00000013523	ENSPTRG00000006569	ENSGGOG00000017040	ENSPPYG00000006014	ENSMMUG00000018551
ENSG00000107562	ENSPTRG00000029899	ENSGGOG00000016332	ENSPPYG00000002220	ENSMMUG00000012181
ENSG00000167671	ENSPTRG00000010310	ENSGGOG00000009243	ENSPPYG00000009407	ENSMMUG00000016709
ENSG00000133739	ENSPTRG00000020382	ENSGGOG00000022805	ENSPPYG00000018711	ENSMMUG00000006370
ENSG00000130038	ENSPTRG00000004545	ENSGGOG00000010289	ENSPPYG00000004160	ENSMMUG00000023583
ENSG00000177685	ENSPTRG00000003139	ENSGGOG00000010806	ENSPPYG00000002887	ENSMMUG00000020624
ENSG00000119321	ENSPTRG00000021271	ENSGGOG00000013548	ENSPPYG00000019513	ENSMMUG00000000173
ENSG00000198331	ENSPTRG00000028362	ENSGGOG00000015051	ENSPPYG00000004040	ENSMMUG00000007622
ENSG00000140527	ENSPTRG00000007438	ENSGGOG00000010616	ENSPPYG00000006770	ENSMMUG00000015394
ENSG00000204344	ENSPTRG00000017999	ENSGGOG00000002280	ENSPPYG00000016474	ENSMMUG00000000747
ENSG00000127995	ENSPTRG00000019410	ENSGGOG00000013491	ENSPPYG00000017808	ENSMMUG00000016393
ENSG00000108349	ENSPTRG00000009115	ENSGGOG00000005067	ENSPPYG00000008467	ENSMMUG00000022316
ENSG00000106028	ENSPTRG00000019778	ENSGGOG00000009615	ENSPPYG00000018068	ENSMMUG00000022442
ENSG00000166037	ENSPTRG00000004194	ENSGGOG00000013416	ENSPPYG00000003790	ENSMMUG00000014796
ENSG00000183137	ENSPTRG00000018480	ENSGGOG00000014982	ENSPPYG00000016901	ENSMMUG00000012241
ENSG00000106993	ENSPTRG00000020741	ENSGGOG00000006889	ENSPPYG00000019246	ENSMMUG00000000141
ENSG00000135365	ENSPTRG00000003542	ENSGGOG00000002304	ENSPPYG00000003325	ENSMMUG00000002617
ENSG00000056487	ENSPTRG00000014489	ENSGGOG00000008097	ENSPPYG00000011927	ENSMMUG00000001580
ENSG00000130429	ENSPTRG00000019449	ENSGGOG00000013186	ENSPPYG00000017374	ENSMMUG00000001458
ENSG00000174840	ENSPTRG00000030221	ENSGGOG00000003312	ENSPPYG00000013769	ENSMMUG00000004052
ENSG00000141076	ENSPTRG00000008275	ENSGGOG00000004526	ENSPPYG00000007498	ENSMMUG00000022841
ENSG00000119231	ENSPTRG00000015788	ENSGGOG00000007248	ENSPPYG00000014448	ENSMMUG00000002259
ENSG00000079387	ENSPTRG00000004872	ENSGGOG00000004325	ENSPPYG00000004452	ENSMMUG00000020125
ENSG00000163904	ENSPTRG00000015703	ENSGGOG00000015642	ENSPPYG00000014368	ENSMMUG00000013018
ENSG00000182196	ENSPTRG00000005590	ENSGGOG00000023526	ENSPPYG00000005079	ENSMMUG00000015930
ENSG00000113282	ENSPTRG00000017475	ENSGGOG00000008481	ENSPPYG00000015994	ENSMMUG00000002272
ENSG00000106477	ENSPTRG00000019697	ENSGGOG00000002423	ENSPPYG00000018005	ENSMMUG00000009496
ENSG00000014919	ENSPTRG00000002835	ENSGGOG00000010577	ENSPPYG00000002556	ENSMMUG00000023762
ENSG00000084444	ENSPTRG00000004714	ENSGGOG00000008090	ENSPPYG00000004314	ENSMMUG00000017636
ENSG00000167930	ENSPTRG00000007535	ENSGGOG00000013348	ENSPPYG00000006902	ENSMMUG00000000599
ENSG00000173141	ENSPTRG00000005694	ENSGGOG00000014501	ENSPPYG00000005200	ENSMMUG00000016562
ENSG00000111817	ENSPTRG00000018529	ENSGGOG00000026746	ENSPPYG00000016948	ENSMMUG00000007409
ENSG00000100129	ENSPTRG00000014352	ENSGGOG00000027682	ENSPPYG00000011806	ENSMMUG00000019785
ENSG00000065057	ENSPTRG00000007628	ENSGGOG00000023097	ENSPPYG00000006985	ENSMMUG00000002807
ENSG00000128513	ENSPTRG00000022535	ENSGGOG00000014687	ENSPPYG00000017964	ENSMMUG00000020587
ENSG00000128872	ENSPTRG00000007079	ENSGGOG00000015671	ENSPPYG00000006479	ENSMMUG00000017432
ENSG00000169758	ENSPTRG00000007313	ENSGGOG00000014838	ENSPPYG00000006673	ENSMMUG00000011044
ENSG00000117682	ENSPTRG00000000385	ENSGGOG00000000969	ENSPPYG00000001683	ENSMMUG00000022426
ENSG00000105810	ENSPTRG00000019400	ENSGGOG00000025851	ENSPPYG00000017818	ENSMMUG00000008698
ENSG00000170312	ENSPTRG00000002528	ENSGGOG00000013311	ENSPPYG00000002421	ENSMMUG00000019876
ENSG00000136842	ENSPTRG00000021165	ENSGGOG00000001369	ENSPPYG00000019424	ENSMMUG00000012278
ENSG00000123374	ENSPTRG00000005070	ENSGGOG00000002312	ENSPPYG00000004638	ENSMMUG00000018817
ENSG00000108504	ENSPTRG00000009667	ENSGGOG00000013863	ENSPPYG00000008647	ENSMMUG00000003381
ENSG00000135446	ENSPTRG00000005147	ENSGGOG00000001404	ENSPPYG00000004703	ENSMMUG00000023694
ENSG00000164885	ENSPTRG00000019872	ENSGGOG00000016879	ENSPPYG00000018183	ENSMMUG00000009972
ENSG00000174456	ENSPTRG00000005435	ENSGGOG00000025942	ENSPPYG00000004943	ENSMMUG00000020826
ENSG00000159648	ENSPTRG00000008170	ENSGGOG00000017140	ENSPPYG00000007709	ENSMMUG00000022666
ENSG00000185742	ENSPTRG00000004257	ENSGGOG00000000155	ENSPPYG00000003850	ENSMMUG00000008731
ENSG00000163380	ENSPTRG00000015097	ENSGGOG00000015200	ENSPPYG00000013727	ENSMMUG00000008628
ENSG00000176953	ENSPTRG00000007945	ENSGGOG00000001960	ENSPPYG00000007222	ENSMMUG00000006878
ENSG00000169905	ENSPTRG00000001734	ENSGGOG00000015785	ENSPPYG00000000458	ENSMMUG00000031279
ENSG00000153283	ENSPTRG00000015205	ENSGGOG00000010741	ENSPPYG00000013559	ENSMMUG00000000688
ENSG00000143337	ENSPTRG00000001736	ENSGGOG00000013837	ENSPPYG00000000455	ENSMMUG00000014873
ENSG00000134049	ENSPTRG00000010002	ENSGGOG00000027939	ENSPPYG00000009141	ENSMMUG00000018480
ENSG00000172568	ENSPTRG00000017467	ENSGGOG00000012060	ENSPPYG00000015988	ENSMMUG00000011007
ENSG00000155868	ENSPTRG00000017462	ENSGGOG00000002565	ENSPPYG00000015984	ENSMMUG00000010993
ENSG00000159055	ENSPTRG00000013850	ENSGGOG00000004831	ENSPPYG00000011357	ENSMMUG00000022542
ENSG00000198546	ENSPTRG00000003090	ENSGGOG00000014582	ENSPPYG00000002790	ENSMMUG00000023035
ENSG00000168081	ENSPTRG00000020116	ENSGGOG00000015723	ENSPPYG00000018475	ENSMMUG00000007479
ENSG00000162148	ENSPTRG00000003744	ENSGGOG00000016977	ENSPPYG00000003186	ENSMMUG00000014913
ENSG00000172239	ENSPTRG00000016850	ENSGGOG00000022753	ENSPPYG00000015442	ENSMMUG00000011878
ENSG00000171861	ENSPTRG00000008512	ENSGGOG00000015518	ENSPPYG00000007762	ENSMMUG00000011423
ENSG00000138698	ENSPTRG00000016299	ENSGGOG00000004556	ENSPPYG00000014942	ENSMMUG00000022417
ENSG00000115282	ENSPTRG00000012091	ENSGGOG00000006274	ENSPPYG00000012271	ENSMMUG00000002123
ENSG00000100526	ENSPTRG00000006360	ENSGGOG00000005725	ENSPPYG00000005827	ENSMMUG00000012323
ENSG00000163431	ENSPTRG00000001841	ENSGGOG00000028449	ENSPPYG00000000357	ENSMMUG00000001923
ENSG00000188624	ENSPTRG00000011176	ENSGGOG00000005560	ENSPPYG00000010144	ENSMMUG00000010005
ENSG00000188293	ENSPTRG00000011179	ENSGGOG00000011461	ENSPPYG00000010146	ENSMMUG00000020229
ENSG00000113318	ENSPTRG00000017043	ENSGGOG00000008712	ENSPPYG00000015601	ENSMMUG00000018284
ENSG00000151665	ENSPTRG00000011895	ENSGGOG00000024478	ENSPPYG00000012438	ENSMMUG00000005389
ENSG00000105849	ENSPTRG00000018962	ENSGGOG00000026888	ENSPPYG00000017752	ENSMMUG00000009609
ENSG00000112874	ENSPTRG00000017114	ENSGGOG00000023955	ENSPPYG00000015669	ENSMMUG00000017250
ENSG00000170807	ENSPTRG00000019639	ENSGGOG00000004684	ENSPPYG00000017958	ENSMMUG00000011542
ENSG00000120662	ENSPTRG00000005815	ENSGGOG00000002529	ENSPPYG00000005313	ENSMMUG00000017978
ENSG00000124275	ENSPTRG00000016721	ENSGGOG00000000958	ENSPPYG00000015338	ENSMMUG00000018747
ENSG00000127948	ENSPTRG00000019313	ENSGGOG00000005876	ENSPPYG00000017474	ENSMMUG00000020086
ENSG00000167130	ENSPTRG00000021451	ENSGGOG00000006403	ENSPPYG00000019673	ENSMMUG00000032030
ENSG00000102021	ENSPTRG00000022204	ENSGGOG00000028364	ENSPPYG00000020648	ENSMMUG00000007515
ENSG00000110911	ENSPTRG00000004946	ENSGGOG00000008973	ENSPPYG00000004519	ENSMMUG00000022961
ENSG00000160049	ENSPTRG00000000131	ENSGGOG00000012721	ENSPPYG00000001899	ENSMMUG00000032254
ENSG00000114784	ENSPTRG00000014776	ENSGGOG00000008312	ENSPPYG00000025897	ENSMMUG00000017704
ENSG00000205133	ENSPTRG00000030972	ENSGGOG00000002446	ENSPPYG00000018743	ENSMMUG00000021511
ENSG00000158604	ENSPTRG00000019148	ENSGGOG00000012046	ENSPPYG00000017590	ENSMMUG00000002650
ENSG00000184840	ENSPTRG00000017591	ENSGGOG00000005101	ENSPPYG00000025930	ENSMMUG00000006055
ENSG00000215367	ENSPTRG00000034089	ENSGGOG00000007686	ENSPPYG00000014518	ENSMMUG00000015509
ENSG00000188603	ENSPTRG00000007930	ENSGGOG00000015016	ENSPPYG00000007229	ENSMMUG00000000700
ENSG00000179988	ENSPTRG00000003018	ENSGGOG00000003866	ENSPPYG00000002726	ENSMMUG00000017858
ENSG00000018280	ENSPTRG00000012917	ENSGGOG00000013353	ENSPPYG00000013172	ENSMMUG00000013359
ENSG00000112167	ENSPTRG00000018132	ENSGGOG00000016020	ENSPPYG00000016573	ENSMMUG00000015747
ENSG00000173706	ENSPTRG00000015315	ENSGGOG00000007120	ENSPPYG00000013464	ENSMMUG00000001168
ENSG00000182271	ENSPTRG00000008960	ENSGGOG00000008620	ENSPPYG00000008133	ENSMMUG00000013279
ENSG00000198042	ENSPTRG00000020149	ENSGGOG00000010487	ENSPPYG00000018501	ENSMMUG00000010244
ENSG00000011600	ENSPTRG00000010876	ENSGGOG00000015332	ENSPPYG00000009889	ENSMMUG00000008004
ENSG00000115507	ENSPTRG00000011972	ENSGGOG00000015410	ENSPPYG00000012376	ENSMMUG00000016676
ENSG00000133937	ENSPTRG00000006687	ENSGGOG00000007819	ENSPPYG00000006111	ENSMMUG00000023066
ENSG00000163666	ENSPTRG00000015044	ENSGGOG00000006213	ENSPPYG00000013775	ENSMMUG00000007224
ENSG00000185155	ENSPTRG00000002047	ENSGGOG00000002122	ENSPPYG00000000166	ENSMMUG00000005129
ENSG00000165588	ENSPTRG00000006381	ENSGGOG00000004038	ENSPPYG00000005846	ENSMMUG00000002425
ENSG00000136371	ENSPTRG00000007358	ENSGGOG00000012188	ENSPPYG00000006710	ENSMMUG00000015224
ENSG00000142700	ENSPTRG00000000724	ENSGGOG00000013269	ENSPPYG00000001366	ENSMMUG00000019055
ENSG00000204590	ENSPTRG00000017928	ENSGGOG00000014590	ENSPPYG00000016408	ENSMMUG00000020077
ENSG00000143006	ENSPTRG00000000755	ENSGGOG00000002406	ENSPPYG00000001333	ENSMMUG00000019081
ENSG00000173253	ENSPTRG00000020730	ENSGGOG00000025101	ENSPPYG00000019259	ENSMMUG00000014844
ENSG00000073969	ENSPTRG00000009320	ENSGGOG00000024082	ENSPPYG00000008293	ENSMMUG00000005548
ENSG00000041802	ENSPTRG00000015760	ENSGGOG00000000520	ENSPPYG00000014425	ENSMMUG00000010708
ENSG00000176571	ENSPTRG00000020401	ENSGGOG00000005268	ENSPPYG00000018727	ENSMMUG00000001751
ENSG00000188352	ENSPTRG00000020809	ENSGGOG00000008191	ENSPPYG00000019187	ENSMMUG00000019070
ENSG00000064218	ENSPTRG00000020729	ENSGGOG00000013303	ENSPPYG00000019260	ENSMMUG00000017848
ENSG00000176399	ENSPTRG00000020829	ENSGGOG00000009094	ENSPPYG00000019167	ENSMMUG00000002551
ENSG00000159685	ENSPTRG00000015340	ENSGGOG00000009066	ENSPPYG00000013447	ENSMMUG00000016719
ENSG00000166508	ENSPTRG00000019472	ENSGGOG00000002733	ENSPPYG00000017398	ENSMMUG00000013442
ENSG00000141401	ENSPTRG00000009873	ENSGGOG00000011369	ENSPPYG00000008996	ENSMMUG00000010471
ENSG00000007944	ENSPTRG00000023743	ENSGGOG00000013055	ENSPPYG00000016252	ENSMMUG00000015474
ENSG00000136485	ENSPTRG00000009515	ENSGGOG00000016861	ENSPPYG00000008525	ENSMMUG00000018088
ENSG00000165202	ENSPTRG00000021332	ENSGGOG00000005228	ENSPPYG00000020060	ENSMMUG00000002860
ENSG00000133731	ENSPTRG00000020377	ENSGGOG00000009176	ENSPPYG00000019023	ENSMMUG00000002628
ENSG00000018510	ENSPTRG00000012680	ENSGGOG00000012114	ENSPPYG00000012969	ENSMMUG00000008502
ENSG00000166816	ENSPTRG00000008353	ENSGGOG00000010634	ENSPPYG00000007555	ENSMMUG00000022037
ENSG00000145782	ENSPTRG00000017154	ENSGGOG00000016888	ENSPPYG00000015699	ENSMMUG00000015285
ENSG00000203952	ENSPTRG00000028200	ENSGGOG00000001985	ENSPPYG00000020731	ENSMMUG00000032341
ENSG00000197980	ENSPTRG00000024220	ENSGGOG00000013677	ENSPPYG00000014236	ENSMMUG00000016495
ENSG00000165496	ENSPTRG00000006310	ENSGGOG00000001100	ENSPPYG00000005783	ENSMMUG00000029369
ENSG00000215041	ENSPTRG00000033982	ENSGGOG00000001677	ENSPPYG00000007908	ENSMMUG00000006207
ENSG00000166676	ENSPTRG00000007759	ENSGGOG00000000963	ENSPPYG00000007094	ENSMMUG00000002823
ENSG00000164405	ENSPTRG00000017226	ENSGGOG00000023709	ENSPPYG00000015773	ENSMMUG00000015635
ENSG00000214900	ENSPTRG00000033845	ENSGGOG00000022058	ENSPPYG00000005796	ENSMMUG00000021148
ENSG00000204140	ENSPTRG00000029713	ENSGGOG00000007952	ENSPPYG00000016535	ENSMMUG00000015383
ENSG00000163346	ENSPTRG00000001394	ENSGGOG00000012847	ENSPPYG00000000771	ENSMMUG00000006576
ENSG00000214882	ENSPTRG00000034458	ENSGGOG00000002361	ENSPPYG00000006498	ENSMMUG00000010798
ENSG00000014123	ENSPTRG00000018432	ENSGGOG00000013798	ENSPPYG00000016854	ENSMMUG00000012616
ENSG00000143493	ENSPTRG00000001955	ENSGGOG00000012133	ENSPPYG00000000239	ENSMMUG00000010174
ENSG00000154856	ENSPTRG00000009865	ENSGGOG00000000973	ENSPPYG00000009005	ENSMMUG00000011772
ENSG00000198768	ENSPTRG00000022616	ENSGGOG00000007809	ENSPPYG00000011173	ENSMMUG00000015528
ENSG00000123240	ENSPTRG00000002298	ENSGGOG00000014718	ENSPPYG00000002095	ENSMMUG00000005601
ENSG00000163166	ENSPTRG00000012429	ENSGGOG00000010404	ENSPPYG00000012766	ENSMMUG00000002799
ENSG00000182993	ENSPTRG00000004725	ENSGGOG00000016671	ENSPPYG00000004325	ENSMMUG00000012788
ENSG00000048162	ENSPTRG00000017560	ENSGGOG00000014331	ENSPPYG00000016070	ENSMMUG00000009317
ENSG00000203933	ENSPTRG00000028189	ENSGGOG00000025523	ENSPPYG00000020782	ENSMMUG00000011355
ENSG00000100290	ENSPTRG00000014467	ENSGGOG00000000029	ENSPPYG00000011907	ENSMMUG00000004739
ENSG00000182372	ENSPTRG00000019941	ENSGGOG00000023187	ENSPPYG00000018306	ENSMMUG00000009470
ENSG00000144659	ENSPTRG00000014772	ENSGGOG00000013530	ENSPPYG00000013994	ENSMMUG00000022963
ENSG00000145996	ENSPTRG00000017765	ENSGGOG00000004541	ENSPPYG00000016270	ENSMMUG00000007954
ENSG00000119632	ENSPTRG00000030676	ENSGGOG00000007541	ENSPPYG00000006098	ENSMMUG00000023782
ENSG00000101391	ENSPTRG00000013399	ENSGGOG00000003253	ENSPPYG00000010923	ENSMMUG00000008470
ENSG00000151687	ENSPTRG00000012733	ENSGGOG00000016191	ENSPPYG00000013015	ENSMMUG00000014314
ENSG00000158286	ENSPTRG00000000078	ENSGGOG00000000709	ENSPPYG00000001950	ENSMMUG00000018348
ENSG00000100629	ENSPTRG00000006594	ENSGGOG00000013293	ENSPPYG00000006039	ENSMMUG00000019710
ENSG00000167523	ENSPTRG00000008484	ENSGGOG00000012220	ENSPPYG00000007741	ENSMMUG00000014908
ENSG00000178343	ENSPTRG00000016016	ENSGGOG00000026724	ENSPPYG00000014698	ENSMMUG00000017732
ENSG00000180730	ENSPTRG00000005722	ENSGGOG00000025679	ENSPPYG00000005227	ENSMMUG00000008521
ENSG00000126709	ENSPTRG00000000413	ENSGGOG00000000776	ENSPPYG00000001658	ENSMMUG00000011454
ENSG00000117748	ENSPTRG00000000420	ENSGGOG00000015287	ENSPPYG00000001651	ENSMMUG00000018172
ENSG00000089327	ENSPTRG00000010833	ENSGGOG00000005263	ENSPPYG00000009852	ENSMMUG00000023207
ENSG00000130347	ENSPTRG00000018461	ENSGGOG00000008254	ENSPPYG00000016882	ENSMMUG00000008121
ENSG00000006015	ENSPTRG00000010715	ENSGGOG00000026716	ENSPPYG00000009747	ENSMMUG00000000159
ENSG00000132623	ENSPTRG00000013245	ENSGGOG00000008079	ENSPPYG00000010704	ENSMMUG00000015923
ENSG00000101955	ENSPTRG00000021796	ENSGGOG00000007123	ENSPPYG00000020244	ENSMMUG00000013135
ENSG00000188404	ENSPTRG00000001661	ENSGGOG00000024661	ENSPPYG00000000529	ENSMMUG00000016579
ENSG00000102359	ENSPTRG00000022088	ENSGGOG00000010009	ENSPPYG00000020539	ENSMMUG00000008210
ENSG00000158428	ENSPTRG00000012916	ENSGGOG00000007105	ENSPPYG00000013171	ENSMMUG00000031218
ENSG00000174175	ENSPTRG00000001660	ENSGGOG00000000935	ENSPPYG00000000530	ENSMMUG00000013044
ENSG00000007908	ENSPTRG00000001662	ENSGGOG00000005841	ENSPPYG00000000528	ENSMMUG00000016580
ENSG00000124479	ENSPTRG00000021818	ENSGGOG00000013536	ENSPPYG00000020265	ENSMMUG00000018001
ENSG00000149554	ENSPTRG00000004446	ENSGGOG00000006741	ENSPPYG00000004035	ENSMMUG00000008768
ENSG00000112293	ENSPTRG00000017775	ENSGGOG00000009108	ENSPPYG00000016279	ENSMMUG00000022119
ENSG00000155087	ENSPTRG00000020483	ENSGGOG00000023400	ENSPPYG00000018799	ENSMMUG00000002108
ENSG00000115137	ENSPTRG00000011719	ENSGGOG00000004081	ENSPPYG00000012594	ENSMMUG00000009603
ENSG00000167985	ENSPTRG00000003743	ENSGGOG00000025140	ENSPPYG00000003187	ENSMMUG00000015281
ENSG00000137574	ENSPTRG00000020262	ENSGGOG00000008624	ENSPPYG00000018597	ENSMMUG00000005478
ENSG00000128050	ENSPTRG00000016081	ENSGGOG00000024392	ENSPPYG00000014753	ENSMMUG00000016366
ENSG00000067533	ENSPTRG00000001991	ENSGGOG00000016603	ENSPPYG00000000214	ENSMMUG00000004070
ENSG00000124217	ENSPTRG00000013626	ENSGGOG00000008999	ENSPPYG00000011132	ENSMMUG00000002758
ENSG00000081307	ENSPTRG00000015404	ENSGGOG00000006095	ENSPPYG00000014108	ENSMMUG00000021771
ENSG00000165949	ENSPTRG00000006675	ENSGGOG00000006752	ENSPPYG00000006097	ENSMMUG00000023780
ENSG00000164933	ENSPTRG00000020492	ENSGGOG00000015117	ENSPPYG00000018808	ENSMMUG00000019404
ENSG00000100372	ENSPTRG00000014412	ENSGGOG00000022781	ENSPPYG00000011856	ENSMMUG00000008106
ENSG00000092853	ENSPTRG00000000526	ENSGGOG00000005981	ENSPPYG00000001553	ENSMMUG00000010961
ENSG00000215296	ENSPTRG00000033968	ENSGGOG00000000798	ENSPPYG00000006304	ENSMMUG00000007287
ENSG00000166069	ENSPTRG00000006902	ENSGGOG00000011525	ENSPPYG00000006333	ENSMMUG00000009668
ENSG00000189319	ENSPTRG00000003031	ENSGGOG00000001653	ENSPPYG00000002741	ENSMMUG00000015216
ENSG00000120709	ENSPTRG00000017285	ENSGGOG00000000832	ENSPPYG00000015826	ENSMMUG00000005396
ENSG00000174137	ENSPTRG00000015831	ENSGGOG00000003163	ENSPPYG00000014528	ENSMMUG00000008363
ENSG00000158296	ENSPTRG00000013586	ENSGGOG00000004452	ENSPPYG00000011096	ENSMMUG00000016924
ENSG00000164707	ENSPTRG00000019729	ENSGGOG00000000373	ENSPPYG00000018029	ENSMMUG00000016386
ENSG00000081800	ENSPTRG00000019635	ENSGGOG00000006358	ENSPPYG00000017954	ENSMMUG00000016770
ENSG00000141485	ENSPTRG00000008648	ENSGGOG00000000254	ENSPPYG00000007883	ENSMMUG00000009597
ENSG00000100014	ENSPTRG00000014172	ENSGGOG00000012692	ENSPPYG00000019956	ENSMMUG00000008516
ENSG00000101365	ENSPTRG00000013180	ENSGGOG00000010029	ENSPPYG00000010837	ENSMMUG00000021328
ENSG00000067829	ENSPTRG00000024398	ENSGGOG00000023796	ENSPPYG00000020855	ENSMMUG00000003374
ENSG00000183963	ENSPTRG00000014259	ENSGGOG00000002628	ENSPPYG00000011725	ENSMMUG00000004675
ENSG00000171962	ENSPTRG00000008839	ENSGGOG00000000489	ENSPPYG00000008040	ENSMMUG00000002942
ENSG00000128487	ENSPTRG00000008878	ENSGGOG00000001874	ENSPPYG00000008846	ENSMMUG00000018579
ENSG00000131951	ENSPTRG00000006403	ENSGGOG00000003571	ENSPPYG00000005868	ENSMMUG00000004854
ENSG00000172461	ENSPTRG00000018431	ENSGGOG00000007080	ENSPPYG00000016853	ENSMMUG00000002598
ENSG00000115685	ENSPTRG00000013118	ENSGGOG00000012805	ENSPPYG00000013349	ENSMMUG00000016209
ENSG00000155530	ENSPTRG00000019715	ENSGGOG00000022273	ENSPPYG00000018015	ENSMMUG00000000915
ENSG00000188176	ENSPTRG00000008595	ENSGGOG00000006410	ENSPPYG00000007836	ENSMMUG00000007876
ENSG00000010626	ENSPTRG00000004597	ENSGGOG00000002523	ENSPPYG00000004209	ENSMMUG00000001781
ENSG00000132517	ENSPTRG00000008621	ENSGGOG00000015663	ENSPPYG00000007858	ENSMMUG00000011344
ENSG00000185803	ENSPTRG00000020697	ENSGGOG00000016166	ENSPPYG00000018971	ENSMMUG00000007374
ENSG00000154099	ENSPTRG00000008410	ENSGGOG00000000941	ENSPPYG00000007599	ENSMMUG00000008568
ENSG00000101276	ENSPTRG00000013150	ENSGGOG00000005055	ENSPPYG00000010864	ENSMMUG00000021670
ENSG00000172728	ENSPTRG00000020148	ENSGGOG00000028574	ENSPPYG00000018500	ENSMMUG00000022511
ENSG00000137821	ENSPTRG00000007236	ENSGGOG00000013950	ENSPPYG00000006606	ENSMMUG00000015086
ENSG00000169744	ENSPTRG00000015935	ENSGGOG00000000354	ENSPPYG00000014623	ENSMMUG00000023116
ENSG00000163104	ENSPTRG00000023126	ENSGGOG00000023001	ENSPPYG00000014935	ENSMMUG00000022242
ENSG00000204178	ENSPTRG00000029594	ENSGGOG00000007844	ENSPPYG00000001709	ENSMMUG00000018014
ENSG00000108878	ENSPTRG00000009561	ENSGGOG00000012771	ENSPPYG00000008563	ENSMMUG00000002958
ENSG00000196968	ENSPTRG00000024232	ENSGGOG00000006179	ENSPPYG00000002330	ENSMMUG00000013695
ENSG00000130433	ENSPTRG00000011438	ENSGGOG00000000184	ENSPPYG00000010367	ENSMMUG00000000292
ENSG00000117614	ENSPTRG00000000352	ENSGGOG00000012796	ENSPPYG00000001713	ENSMMUG00000002968
ENSG00000099219	ENSPTRG00000020760	ENSGGOG00000001865	ENSPPYG00000019234	ENSMMUG00000005469
ENSG00000130770	ENSPTRG00000000428	ENSGGOG00000000822	ENSPPYG00000001644	ENSMMUG00000018678
ENSG00000116786	ENSPTRG00000000205	ENSGGOG00000015173	ENSPPYG00000001840	ENSMMUG00000016281
ENSG00000156650	ENSPTRG00000002652	ENSGGOG00000008756	ENSPPYG00000002318	ENSMMUG00000023488
ENSG00000083168	ENSPTRG00000020199	ENSGGOG00000004681	ENSPPYG00000018547	ENSMMUG00000010891
ENSG00000156413	ENSPTRG00000010345	ENSGGOG00000006260	ENSPPYG00000009437	ENSMMUG00000001685
ENSG00000205269	ENSPTRG00000029856	ENSGGOG00000006449	ENSPPYG00000016234	ENSMMUG00000011812
ENSG00000172977	ENSPTRG00000003890	ENSGGOG00000003283	ENSPPYG00000003052	ENSMMUG00000019839
ENSG00000147457	ENSPTRG00000020075	ENSGGOG00000002536	ENSPPYG00000018435	ENSMMUG00000016653
ENSG00000166822	ENSPTRG00000008359	ENSGGOG00000016896	ENSPPYG00000007561	ENSMMUG00000001559
ENSG00000176108	ENSPTRG00000009748	ENSGGOG00000001708	ENSPPYG00000008725	ENSMMUG00000003452
ENSG00000103510	ENSPTRG00000008034	ENSGGOG00000013606	ENSPPYG00000007308	ENSMMUG00000002030
ENSG00000196388	ENSPTRG00000022733	ENSGGOG00000009204	ENSPPYG00000007854	ENSMMUG00000009175
ENSG00000180697	ENSPTRG00000015337	ENSGGOG00000014017	ENSPPYG00000013450	ENSMMUG00000004203
ENSG00000188761	ENSPTRG00000001126	ENSGGOG00000015720	ENSPPYG00000001007	ENSMMUG00000006787
ENSG00000105583	ENSPTRG00000010531	ENSGGOG00000013381	ENSPPYG00000009598	ENSMMUG00000016866
ENSG00000141433	ENSPTRG00000009825	ENSGGOG00000010595	ENSPPYG00000009042	ENSMMUG00000016216
ENSG00000146469	ENSPTRG00000018720	ENSGGOG00000028135	ENSPPYG00000017115	ENSMMUG00000019074
ENSG00000124789	ENSPTRG00000017752	ENSGGOG00000014261	ENSPPYG00000016259	ENSMMUG00000001993
ENSG00000160993	ENSPTRG00000019538	ENSGGOG00000000694	ENSPPYG00000017457	ENSMMUG00000012022
ENSG00000170604	ENSPTRG00000011171	ENSGGOG00000023972	ENSPPYG00000010136	ENSMMUG00000019680
ENSG00000168264	ENSPTRG00000030114	ENSGGOG00000023481	ENSPPYG00000000101	ENSMMUG00000020252
ENSG00000164265	ENSPTRG00000017383	ENSGGOG00000026928	ENSPPYG00000015919	ENSMMUG00000017228
ENSG00000158106	ENSPTRG00000020654	ENSGGOG00000005716	ENSPPYG00000018934	ENSMMUG00000010939
ENSG00000161671	ENSPTRG00000011343	ENSGGOG00000014755	ENSPPYG00000010285	ENSMMUG00000006718
ENSG00000160226	ENSPTRG00000013976	ENSGGOG00000005702	ENSPPYG00000011484	ENSMMUG00000004174
ENSG00000144560	ENSPTRG00000014626	ENSGGOG00000003500	ENSPPYG00000013652	ENSMMUG00000021806
ENSG00000171124	ENSPTRG00000010346	ENSGGOG00000006272	ENSPPYG00000009438	ENSMMUG00000009166
ENSG00000143198	ENSPTRG00000001616	ENSGGOG00000013271	ENSPPYG00000000569	ENSMMUG00000015948
ENSG00000178053	ENSPTRG00000015569	ENSGGOG00000022629	ENSPPYG00000014243	ENSMMUG00000004958
ENSG00000089693	ENSPTRG00000004587	ENSGGOG00000007930	ENSPPYG00000004199	ENSMMUG00000012206
ENSG00000129460	ENSPTRG00000006177	ENSGGOG00000005000	ENSPPYG00000005670	ENSMMUG00000014766
ENSG00000156502	ENSPTRG00000002568	ENSGGOG00000005325	ENSPPYG00000002385	ENSMMUG00000019848
ENSG00000175782	ENSPTRG00000005201	ENSGGOG00000012605	ENSPPYG00000004753	ENSMMUG00000014187
ENSG00000164167	ENSPTRG00000016488	ENSGGOG00000001310	ENSPPYG00000015105	ENSMMUG00000005524
ENSG00000151893	ENSPTRG00000002986	ENSGGOG00000001450	ENSPPYG00000002696	ENSMMUG00000016370
ENSG00000115942	ENSPTRG00000012795	ENSGGOG00000014070	ENSPPYG00000013064	ENSMMUG00000014460
ENSG00000181544	ENSPTRG00000021680	ENSGGOG00000003080	ENSPPYG00000020138	ENSMMUG00000017839
ENSG00000125901	ENSPTRG00000013188	ENSGGOG00000005088	ENSPPYG00000010829	ENSMMUG00000005894
ENSG00000119446	ENSPTRG00000021323	ENSGGOG00000011052	ENSPPYG00000019569	ENSMMUG00000011455
ENSG00000176907	ENSPTRG00000020190	ENSGGOG00000008706	ENSPPYG00000018539	ENSMMUG00000022984
ENSG00000138028	ENSPTRG00000011747	ENSGGOG00000002597	ENSPPYG00000012563	ENSMMUG00000016050
ENSG00000143303	ENSPTRG00000001472	ENSGGOG00000016487	ENSPPYG00000000705	ENSMMUG00000000038
ENSG00000156234	ENSPTRG00000016197	ENSGGOG00000014120	ENSPPYG00000014868	ENSMMUG00000023186
ENSG00000179270	ENSPTRG00000011794	ENSGGOG00000003060	ENSPPYG00000012524	ENSMMUG00000004325
ENSG00000136824	ENSPTRG00000021207	ENSGGOG00000024791	ENSPPYG00000019460	ENSMMUG00000020463
ENSG00000114125	ENSPTRG00000015473	ENSGGOG00000001829	ENSPPYG00000014167	ENSMMUG00000006648
ENSG00000100387	ENSPTRG00000014417	ENSGGOG00000003524	ENSPPYG00000011861	ENSMMUG00000012642
ENSG00000130173	ENSPTRG00000010494	ENSGGOG00000009541	ENSPPYG00000009573	ENSMMUG00000009337
ENSG00000134470	ENSPTRG00000002262	ENSGGOG00000003347	ENSPPYG00000002065	ENSMMUG00000015149
ENSG00000127720	ENSPTRG00000005267	ENSGGOG00000023239	ENSPPYG00000004805	ENSMMUG00000002514
ENSG00000088205	ENSPTRG00000012391	ENSGGOG00000028420	ENSPPYG00000012796	ENSMMUG00000021343
ENSG00000142892	ENSPTRG00000000878	ENSGGOG00000009240	ENSPPYG00000001225	ENSMMUG00000020217
ENSG00000100600	ENSPTRG00000006655	ENSGGOG00000008256	ENSPPYG00000006079	ENSMMUG00000013966
ENSG00000162869	ENSPTRG00000011910	ENSGGOG00000016362	ENSPPYG00000012422	ENSMMUG00000022853
ENSG00000239789	ENSPTRG00000019203	ENSGGOG00000022240	ENSPPYG00000017547	ENSMMUG00000009863
ENSG00000168014	ENSPTRG00000004058	ENSGGOG00000000345	ENSPPYG00000003670	ENSMMUG00000010321
ENSG00000055957	ENSPTRG00000015014	ENSGGOG00000005722	ENSPPYG00000013796	ENSMMUG00000014520
ENSG00000162267	ENSPTRG00000015015	ENSGGOG00000005732	ENSPPYG00000013795	ENSMMUG00000014522
ENSG00000055955	ENSPTRG00000034152	ENSGGOG00000005746	ENSPPYG00000013794	ENSMMUG00000014523
ENSG00000147535	ENSPTRG00000020172	ENSGGOG00000026288	ENSPPYG00000018523	ENSMMUG00000019958
ENSG00000123243	ENSPTRG00000002273	ENSGGOG00000001171	ENSPPYG00000002073	ENSMMUG00000015850
ENSG00000102313	ENSPTRG00000021942	ENSGGOG00000011042	ENSPPYG00000020384	ENSMMUG00000007339
ENSG00000135821	ENSPTRG00000001751	ENSGGOG00000024712	ENSPPYG00000000440	ENSMMUG00000022884
ENSG00000168172	ENSPTRG00000020213	ENSGGOG00000004913	ENSPPYG00000018562	ENSMMUG00000019866
ENSG00000134709	ENSPTRG00000000799	ENSGGOG00000015355	ENSPPYG00000001293	ENSMMUG00000012850
ENSG00000015133	ENSPTRG00000006634	ENSGGOG00000005726	ENSPPYG00000006066	ENSMMUG00000020687
ENSG00000115355	ENSPTRG00000011931	ENSGGOG00000012381	ENSPPYG00000012401	ENSMMUG00000003003
ENSG00000095066	ENSPTRG00000010539	ENSGGOG00000005558	ENSPPYG00000009606	ENSMMUG00000005686
ENSG00000203805	ENSPTRG00000029684	ENSGGOG00000011322	ENSPPYG00000002709	ENSMMUG00000008724
ENSG00000063587	ENSPTRG00000022394	ENSGGOG00000010898	ENSPPYG00000020839	ENSMMUG00000013386
ENSG00000170231	ENSPTRG00000017487	ENSGGOG00000004642	ENSPPYG00000016004	ENSMMUG00000023072
ENSG00000197362	ENSPTRG00000022947	ENSGGOG00000009193	ENSPPYG00000018149	ENSMMUG00000018549
ENSG00000172410	ENSPTRG00000000835	ENSGGOG00000027684	ENSPPYG00000001263	ENSMMUG00000000640
ENSG00000064703	ENSPTRG00000001105	ENSGGOG00000015576	ENSPPYG00000001026	ENSMMUG00000014489
ENSG00000141543	ENSPTRG00000009737	ENSGGOG00000012918	ENSPPYG00000008714	ENSMMUG00000009590
ENSG00000011638	ENSPTRG00000007855	ENSGGOG00000008931	ENSPPYG00000007167	ENSMMUG00000016758
ENSG00000121964	ENSPTRG00000012511	ENSGGOG00000015776	ENSPPYG00000012830	ENSMMUG00000011922
ENSG00000109920	ENSPTRG00000003575	ENSGGOG00000014374	ENSPPYG00000003294	ENSMMUG00000016937
ENSG00000176046	ENSPTRG00000007926	ENSGGOG00000000172	ENSPPYG00000007232	ENSMMUG00000019535
ENSG00000177459	ENSPTRG00000020456	ENSGGOG00000001184	ENSPPYG00000018775	ENSMMUG00000011824
ENSG00000118096	ENSPTRG00000004348	ENSGGOG00000027999	ENSPPYG00000003938	ENSMMUG00000014455
ENSG00000042429	ENSPTRG00000004178	ENSGGOG00000010401	ENSPPYG00000003776	ENSMMUG00000013601
ENSG00000022277	ENSPTRG00000013649	ENSGGOG00000004223	ENSPPYG00000011151	ENSMMUG00000000074
ENSG00000012963	ENSPTRG00000006662	ENSGGOG00000027838	ENSPPYG00000006086	ENSMMUG00000004025
ENSG00000175707	ENSPTRG00000000396	ENSGGOG00000023640	ENSPPYG00000001672	ENSMMUG00000002555
ENSG00000180934	ENSPTRG00000003274	ENSGGOG00000001491	ENSPPYG00000003555	ENSMMUG00000013978
ENSG00000163075	ENSPTRG00000012404	ENSGGOG00000015489	ENSPPYG00000012785	ENSMMUG00000011129
ENSG00000173040	ENSPTRG00000015875	ENSGGOG00000013705	ENSPPYG00000014593	ENSMMUG00000020860
ENSG00000162065	ENSPTRG00000007652	ENSGGOG00000013517	ENSPPYG00000007001	ENSMMUG00000019096
ENSG00000115020	ENSPTRG00000012866	ENSGGOG00000012992	ENSPPYG00000013126	ENSMMUG00000017524
ENSG00000183688	ENSPTRG00000008505	ENSGGOG00000023018	ENSPPYG00000007756	ENSMMUG00000019397
ENSG00000178882	ENSPTRG00000005612	ENSGGOG00000009395	ENSPPYG00000005100	ENSMMUG00000023105
ENSG00000091972	ENSPTRG00000015217	ENSGGOG00000012761	ENSPPYG00000013550	ENSMMUG00000016076
ENSG00000078140	ENSPTRG00000015998	ENSGGOG00000003261	ENSPPYG00000014680	ENSMMUG00000011325
ENSG00000068654	ENSPTRG00000012147	ENSGGOG00000001788	ENSPPYG00000012217	ENSMMUG00000015815
ENSG00000163584	ENSPTRG00000015620	ENSGGOG00000001734	ENSPPYG00000025900	ENSMMUG00000022881
ENSG00000115084	ENSPTRG00000012387	ENSGGOG00000003680	ENSPPYG00000012799	ENSMMUG00000008875
ENSG00000198183	ENSPTRG00000013395	ENSGGOG00000027809	ENSPPYG00000010918	ENSMMUG00000008925
ENSG00000125999	ENSPTRG00000013396	ENSGGOG00000003242	ENSPPYG00000010919	ENSMMUG00000008469
ENSG00000126246	ENSPTRG00000010859	ENSGGOG00000016821	ENSPPYG00000009878	ENSMMUG00000002384
ENSG00000092345	ENSPTRG00000014674	ENSGGOG00000023632	ENSPPYG00000014080	ENSMMUG00000011361
ENSG00000157833	ENSPTRG00000011731	ENSGGOG00000004917	ENSPPYG00000012584	ENSMMUG00000004378
ENSG00000141441	ENSPTRG00000009958	ENSGGOG00000009964	ENSPPYG00000009096	ENSMMUG00000023020
ENSG00000152430	ENSPTRG00000012777	ENSGGOG00000013594	ENSPPYG00000013050	ENSMMUG00000023811
ENSG00000010295	ENSPTRG00000004578	ENSGGOG00000009558	ENSPPYG00000004190	ENSMMUG00000018681
ENSG00000131791	ENSPTRG00000001218	ENSGGOG00000021957	ENSPPYG00000000943	ENSMMUG00000012221
ENSG00000111725	ENSPTRG00000005520	ENSGGOG00000013047	ENSPPYG00000005018	ENSMMUG00000019860
ENSG00000158062	ENSPTRG00000000380	ENSGGOG00000000609	ENSPPYG00000001688	ENSMMUG00000000649
ENSG00000143643	ENSPTRG00000002101	ENSGGOG00000000163	ENSPPYG00000000117	ENSMMUG00000005888
ENSG00000136480	ENSPTRG00000009541	ENSGGOG00000015412	ENSPPYG00000008546	ENSMMUG00000009464
ENSG00000177363	ENSPTRG00000003781	ENSGGOG00000027496	ENSPPYG00000003152	ENSMMUG00000031129
ENSG00000125872	ENSPTRG00000013235	ENSGGOG00000013818	ENSPPYG00000010694	ENSMMUG00000013745
ENSG00000169991	ENSPTRG00000000256	ENSGGOG00000005544	ENSPPYG00000001798	ENSMMUG00000004754
ENSG00000189326	ENSPTRG00000022342	ENSGGOG00000024051	ENSPPYG00000020791	ENSMMUG00000004438
ENSG00000145879	ENSPTRG00000017387	ENSGGOG00000001299	ENSPPYG00000015925	ENSMMUG00000016907
ENSG00000196800	ENSPTRG00000022988	ENSGGOG00000012747	ENSPPYG00000015922	ENSMMUG00000001198
ENSG00000180660	ENSPTRG00000005777	ENSGGOG00000011768	ENSPPYG00000005274	ENSMMUG00000005425
ENSG00000181541	ENSPTRG00000016506	ENSGGOG00000014090	ENSPPYG00000015117	ENSMMUG00000002220
ENSG00000163645	ENSPTRG00000015530	ENSGGOG00000017013	ENSPPYG00000014206	ENSMMUG00000017509
ENSG00000166049	ENSPTRG00000022374	ENSGGOG00000005844	ENSPPYG00000020821	ENSMMUG00000022771
ENSG00000159210	ENSPTRG00000009366	ENSGGOG00000025290	ENSPPYG00000008911	ENSMMUG00000021087
ENSG00000173212	ENSPTRG00000001151	ENSGGOG00000002308	ENSPPYG00000000986	ENSMMUG00000000431
ENSG00000161609	ENSPTRG00000011293	ENSGGOG00000016130	ENSPPYG00000010245	ENSMMUG00000014795
ENSG00000165698	ENSPTRG00000022917	ENSGGOG00000002138	ENSPPYG00000019716	ENSMMUG00000021158
ENSG00000167618	ENSPTRG00000011461	ENSGGOG00000003387	ENSPPYG00000010385	ENSMMUG00000014267
ENSG00000163328	ENSPTRG00000012655	ENSGGOG00000004876	ENSPPYG00000012947	ENSMMUG00000021012
ENSG00000106565	ENSPTRG00000019863	ENSGGOG00000016490	ENSPPYG00000018174	ENSMMUG00000008596
ENSG00000171806	ENSPTRG00000001663	ENSGGOG00000015904	ENSPPYG00000000527	ENSMMUG00000016581
ENSG00000136732	ENSPTRG00000012422	ENSGGOG00000002782	ENSPPYG00000012772	ENSMMUG00000014837
ENSG00000179091	ENSPTRG00000020679	ENSGGOG00000010506	ENSPPYG00000018961	ENSMMUG00000007149
ENSG00000149308	ENSPTRG00000004248	ENSGGOG00000012653	ENSPPYG00000003844	ENSMMUG00000004157
ENSG00000133195	ENSPTRG00000009593	ENSGGOG00000005444	ENSPPYG00000008584	ENSMMUG00000014195
ENSG00000137513	ENSPTRG00000004117	ENSGGOG00000004049	ENSPPYG00000003725	ENSMMUG00000004649
ENSG00000089682	ENSPTRG00000022158	ENSGGOG00000006587	ENSPPYG00000020609	ENSMMUG00000023172
ENSG00000120160	ENSPTRG00000020836	ENSGGOG00000013734	ENSPPYG00000019157	ENSMMUG00000010985
ENSG00000182645	ENSPTRG00000002967	ENSGGOG00000004102	ENSPPYG00000002679	ENSMMUG00000016663
ENSG00000172771	ENSPTRG00000015376	ENSGGOG00000026446	ENSPPYG00000013418	ENSMMUG00000012721
ENSG00000185262	ENSPTRG00000009676	ENSGGOG00000011835	ENSPPYG00000008654	ENSMMUG00000003537
ENSG00000165480	ENSPTRG00000005693	ENSGGOG00000014494	ENSPPYG00000005199	ENSMMUG00000016560
ENSG00000103047	ENSPTRG00000008272	ENSGGOG00000010033	ENSPPYG00000007495	ENSMMUG00000022177
ENSG00000186919	ENSPTRG00000009672	ENSGGOG00000008814	ENSPPYG00000008650	ENSMMUG00000008883
ENSG00000149305	ENSPTRG00000004300	ENSGGOG00000005084	ENSPPYG00000003889	ENSMMUG00000007079
ENSG00000129295	ENSPTRG00000020595	ENSGGOG00000000805	ENSPPYG00000018889	ENSMMUG00000015647
ENSG00000166736	ENSPTRG00000004301	ENSGGOG00000014709	ENSPPYG00000003890	ENSMMUG00000007080
ENSG00000204019	ENSPTRG00000028214	ENSGGOG00000027593	ENSPPYG00000020657	ENSMMUG00000020850
ENSG00000113312	ENSPTRG00000017484	ENSGGOG00000001179	ENSPPYG00000016002	ENSMMUG00000011471
ENSG00000025772	ENSPTRG00000013532	ENSGGOG00000003560	ENSPPYG00000011044	ENSMMUG00000013211
ENSG00000104450	ENSPTRG00000020471	ENSGGOG00000010949	ENSPPYG00000018787	ENSMMUG00000004386
ENSG00000154174	ENSPTRG00000015162	ENSGGOG00000003732	ENSPPYG00000013603	ENSMMUG00000020025
ENSG00000177971	ENSPTRG00000007303	ENSGGOG00000007333	ENSPPYG00000006664	ENSMMUG00000016103
ENSG00000171792	ENSPTRG00000004535	ENSGGOG00000002592	ENSPPYG00000004154	ENSMMUG00000004171
ENSG00000138303	ENSPTRG00000002609	ENSGGOG00000007559	ENSPPYG00000002356	ENSMMUG00000009479
ENSG00000187166	ENSPTRG00000004877	ENSGGOG00000025202	ENSPPYG00000004456	ENSMMUG00000014483
ENSG00000170310	ENSPTRG00000008753	ENSGGOG00000006399	ENSPPYG00000007970	ENSMMUG00000009398
ENSG00000109471	ENSPTRG00000016418	ENSGGOG00000023337	ENSPPYG00000015043	ENSMMUG00000021093
ENSG00000171160	ENSPTRG00000002814	ENSGGOG00000015242	ENSPPYG00000002537	ENSMMUG00000020034
ENSG00000144867	ENSPTRG00000015413	ENSGGOG00000027849	ENSPPYG00000014115	ENSMMUG00000008918
ENSG00000162069	ENSPTRG00000007681	ENSGGOG00000005169	ENSPPYG00000007028	ENSMMUG00000007667
ENSG00000114383	ENSPTRG00000014958	ENSGGOG00000007104	ENSPPYG00000013845	ENSMMUG00000006995
ENSG00000124713	ENSPTRG00000018178	ENSGGOG00000013572	ENSPPYG00000016623	ENSMMUG00000001393
ENSG00000103429	ENSPTRG00000007794	ENSGGOG00000024765	ENSPPYG00000007125	ENSMMUG00000008264
ENSG00000186265	ENSPTRG00000015219	ENSGGOG00000003709	ENSPPYG00000013549	ENSMMUG00000014231
ENSG00000011376	ENSPTRG00000014833	ENSGGOG00000015767	ENSPPYG00000013946	ENSMMUG00000018020
ENSG00000137959	ENSPTRG00000000892	ENSGGOG00000013652	ENSPPYG00000001215	ENSMMUG00000001569
ENSG00000137965	ENSPTRG00000000893	ENSGGOG00000013663	ENSPPYG00000001214	ENSMMUG00000002350
ENSG00000136897	ENSPTRG00000021199	ENSGGOG00000009431	ENSPPYG00000019451	ENSMMUG00000023794
ENSG00000122958	ENSPTRG00000002567	ENSGGOG00000010433	ENSPPYG00000002386	ENSMMUG00000004101
ENSG00000151502	ENSPTRG00000004494	ENSGGOG00000006799	ENSPPYG00000004077	ENSMMUG00000007103
ENSG00000066382	ENSPTRG00000003466	ENSGGOG00000010368	ENSPPYG00000003395	ENSMMUG00000017592
ENSG00000146147	ENSPTRG00000018294	ENSGGOG00000012021	ENSPPYG00000016727	ENSMMUG00000012781
ENSG00000171033	ENSPTRG00000020360	ENSGGOG00000024164	ENSPPYG00000018689	ENSMMUG00000018611
ENSG00000170458	ENSPTRG00000028584	ENSGGOG00000010370	ENSPPYG00000015858	ENSMMUG00000010007
ENSG00000103591	ENSPTRG00000007202	ENSGGOG00000004714	ENSPPYG00000006584	ENSMMUG00000015456
ENSG00000115828	ENSPTRG00000011839	ENSGGOG00000008616	ENSPPYG00000012488	ENSMMUG00000016442
ENSG00000011478	ENSPTRG00000011163	ENSGGOG00000002353	ENSPPYG00000010130	ENSMMUG00000006940
ENSG00000175826	ENSPTRG00000008668	ENSGGOG00000013777	ENSPPYG00000007902	ENSMMUG00000010547
ENSG00000139055	ENSPTRG00000004728	ENSGGOG00000009370	ENSPPYG00000004328	ENSMMUG00000018030
ENSG00000163617	ENSPTRG00000015239	ENSGGOG00000011814	ENSPPYG00000013532	ENSMMUG00000001949
ENSG00000149823	ENSPTRG00000003863	ENSGGOG00000002704	ENSPPYG00000003080	ENSMMUG00000018772
ENSG00000088766	ENSPTRG00000013234	ENSGGOG00000013808	ENSPPYG00000010693	ENSMMUG00000013744
ENSG00000115128	ENSPTRG00000011709	ENSGGOG00000001731	ENSPPYG00000012603	ENSMMUG00000001282
ENSG00000124104	ENSPTRG00000013566	ENSGGOG00000003054	ENSPPYG00000011073	ENSMMUG00000023515
ENSG00000167208	ENSPTRG00000008105	ENSGGOG00000008145	ENSPPYG00000007342	ENSMMUG00000019869
ENSG00000166347	ENSPTRG00000010111	ENSGGOG00000007968	ENSPPYG00000009240	ENSMMUG00000013607
ENSG00000103018	ENSPTRG00000008282	ENSGGOG00000015031	ENSPPYG00000007506	ENSMMUG00000012039
ENSG00000174059	ENSPTRG00000001932	ENSGGOG00000027227	ENSPPYG00000000262	ENSMMUG00000015133
ENSG00000170522	ENSPTRG00000016368	ENSGGOG00000000221	ENSPPYG00000015000	ENSMMUG00000010045
ENSG00000118402	ENSPTRG00000018370	ENSGGOG00000009359	ENSPPYG00000016794	ENSMMUG00000020208
ENSG00000123739	ENSPTRG00000016362	ENSGGOG00000001082	ENSPPYG00000014994	ENSMMUG00000008177
ENSG00000012660	ENSPTRG00000018289	ENSGGOG00000011386	ENSPPYG00000016720	ENSMMUG00000006422
ENSG00000114491	ENSPTRG00000015312	ENSGGOG00000014137	ENSPPYG00000013467	ENSMMUG00000032009
ENSG00000066322	ENSPTRG00000000635	ENSGGOG00000010431	ENSPPYG00000001447	ENSMMUG00000003152
ENSG00000124102	ENSPTRG00000013537	ENSGGOG00000027291	ENSPPYG00000011049	ENSMMUG00000006765
ENSG00000197977	ENSPTRG00000023849	ENSGGOG00000007449	ENSPPYG00000016230	ENSMMUG00000013908
ENSG00000164181	ENSPTRG00000016903	ENSGGOG00000023181	ENSPPYG00000015489	ENSMMUG00000014211
ENSG00000111897	ENSPTRG00000018562	ENSGGOG00000026167	ENSPPYG00000016977	ENSMMUG00000007911
ENSG00000132824	ENSPTRG00000013522	ENSGGOG00000015400	ENSPPYG00000011035	ENSMMUG00000013969
ENSG00000119915	ENSPTRG00000002885	ENSGGOG00000024219	ENSPPYG00000002596	ENSMMUG00000022752
ENSG00000138308	ENSPTRG00000002618	ENSGGOG00000012772	ENSPPYG00000002349	ENSMMUG00000020405
ENSG00000146281	ENSPTRG00000018416	ENSGGOG00000016295	ENSPPYG00000016838	ENSMMUG00000014942
ENSG00000164300	ENSPTRG00000017032	ENSGGOG00000016060	ENSPPYG00000015594	ENSMMUG00000023533
ENSG00000100583	ENSPTRG00000006579	ENSGGOG00000022049	ENSPPYG00000006023	ENSMMUG00000001099
ENSG00000168528	ENSPTRG00000000458	ENSGGOG00000008227	ENSPPYG00000001615	ENSMMUG00000013188
ENSG00000104957	ENSPTRG00000010562	ENSGGOG00000006623	ENSPPYG00000010569	ENSMMUG00000017642
ENSG00000105248	ENSPTRG00000010299	ENSGGOG00000000335	ENSPPYG00000009399	ENSMMUG00000010100
ENSG00000187944	ENSPTRG00000012768	ENSGGOG00000006595	ENSPPYG00000013041	ENSMMUG00000008641
ENSG00000135338	ENSPTRG00000018367	ENSGGOG00000007629	ENSPPYG00000016792	ENSMMUG00000004356
ENSG00000184831	ENSPTRG00000021742	ENSGGOG00000001200	ENSPPYG00000020191	ENSMMUG00000016361
ENSG00000133943	ENSPTRG00000006632	ENSGGOG00000015304	ENSPPYG00000006064	ENSMMUG00000008964
ENSG00000158966	ENSPTRG00000000823	ENSGGOG00000007691	ENSPPYG00000001272	ENSMMUG00000007577
ENSG00000170364	ENSPTRG00000014567	ENSGGOG00000004932	ENSPPYG00000013699	ENSMMUG00000017828
ENSG00000007402	ENSPTRG00000014964	ENSGGOG00000007132	ENSPPYG00000013839	ENSMMUG00000007022
ENSG00000151062	ENSPTRG00000004521	ENSGGOG00000010619	ENSPPYG00000004143	ENSMMUG00000017265
ENSG00000196456	ENSPTRG00000023357	ENSGGOG00000016629	ENSPPYG00000018168	ENSMMUG00000022634
ENSG00000178691	ENSPTRG00000008980	ENSGGOG00000010352	ENSPPYG00000008140	ENSMMUG00000001116
ENSG00000118492	ENSPTRG00000018686	ENSGGOG00000001069	ENSPPYG00000017077	ENSMMUG00000013791
ENSG00000104381	ENSPTRG00000020354	ENSGGOG00000002829	ENSPPYG00000018682	ENSMMUG00000022326
ENSG00000124194	ENSPTRG00000013515	ENSGGOG00000003331	ENSPPYG00000011028	ENSMMUG00000002839
ENSG00000178718	ENSPTRG00000007290	ENSGGOG00000012397	ENSPPYG00000006653	ENSMMUG00000011678
ENSG00000180694	ENSPTRG00000020410	ENSGGOG00000023552	ENSPPYG00000018735	ENSMMUG00000004011
ENSG00000213145	ENSPTRG00000033768	ENSGGOG00000027381	ENSPPYG00000006209	ENSMMUG00000007158
ENSG00000171824	ENSPTRG00000000140	ENSGGOG00000010572	ENSPPYG00000001891	ENSMMUG00000019322
ENSG00000129170	ENSPTRG00000003434	ENSGGOG00000004823	ENSPPYG00000003425	ENSMMUG00000019119
ENSG00000100554	ENSPTRG00000006461	ENSGGOG00000001601	ENSPPYG00000005920	ENSMMUG00000021418
ENSG00000159176	ENSPTRG00000001836	ENSGGOG00000004840	ENSPPYG00000000361	ENSMMUG00000020772
ENSG00000049769	ENSPTRG00000021891	ENSGGOG00000000915	ENSPPYG00000020342	ENSMMUG00000008625
ENSG00000165898	ENSPTRG00000006536	ENSGGOG00000027499	ENSPPYG00000005988	ENSMMUG00000006566
ENSG00000089737	ENSPTRG00000006673	ENSGGOG00000006739	ENSPPYG00000006095	ENSMMUG00000007763
ENSG00000112559	ENSPTRG00000018156	ENSGGOG00000002680	ENSPPYG00000016598	ENSMMUG00000009449
ENSG00000144744	ENSPTRG00000015095	ENSGGOG00000003959	ENSPPYG00000013729	ENSMMUG00000008620
ENSG00000177324	ENSPTRG00000021708	ENSGGOG00000003458	ENSPPYG00000020164	ENSMMUG00000019969
ENSG00000186952	ENSPTRG00000017123	ENSGGOG00000005241	ENSPPYG00000015676	ENSMMUG00000004275
ENSG00000160058	ENSPTRG00000000484	ENSGGOG00000013119	ENSPPYG00000001592	ENSMMUG00000001264
ENSG00000204165	ENSPTRG00000028258	ENSGGOG00000014679	ENSPPYG00000020445	ENSMMUG00000032428
ENSG00000131351	ENSPTRG00000010657	ENSGGOG00000009382	ENSPPYG00000009700	ENSMMUG00000000491
ENSG00000117151	ENSPTRG00000000904	ENSGGOG00000015738	ENSPPYG00000001203	ENSMMUG00000010127
ENSG00000182118	ENSPTRG00000002103	ENSGGOG00000022499	ENSPPYG00000000115	ENSMMUG00000008191
ENSG00000168952	ENSPTRG00000006227	ENSGGOG00000005321	ENSPPYG00000005713	ENSMMUG00000015442
ENSG00000153094	ENSPTRG00000023320	ENSGGOG00000012171	ENSPPYG00000012155	ENSMMUG00000018423
ENSG00000167807	ENSPTRG00000010465	ENSGGOG00000006009	ENSPPYG00000009550	ENSMMUG00000022896
ENSG00000090989	ENSPTRG00000023159	ENSGGOG00000026473	ENSPPYG00000014758	ENSMMUG00000023427
ENSG00000134779	ENSPTRG00000009980	ENSGGOG00000011061	ENSPPYG00000009116	ENSMMUG00000006863
ENSG00000176973	ENSPTRG00000003882	ENSGGOG00000011751	ENSPPYG00000003061	ENSMMUG00000031183
ENSG00000135931	ENSPTRG00000013023	ENSGGOG00000002570	ENSPPYG00000013262	ENSMMUG00000011775
ENSG00000096872	ENSPTRG00000020833	ENSGGOG00000007259	ENSPPYG00000019159	ENSMMUG00000006076
ENSG00000184530	ENSPTRG00000018584	ENSGGOG00000004604	ENSPPYG00000016997	ENSMMUG00000003243
ENSG00000132004	ENSPTRG00000010534	ENSGGOG00000013425	ENSPPYG00000009601	ENSMMUG00000016870
ENSG00000034693	ENSPTRG00000018670	ENSGGOG00000016184	ENSPPYG00000017061	ENSMMUG00000005365
ENSG00000166323	ENSPTRG00000004252	ENSGGOG00000026513	ENSPPYG00000003846	ENSMMUG00000020167
ENSG00000167775	ENSPTRG00000010417	ENSGGOG00000000923	ENSPPYG00000009500	ENSMMUG00000016695
ENSG00000165118	ENSPTRG00000021060	ENSGGOG00000011293	ENSPPYG00000019326	ENSMMUG00000018870
ENSG00000184619	ENSPTRG00000008741	ENSGGOG00000025913	ENSPPYG00000007961	ENSMMUG00000008754
ENSG00000103089	ENSPTRG00000008350	ENSGGOG00000013529	ENSPPYG00000007552	ENSMMUG00000008381
ENSG00000232040	ENSPTRG00000017880	ENSGGOG00000002365	ENSPPYG00000016376	ENSMMUG00000004619
ENSG00000125445	ENSPTRG00000009639	ENSGGOG00000007640	ENSPPYG00000008623	ENSMMUG00000018022
ENSG00000104980	ENSPTRG00000010412	ENSGGOG00000005220	ENSPPYG00000009495	ENSMMUG00000006542
ENSG00000197081	ENSPTRG00000018764	ENSGGOG00000001658	ENSPPYG00000017149	ENSMMUG00000015658
ENSG00000109089	ENSPTRG00000009626	ENSGGOG00000012329	ENSPPYG00000008613	ENSMMUG00000011643
ENSG00000140743	ENSPTRG00000007879	ENSGGOG00000013666	ENSPPYG00000007181	ENSMMUG00000022035
ENSG00000141013	ENSPTRG00000008501	ENSGGOG00000016219	ENSPPYG00000007682	ENSMMUG00000000401
ENSG00000117281	ENSPTRG00000001211	ENSGGOG00000024675	ENSPPYG00000000938	ENSMMUG00000007969
ENSG00000123815	ENSPTRG00000011004	ENSGGOG00000004957	ENSPPYG00000009999	ENSMMUG00000004228
ENSG00000163050	ENSPTRG00000033741	ENSGGOG00000009596	ENSPPYG00000000159	ENSMMUG00000008636
ENSG00000113569	ENSPTRG00000016804	ENSGGOG00000013905	ENSPPYG00000015407	ENSMMUG00000000704
ENSG00000008196	ENSPTRG00000018269	ENSGGOG00000014613	ENSPPYG00000016700	ENSMMUG00000002869
ENSG00000137203	ENSPTRG00000017714	ENSGGOG00000007542	ENSPPYG00000016218	ENSMMUG00000006186
ENSG00000132128	ENSPTRG00000000690	ENSGGOG00000010618	ENSPPYG00000001397	ENSMMUG00000032149
ENSG00000008197	ENSPTRG00000018268	ENSGGOG00000003510	ENSPPYG00000016699	ENSMMUG00000002867
ENSG00000116819	ENSPTRG00000000523	ENSGGOG00000009762	ENSPPYG00000001556	ENSMMUG00000019815
ENSG00000128923	ENSPTRG00000007120	ENSGGOG00000000256	ENSPPYG00000006514	ENSMMUG00000018109
ENSG00000143409	ENSPTRG00000001270	ENSGGOG00000001534	ENSPPYG00000000884	ENSMMUG00000010067
ENSG00000044459	ENSPTRG00000020791	ENSGGOG00000025720	ENSPPYG00000019201	ENSMMUG00000023448
ENSG00000087510	ENSPTRG00000013654	ENSGGOG00000000420	ENSPPYG00000011156	ENSMMUG00000009364
ENSG00000169228	ENSPTRG00000017577	ENSGGOG00000023694	ENSPPYG00000016085	ENSMMUG00000009045
ENSG00000124209	ENSPTRG00000013671	ENSGGOG00000015533	ENSPPYG00000011171	ENSMMUG00000000125
ENSG00000166734	ENSPTRG00000007010	ENSGGOG00000022225	ENSPPYG00000006428	ENSMMUG00000006676
ENSG00000111540	ENSPTRG00000005071	ENSGGOG00000008325	ENSPPYG00000004639	ENSMMUG00000031853
ENSG00000108774	ENSPTRG00000009194	ENSGGOG00000005472	ENSPPYG00000008398	ENSMMUG00000014761
ENSG00000212123	ENSPTRG00000032573	ENSGGOG00000005789	ENSPPYG00000009434	ENSMMUG00000020709
ENSG00000139832	ENSPTRG00000031118	ENSGGOG00000012600	ENSPPYG00000005500	ENSMMUG00000022284
ENSG00000083544	ENSPTRG00000005918	ENSGGOG00000025560	ENSPPYG00000005401	ENSMMUG00000007169
ENSG00000124688	ENSPTRG00000018207	ENSGGOG00000023906	ENSPPYG00000017280	ENSMMUG00000006363
ENSG00000168461	ENSPTRG00000009861	ENSGGOG00000000250	ENSPPYG00000009008	ENSMMUG00000005692
ENSG00000204856	ENSPTRG00000029543	ENSGGOG00000001700	ENSPPYG00000004949	ENSMMUG00000008154
ENSG00000135052	ENSPTRG00000021072	ENSGGOG00000012485	ENSPPYG00000019337	ENSMMUG00000001900
ENSG00000124839	ENSPTRG00000013076	ENSGGOG00000015083	ENSPPYG00000013312	ENSMMUG00000012094
ENSG00000074319	ENSPTRG00000003424	ENSGGOG00000010359	ENSPPYG00000003434	ENSMMUG00000014613
ENSG00000152766	ENSPTRG00000002726	ENSGGOG00000007322	ENSPPYG00000002456	ENSMMUG00000000470
ENSG00000164975	ENSPTRG00000020785	ENSGGOG00000006757	ENSPPYG00000019207	ENSMMUG00000016189
ENSG00000156853	ENSPTRG00000008010	ENSGGOG00000025171	ENSPPYG00000007281	ENSMMUG00000001121
ENSG00000169955	ENSPTRG00000008007	ENSGGOG00000002198	ENSPPYG00000007278	ENSMMUG00000029158
ENSG00000182552	ENSPTRG00000016632	ENSGGOG00000011982	ENSPPYG00000015230	ENSMMUG00000023650
ENSG00000169951	ENSPTRG00000008008	ENSGGOG00000000422	ENSPPYG00000007279	ENSMMUG00000001123
ENSG00000141255	ENSPTRG00000008567	ENSGGOG00000001869	ENSPPYG00000007812	ENSMMUG00000011058
ENSG00000184560	ENSPTRG00000008686	ENSGGOG00000011816	ENSPPYG00000007918	ENSMMUG00000015623
ENSG00000135317	ENSPTRG00000018392	ENSGGOG00000008116	ENSPPYG00000016818	ENSMMUG00000005446
ENSG00000182457	ENSPTRG00000014258	ENSGGOG00000008334	ENSPPYG00000011723	ENSMMUG00000013406
ENSG00000071189	ENSPTRG00000018957	ENSGGOG00000010291	ENSPPYG00000017757	ENSMMUG00000021915
ENSG00000109762	ENSPTRG00000016649	ENSGGOG00000017161	ENSPPYG00000015244	ENSMMUG00000003518
ENSG00000120451	ENSPTRG00000004487	ENSGGOG00000023395	ENSPPYG00000004069	ENSMMUG00000018119
ENSG00000063322	ENSPTRG00000010966	ENSGGOG00000001844	ENSPPYG00000009965	ENSMMUG00000005554
ENSG00000100605	ENSPTRG00000006658	ENSGGOG00000004551	ENSPPYG00000006082	ENSMMUG00000009974
ENSG00000183828	ENSPTRG00000006785	ENSGGOG00000007607	ENSPPYG00000006204	ENSMMUG00000004687
ENSG00000198682	ENSPTRG00000023677	ENSGGOG00000005369	ENSPPYG00000002450	ENSMMUG00000006411
ENSG00000138801	ENSPTRG00000016347	ENSGGOG00000014736	ENSPPYG00000014983	ENSMMUG00000019907
ENSG00000213190	ENSPTRG00000033916	ENSGGOG00000008934	ENSPPYG00000000879	ENSMMUG00000010075
ENSG00000112237	ENSPTRG00000018444	ENSGGOG00000007422	ENSPPYG00000016865	ENSMMUG00000004061
ENSG00000166889	ENSPTRG00000003697	ENSGGOG00000004335	ENSPPYG00000003230	ENSMMUG00000017287
ENSG00000168631	ENSPTRG00000029766	ENSGGOG00000005839	ENSPPYG00000017262	ENSMMUG00000018615
ENSG00000165669	ENSPTRG00000002984	ENSGGOG00000010566	ENSPPYG00000002694	ENSMMUG00000012741
ENSG00000160055	ENSPTRG00000000475	ENSGGOG00000001578	ENSPPYG00000001599	ENSMMUG00000008453
ENSG00000111328	ENSPTRG00000005596	ENSGGOG00000009567	ENSPPYG00000005083	ENSMMUG00000000434
ENSG00000167797	ENSPTRG00000003966	ENSGGOG00000010159	ENSPPYG00000002987	ENSMMUG00000011827
ENSG00000023608	ENSPTRG00000006420	ENSGGOG00000005031	ENSPPYG00000005882	ENSMMUG00000017303
ENSG00000197296	ENSPTRG00000013516	ENSGGOG00000014956	ENSPPYG00000011029	ENSMMUG00000002840
ENSG00000184650	ENSPTRG00000008739	ENSGGOG00000007881	ENSPPYG00000007959	ENSMMUG00000008750
ENSG00000111405	ENSPTRG00000004863	ENSGGOG00000016423	ENSPPYG00000004442	ENSMMUG00000018399
ENSG00000197651	ENSPTRG00000023775	ENSGGOG00000010742	ENSPPYG00000004822	ENSMMUG00000010912
ENSG00000178177	ENSPTRG00000015943	ENSGGOG00000014894	ENSPPYG00000014631	ENSMMUG00000018073
ENSG00000139291	ENSPTRG00000005226	ENSGGOG00000026275	ENSPPYG00000004775	ENSMMUG00000020948
ENSG00000115486	ENSPTRG00000012135	ENSGGOG00000004940	ENSPPYG00000012228	ENSMMUG00000004446
ENSG00000166136	ENSPTRG00000002851	ENSGGOG00000027239	ENSPPYG00000002570	ENSMMUG00000006636
ENSG00000181016	ENSPTRG00000019603	ENSGGOG00000016165	ENSPPYG00000017918	ENSMMUG00000008037
ENSG00000168491	ENSPTRG00000016653	ENSGGOG00000027638	ENSPPYG00000015249	ENSMMUG00000000359
ENSG00000100206	ENSPTRG00000014370	ENSGGOG00000011215	ENSPPYG00000011822	ENSMMUG00000013298
ENSG00000214160	ENSPTRG00000034047	ENSGGOG00000007563	ENSPPYG00000014350	ENSMMUG00000018951
ENSG00000134077	ENSPTRG00000014585	ENSGGOG00000000604	ENSPPYG00000017616	ENSMMUG00000017307
ENSG00000138050	ENSPTRG00000011860	ENSGGOG00000001608	ENSPPYG00000012470	ENSMMUG00000011841
ENSG00000110717	ENSPTRG00000003978	ENSGGOG00000005001	ENSPPYG00000002976	ENSMMUG00000023189
ENSG00000153391	ENSPTRG00000009971	ENSGGOG00000026291	ENSPPYG00000009108	ENSMMUG00000020108
ENSG00000013375	ENSPTRG00000018379	ENSGGOG00000000454	ENSPPYG00000016804	ENSMMUG00000012589
ENSG00000198265	ENSPTRG00000009562	ENSGGOG00000012312	ENSPPYG00000008564	ENSMMUG00000002959
ENSG00000155363	ENSPTRG00000001111	ENSGGOG00000002731	ENSPPYG00000001020	ENSMMUG00000015670
ENSG00000005007	ENSPTRG00000010721	ENSGGOG00000002608	ENSPPYG00000009752	ENSMMUG00000023286
ENSG00000073146	ENSPTRG00000014528	ENSGGOG00000010110	ENSPPYG00000011974	ENSMMUG00000009120
ENSG00000130589	ENSPTRG00000013743	ENSGGOG00000008640	ENSPPYG00000011241	ENSMMUG00000006070
ENSG00000148291	ENSPTRG00000021518	ENSGGOG00000014467	ENSPPYG00000019732	ENSMMUG00000022346
ENSG00000106591	ENSPTRG00000019121	ENSGGOG00000027492	ENSPPYG00000017611	ENSMMUG00000022455
ENSG00000167904	ENSPTRG00000020261	ENSGGOG00000005948	ENSPPYG00000018596	ENSMMUG00000005477
ENSG00000197603	ENSPTRG00000023298	ENSGGOG00000015352	ENSPPYG00000015405	ENSMMUG00000022166
ENSG00000166741	ENSPTRG00000004303	ENSGGOG00000003749	ENSPPYG00000003892	ENSMMUG00000007086
ENSG00000141744	ENSPTRG00000009098	ENSGGOG00000001118	ENSPPYG00000008481	ENSMMUG00000001346
ENSG00000241644	ENSPTRG00000019045	ENSGGOG00000004924	ENSPPYG00000017671	ENSMMUG00000011760
ENSG00000148175	ENSPTRG00000021315	ENSGGOG00000010215	ENSPPYG00000019563	ENSMMUG00000013024
ENSG00000165283	ENSPTRG00000020903	ENSGGOG00000003212	ENSPPYG00000019102	ENSMMUG00000011864
ENSG00000116218	ENSPTRG00000001731	ENSGGOG00000015354	ENSPPYG00000000461	ENSMMUG00000003770
ENSG00000133115	ENSPTRG00000005801	ENSGGOG00000011813	ENSPPYG00000005297	ENSMMUG00000002107
ENSG00000067221	ENSPTRG00000007265	ENSGGOG00000014814	ENSPPYG00000006630	ENSMMUG00000002568
ENSG00000134001	ENSPTRG00000006462	ENSGGOG00000001603	ENSPPYG00000005921	ENSMMUG00000021419
ENSG00000042286	ENSPTRG00000002582	ENSGGOG00000005951	ENSPPYG00000002376	ENSMMUG00000006392
ENSG00000060762	ENSPTRG00000024084	ENSGGOG00000016248	ENSPPYG00000017166	ENSMMUG00000011739
ENSG00000023909	ENSPTRG00000000973	ENSGGOG00000016426	ENSPPYG00000001143	ENSMMUG00000013857
ENSG00000116824	ENSPTRG00000001157	ENSGGOG00000005260	ENSPPYG00000000979	ENSMMUG00000012272
ENSG00000155011	ENSPTRG00000016346	ENSGGOG00000027525	ENSPPYG00000014982	ENSMMUG00000001630
ENSG00000104371	ENSPTRG00000020204	ENSGGOG00000015784	ENSPPYG00000018553	ENSMMUG00000020794
ENSG00000107984	ENSPTRG00000002511	ENSGGOG00000002557	ENSPPYG00000002438	ENSMMUG00000010847
ENSG00000151365	ENSPTRG00000004110	ENSGGOG00000003652	ENSPPYG00000003717	ENSMMUG00000017470
ENSG00000165175	ENSPTRG00000021801	ENSGGOG00000006723	ENSPPYG00000020248	ENSMMUG00000003201
ENSG00000161057	ENSPTRG00000019553	ENSGGOG00000009167	ENSPPYG00000017883	ENSMMUG00000003432
ENSG00000112308	ENSPTRG00000017780	ENSGGOG00000016496	ENSPPYG00000016284	ENSMMUG00000002682
ENSG00000173825	ENSPTRG00000003873	ENSGGOG00000014762	ENSPPYG00000003068	ENSMMUG00000019165
ENSG00000169989	ENSPTRG00000016518	ENSGGOG00000011836	ENSPPYG00000015125	ENSMMUG00000018489
ENSG00000180346	ENSPTRG00000031142	ENSGGOG00000026736	ENSPPYG00000014930	ENSMMUG00000006958
ENSG00000100949	ENSPTRG00000006210	ENSGGOG00000016137	ENSPPYG00000005696	ENSMMUG00000012447
ENSG00000205363	ENSPTRG00000030242	ENSGGOG00000013937	ENSPPYG00000006627	ENSMMUG00000002334
ENSG00000165617	ENSPTRG00000006397	ENSGGOG00000015389	ENSPPYG00000005861	ENSMMUG00000001090
ENSG00000176029	ENSPTRG00000003338	ENSGGOG00000005118	ENSPPYG00000003502	ENSMMUG00000001995
ENSG00000154114	ENSPTRG00000004395	ENSGGOG00000024606	ENSPPYG00000003978	ENSMMUG00000000086
ENSG00000116957	ENSPTRG00000002131	ENSGGOG00000013627	ENSPPYG00000000096	ENSMMUG00000008426
ENSG00000110921	ENSPTRG00000005428	ENSGGOG00000001642	ENSPPYG00000004936	ENSMMUG00000011663
ENSG00000166135	ENSPTRG00000002852	ENSGGOG00000004308	ENSPPYG00000002571	ENSMMUG00000006637
ENSG00000169087	ENSPTRG00000015298	ENSGGOG00000000446	ENSPPYG00000013478	ENSMMUG00000022572
ENSG00000155666	ENSPTRG00000007910	ENSGGOG00000006500	ENSPPYG00000007210	ENSMMUG00000015829
ENSG00000149313	ENSPTRG00000004236	ENSGGOG00000008332	ENSPPYG00000003831	ENSMMUG00000010990
ENSG00000163877	ENSPTRG00000000547	ENSGGOG00000022697	ENSPPYG00000001532	ENSMMUG00000008421
ENSG00000172878	ENSPTRG00000012638	ENSGGOG00000003691	ENSPPYG00000012933	ENSMMUG00000007314
ENSG00000164024	ENSPTRG00000016302	ENSGGOG00000001520	ENSPPYG00000014945	ENSMMUG00000011062
ENSG00000112294	ENSPTRG00000017776	ENSGGOG00000006634	ENSPPYG00000016280	ENSMMUG00000019368
ENSG00000189058	ENSPTRG00000030011	ENSGGOG00000001887	ENSPPYG00000014430	ENSMMUG00000031415
ENSG00000113302	ENSPTRG00000017481	ENSGGOG00000004419	ENSPPYG00000016000	ENSMMUG00000021701
ENSG00000158006	ENSPTRG00000000370	ENSGGOG00000014258	ENSPPYG00000001699	ENSMMUG00000000655
ENSG00000146070	ENSPTRG00000018238	ENSGGOG00000013436	ENSPPYG00000016672	ENSMMUG00000019254
ENSG00000178395	ENSPTRG00000002015	ENSGGOG00000006997	ENSPPYG00000000189	ENSMMUG00000012698
ENSG00000169599	ENSPTRG00000012016	ENSGGOG00000014905	ENSPPYG00000012339	ENSMMUG00000000435
ENSG00000035720	ENSPTRG00000016098	ENSGGOG00000000321	ENSPPYG00000014735	ENSMMUG00000009392
ENSG00000105705	ENSPTRG00000010737	ENSGGOG00000002984	ENSPPYG00000009766	ENSMMUG00000028834
ENSG00000064607	ENSPTRG00000010727	ENSGGOG00000013540	ENSPPYG00000009756	ENSMMUG00000019665
ENSG00000152332	ENSPTRG00000001601	ENSGGOG00000002032	ENSPPYG00000000582	ENSMMUG00000019513
ENSG00000148218	ENSPTRG00000021279	ENSGGOG00000006979	ENSPPYG00000019521	ENSMMUG00000031965
ENSG00000119522	ENSPTRG00000021349	ENSGGOG00000016611	ENSPPYG00000019592	ENSMMUG00000006348
ENSG00000167658	ENSPTRG00000010288	ENSGGOG00000012869	ENSPPYG00000009393	ENSMMUG00000022767
ENSG00000110917	ENSPTRG00000005545	ENSGGOG00000007223	ENSPPYG00000005038	ENSMMUG00000000183
ENSG00000138161	ENSPTRG00000003015	ENSGGOG00000007184	ENSPPYG00000002722	ENSMMUG00000010458
ENSG00000160785	ENSPTRG00000001449	ENSGGOG00000010910	ENSPPYG00000000726	ENSMMUG00000004902
ENSG00000004864	ENSPTRG00000019423	ENSGGOG00000005803	ENSPPYG00000017797	ENSMMUG00000005250
ENSG00000115840	ENSPTRG00000012636	ENSGGOG00000008939	ENSPPYG00000012931	ENSMMUG00000007310
ENSG00000179152	ENSPTRG00000014815	ENSGGOG00000000496	ENSPPYG00000013959	ENSMMUG00000001096
ENSG00000177542	ENSPTRG00000003135	ENSGGOG00000010764	ENSPPYG00000002883	ENSMMUG00000007513
ENSG00000182902	ENSPTRG00000014038	ENSGGOG00000015021	ENSPPYG00000011559	ENSMMUG00000031121
ENSG00000166444	ENSPTRG00000003335	ENSGGOG00000014940	ENSPPYG00000003504	ENSMMUG00000021830
ENSG00000104613	ENSPTRG00000020037	ENSGGOG00000000190	ENSPPYG00000018400	ENSMMUG00000011774
ENSG00000120159	ENSPTRG00000020831	ENSGGOG00000015329	ENSPPYG00000025841	ENSMMUG00000006073
ENSG00000197816	ENSPTRG00000021162	ENSGGOG00000012429	ENSPPYG00000019422	ENSMMUG00000012266
ENSG00000162923	ENSPTRG00000002026	ENSGGOG00000008231	ENSPPYG00000000182	ENSMMUG00000012227
ENSG00000159069	ENSPTRG00000021579	ENSGGOG00000004350	ENSPPYG00000019791	ENSMMUG00000011528
ENSG00000086200	ENSPTRG00000016915	ENSGGOG00000003240	ENSPPYG00000015498	ENSMMUG00000001233
ENSG00000185627	ENSPTRG00000003106	ENSGGOG00000013153	ENSPPYG00000019968	ENSMMUG00000019863
ENSG00000147679	ENSPTRG00000020521	ENSGGOG00000013203	ENSPPYG00000018831	ENSMMUG00000020284
ENSG00000140382	ENSPTRG00000007326	ENSGGOG00000008439	ENSPPYG00000006683	ENSMMUG00000007430
ENSG00000126067	ENSPTRG00000000524	ENSGGOG00000009771	ENSPPYG00000001555	ENSMMUG00000013090
ENSG00000162777	ENSPTRG00000001090	ENSGGOG00000001542	ENSPPYG00000001039	ENSMMUG00000002457
ENSG00000155906	ENSPTRG00000018713	ENSGGOG00000007148	ENSPPYG00000017108	ENSMMUG00000018342
ENSG00000064961	ENSPTRG00000010268	ENSGGOG00000014805	ENSPPYG00000009378	ENSMMUG00000028932
ENSG00000075234	ENSPTRG00000014507	ENSGGOG00000001090	ENSPPYG00000011946	ENSMMUG00000016262
ENSG00000071575	ENSPTRG00000011666	ENSGGOG00000012755	ENSPPYG00000012641	ENSMMUG00000023383
ENSG00000132356	ENSPTRG00000016821	ENSGGOG00000027961	ENSPPYG00000015421	ENSMMUG00000023806
ENSG00000162409	ENSPTRG00000000788	ENSGGOG00000009076	ENSPPYG00000001303	ENSMMUG00000010406
ENSG00000196182	ENSPTRG00000000538	ENSGGOG00000011597	ENSPPYG00000001540	ENSMMUG00000016212
ENSG00000165304	ENSPTRG00000020934	ENSGGOG00000014746	ENSPPYG00000019065	ENSMMUG00000003782
ENSG00000173334	ENSPTRG00000020576	ENSGGOG00000005304	ENSPPYG00000018875	ENSMMUG00000021759
ENSG00000144524	ENSPTRG00000023315	ENSGGOG00000011707	ENSPPYG00000013271	ENSMMUG00000022831
ENSG00000175984	ENSPTRG00000001137	ENSGGOG00000008502	ENSPPYG00000000999	ENSMMUG00000014497
ENSG00000111652	ENSPTRG00000004586	ENSGGOG00000009184	ENSPPYG00000004198	ENSMMUG00000009583
ENSG00000142149	ENSPTRG00000013849	ENSGGOG00000016651	ENSPPYG00000011356	ENSMMUG00000012917
ENSG00000101255	ENSPTRG00000013143	ENSGGOG00000007575	ENSPPYG00000010869	ENSMMUG00000012600
ENSG00000121594	ENSPTRG00000015256	ENSGGOG00000027712	ENSPPYG00000013514	ENSMMUG00000016367
ENSG00000114013	ENSPTRG00000015288	ENSGGOG00000008578	ENSPPYG00000013490	ENSMMUG00000000912
ENSG00000143157	ENSPTRG00000001626	ENSGGOG00000008163	ENSPPYG00000000558	ENSMMUG00000017789
ENSG00000138623	ENSPTRG00000007275	ENSGGOG00000006525	ENSPPYG00000006638	ENSMMUG00000021825
ENSG00000108666	ENSPTRG00000008988	ENSGGOG00000002514	ENSPPYG00000008160	ENSMMUG00000022379
ENSG00000124299	ENSPTRG00000010809	ENSGGOG00000012143	ENSPPYG00000009829	ENSMMUG00000006128
ENSG00000155755	ENSPTRG00000012808	ENSGGOG00000004720	ENSPPYG00000013076	ENSMMUG00000018147
ENSG00000088038	ENSPTRG00000011444	ENSGGOG00000012996	ENSPPYG00000010372	ENSMMUG00000009698
ENSG00000147576	ENSPTRG00000020306	ENSGGOG00000000157	ENSPPYG00000018638	ENSMMUG00000000887
ENSG00000165630	ENSPTRG00000002306	ENSGGOG00000025188	ENSPPYG00000002101	ENSMMUG00000015071
ENSG00000205744	ENSPTRG00000029159	ENSGGOG00000007075	ENSPPYG00000009458	ENSMMUG00000005600
ENSG00000104660	ENSPTRG00000020132	ENSGGOG00000012811	ENSPPYG00000018484	ENSMMUG00000014144
ENSG00000136156	ENSPTRG00000005863	ENSGGOG00000006744	ENSPPYG00000005356	ENSMMUG00000007888
ENSG00000078596	ENSPTRG00000022057	ENSGGOG00000026998	ENSPPYG00000020503	ENSMMUG00000003564
ENSG00000135916	ENSPTRG00000013018	ENSGGOG00000002232	ENSPPYG00000013257	ENSMMUG00000006222
ENSG00000004478	ENSPTRG00000004529	ENSGGOG00000010471	ENSPPYG00000004149	ENSMMUG00000007405
ENSG00000096060	ENSPTRG00000018088	ENSGGOG00000005367	ENSPPYG00000016532	ENSMMUG00000011520
ENSG00000117069	ENSPTRG00000000877	ENSGGOG00000005452	ENSPPYG00000001226	ENSMMUG00000005994
ENSG00000213047	ENSPTRG00000034501	ENSGGOG00000008074	ENSPPYG00000000386	ENSMMUG00000013962
ENSG00000073849	ENSPTRG00000015722	ENSGGOG00000006615	ENSPPYG00000014388	ENSMMUG00000014905
ENSG00000184005	ENSPTRG00000000875	ENSGGOG00000001465	ENSPPYG00000001227	ENSMMUG00000005990
ENSG00000144057	ENSPTRG00000012323	ENSGGOG00000010101	ENSPPYG00000012130	ENSMMUG00000001802
ENSG00000136840	ENSPTRG00000021404	ENSGGOG00000014680	ENSPPYG00000019636	ENSMMUG00000015917
ENSG00000160408	ENSPTRG00000021403	ENSGGOG00000000949	ENSPPYG00000019635	ENSMMUG00000018686
ENSG00000124228	ENSPTRG00000013602	ENSGGOG00000015474	ENSPPYG00000011113	ENSMMUG00000023621
ENSG00000112578	ENSPTRG00000018163	ENSGGOG00000027046	ENSPPYG00000017273	ENSMMUG00000004416
ENSG00000221823	ENSPTRG00000012001	ENSGGOG00000010285	ENSPPYG00000012352	ENSMMUG00000017460
ENSG00000148950	ENSPTRG00000003472	ENSGGOG00000014897	ENSPPYG00000003389	ENSMMUG00000016806
ENSG00000165410	ENSPTRG00000006254	ENSGGOG00000006868	ENSPPYG00000005737	ENSMMUG00000018331
ENSG00000088992	ENSPTRG00000005504	ENSGGOG00000002737	ENSPPYG00000005003	ENSMMUG00000017478
ENSG00000166869	ENSPTRG00000007894	ENSGGOG00000004293	ENSPPYG00000007197	ENSMMUG00000011522
ENSG00000187778	ENSPTRG00000004910	ENSGGOG00000001566	ENSPPYG00000004490	ENSMMUG00000011098
ENSG00000136305	ENSPTRG00000006213	ENSGGOG00000004694	ENSPPYG00000005699	ENSMMUG00000010048
ENSG00000176194	ENSPTRG00000009877	ENSGGOG00000004573	ENSPPYG00000008992	ENSMMUG00000021126
ENSG00000164823	ENSPTRG00000020406	ENSGGOG00000003696	ENSPPYG00000018731	ENSMMUG00000014518
ENSG00000143486	ENSPTRG00000001913	ENSGGOG00000015270	ENSPPYG00000000285	ENSMMUG00000002528
ENSG00000125868	ENSPTRG00000013275	ENSGGOG00000009007	ENSPPYG00000010727	ENSMMUG00000013786
ENSG00000070669	ENSPTRG00000019429	ENSGGOG00000005662	ENSPPYG00000017790	ENSMMUG00000019157
ENSG00000165282	ENSPTRG00000020902	ENSGGOG00000003209	ENSPPYG00000019103	ENSMMUG00000011866
ENSG00000052749	ENSPTRG00000002806	ENSGGOG00000014850	ENSPPYG00000002528	ENSMMUG00000019634
ENSG00000007923	ENSPTRG00000000094	ENSGGOG00000006848	ENSPPYG00000001934	ENSMMUG00000004686
ENSG00000173065	ENSPTRG00000008937	ENSGGOG00000016763	ENSPPYG00000008112	ENSMMUG00000021408
ENSG00000139438	ENSPTRG00000005429	ENSGGOG00000000993	ENSPPYG00000004937	ENSMMUG00000003941
ENSG00000037749	ENSPTRG00000017443	ENSGGOG00000011060	ENSPPYG00000015972	ENSMMUG00000011989
ENSG00000103978	ENSPTRG00000006972	ENSGGOG00000000376	ENSPPYG00000006392	ENSMMUG00000014515
ENSG00000153214	ENSPTRG00000012360	ENSGGOG00000013820	ENSPPYG00000012163	ENSMMUG00000002231
ENSG00000126953	ENSPTRG00000022103	ENSGGOG00000024934	ENSPPYG00000020551	ENSMMUG00000019572
ENSG00000160213	ENSPTRG00000013961	ENSGGOG00000003909	ENSPPYG00000011473	ENSMMUG00000012303
ENSG00000133710	ENSPTRG00000017385	ENSGGOG00000024156	ENSPPYG00000015921	ENSMMUG00000017900
ENSG00000141556	ENSPTRG00000009811	ENSGGOG00000001984	ENSPPYG00000008789	ENSMMUG00000005376
ENSG00000121552	ENSPTRG00000015290	ENSGGOG00000024959	ENSPPYG00000013487	ENSMMUG00000006269
ENSG00000145247	ENSPTRG00000016048	ENSGGOG00000013778	ENSPPYG00000014722	ENSMMUG00000014869
ENSG00000109180	ENSPTRG00000016047	ENSGGOG00000006669	ENSPPYG00000014721	ENSMMUG00000014868
ENSG00000122965	ENSPTRG00000005494	ENSGGOG00000007371	ENSPPYG00000004993	ENSMMUG00000010496
ENSG00000100099	ENSPTRG00000014194	ENSGGOG00000004984	ENSPPYG00000011664	ENSMMUG00000023442
ENSG00000174429	ENSPTRG00000020502	ENSGGOG00000016286	ENSPPYG00000018816	ENSMMUG00000017850
ENSG00000164849	ENSPTRG00000028693	ENSGGOG00000012701	ENSPPYG00000017295	ENSMMUG00000007208
ENSG00000156261	ENSPTRG00000013822	ENSGGOG00000006344	ENSPPYG00000011318	ENSMMUG00000003023
ENSG00000117906	ENSPTRG00000007319	ENSGGOG00000026283	ENSPPYG00000006678	ENSMMUG00000008213
ENSG00000008735	ENSPTRG00000014549	ENSGGOG00000007277	ENSPPYG00000011996	ENSMMUG00000011181
ENSG00000049449	ENSPTRG00000003475	ENSGGOG00000025038	ENSPPYG00000003385	ENSMMUG00000018360
ENSG00000142552	ENSPTRG00000011303	ENSGGOG00000008781	ENSPPYG00000010254	ENSMMUG00000009787
ENSG00000078808	ENSPTRG00000000011	ENSGGOG00000006530	ENSPPYG00000002019	ENSMMUG00000019518
ENSG00000006715	ENSPTRG00000019104	ENSGGOG00000006665	ENSPPYG00000017621	ENSMMUG00000010042
ENSG00000157184	ENSPTRG00000000751	ENSGGOG00000004024	ENSPPYG00000001337	ENSMMUG00000007606
ENSG00000158882	ENSPTRG00000001581	ENSGGOG00000005720	ENSPPYG00000000603	ENSMMUG00000018126
ENSG00000144730	ENSPTRG00000015043	ENSGGOG00000005013	ENSPPYG00000013776	ENSMMUG00000016602
ENSG00000135473	ENSPTRG00000005092	ENSGGOG00000009115	ENSPPYG00000004656	ENSMMUG00000013482
ENSG00000125863	ENSPTRG00000013247	ENSGGOG00000024430	ENSPPYG00000010706	ENSMMUG00000031166
ENSG00000166579	ENSPTRG00000008744	ENSGGOG00000013855	ENSPPYG00000007962	ENSMMUG00000021938
ENSG00000072864	ENSPTRG00000007809	ENSGGOG00000014301	ENSPPYG00000007132	ENSMMUG00000010366
ENSG00000166181	ENSPTRG00000003516	ENSGGOG00000002358	ENSPPYG00000012973	ENSMMUG00000008827
ENSG00000137815	ENSPTRG00000006946	ENSGGOG00000013514	ENSPPYG00000006374	ENSMMUG00000015482
ENSG00000165699	ENSPTRG00000021504	ENSGGOG00000002139	ENSPPYG00000019717	ENSMMUG00000009918
ENSG00000127990	ENSPTRG00000019411	ENSGGOG00000003172	ENSPPYG00000017807	ENSMMUG00000016394
ENSG00000134508	ENSPTRG00000009916	ENSGGOG00000010671	ENSPPYG00000009060	ENSMMUG00000005125
ENSG00000149679	ENSPTRG00000013709	ENSGGOG00000000117	ENSPPYG00000011206	ENSMMUG00000005011
ENSG00000099810	ENSPTRG00000020825	ENSGGOG00000012929	ENSPPYG00000019171	ENSMMUG00000001137
ENSG00000172053	ENSPTRG00000014910	ENSGGOG00000014882	ENSPPYG00000013882	ENSMMUG00000002943
ENSG00000108823	ENSPTRG00000009391	ENSGGOG00000013199	ENSPPYG00000008935	ENSMMUG00000001466
ENSG00000128309	ENSPTRG00000014324	ENSGGOG00000017042	ENSPPYG00000011784	ENSMMUG00000012350
ENSG00000111785	ENSPTRG00000005392	ENSGGOG00000014949	ENSPPYG00000004907	ENSMMUG00000009236
ENSG00000177963	ENSPTRG00000003104	ENSGGOG00000013140	ENSPPYG00000019966	ENSMMUG00000011506
ENSG00000205502	ENSPTRG00000030264	ENSGGOG00000025149	ENSPPYG00000006531	ENSMMUG00000001365
ENSG00000198535	ENSPTRG00000030265	ENSGGOG00000024083	ENSPPYG00000006530	ENSMMUG00000001363
ENSG00000197265	ENSPTRG00000022529	ENSGGOG00000022495	ENSPPYG00000018488	ENSMMUG00000000459
ENSG00000094916	ENSPTRG00000005034	ENSGGOG00000000041	ENSPPYG00000004599	ENSMMUG00000004950
ENSG00000196199	ENSPTRG00000024080	ENSGGOG00000005909	ENSPPYG00000005184	ENSMMUG00000016475
ENSG00000109846	ENSPTRG00000004274	ENSGGOG00000005167	ENSPPYG00000003868	ENSMMUG00000022133
ENSG00000169271	ENSPTRG00000016867	ENSGGOG00000006205	ENSPPYG00000015459	ENSMMUG00000018488
ENSG00000152137	ENSPTRG00000005518	ENSGGOG00000013385	ENSPPYG00000005015	ENSMMUG00000021232
ENSG00000160202	ENSPTRG00000013953	ENSGGOG00000010345	ENSPPYG00000011465	ENSMMUG00000020271
ENSG00000004776	ENSPTRG00000010864	ENSGGOG00000016841	ENSPPYG00000009881	ENSMMUG00000002389
ENSG00000125633	ENSPTRG00000012394	ENSGGOG00000002922	ENSPPYG00000012795	ENSMMUG00000018505
ENSG00000059588	ENSPTRG00000002124	ENSGGOG00000022879	ENSPPYG00000000102	ENSMMUG00000021703
ENSG00000111670	ENSPTRG00000005356	ENSGGOG00000009796	ENSPPYG00000004877	ENSMMUG00000012562
ENSG00000091986	ENSPTRG00000015222	ENSGGOG00000023833	ENSPPYG00000013546	ENSMMUG00000003061
ENSG00000070610	ENSPTRG00000020919	ENSGGOG00000007356	ENSPPYG00000019086	ENSMMUG00000016331
ENSG00000110497	ENSPTRG00000003546	ENSGGOG00000011880	ENSPPYG00000003322	ENSMMUG00000011526
ENSG00000136628	ENSPTRG00000001995	ENSGGOG00000012404	ENSPPYG00000000210	ENSMMUG00000008722
ENSG00000148843	ENSPTRG00000002911	ENSGGOG00000011621	ENSPPYG00000002621	ENSMMUG00000007058
ENSG00000116863	ENSPTRG00000000531	ENSGGOG00000003770	ENSPPYG00000001548	ENSMMUG00000012030
ENSG00000204442	ENSPTRG00000031125	ENSGGOG00000016224	ENSPPYG00000005492	ENSMMUG00000030627
ENSG00000156531	ENSPTRG00000022286	ENSGGOG00000023268	ENSPPYG00000020732	ENSMMUG00000007997
ENSG00000136147	ENSPTRG00000005874	ENSGGOG00000014624	ENSPPYG00000005369	ENSMMUG00000013476
ENSG00000155100	ENSPTRG00000020413	ENSGGOG00000015833	ENSPPYG00000018738	ENSMMUG00000013396
ENSG00000121775	ENSPTRG00000000470	ENSGGOG00000008638	ENSPPYG00000001604	ENSMMUG00000015650
ENSG00000176142	ENSPTRG00000015253	ENSGGOG00000011856	ENSPPYG00000013517	ENSMMUG00000012010
ENSG00000069509	ENSPTRG00000021821	ENSGGOG00000023311	ENSPPYG00000020268	ENSMMUG00000003342
ENSG00000163071	ENSPTRG00000016054	ENSGGOG00000008496	ENSPPYG00000014779	ENSMMUG00000018943
ENSG00000148459	ENSPTRG00000002374	ENSGGOG00000022573	ENSPPYG00000002163	ENSMMUG00000005076
ENSG00000165556	ENSPTRG00000005738	ENSGGOG00000005487	ENSPPYG00000005242	ENSMMUG00000016137
ENSG00000131264	ENSPTRG00000022032	ENSGGOG00000005465	ENSPPYG00000020472	ENSMMUG00000013449
ENSG00000113722	ENSPTRG00000017411	ENSGGOG00000000106	ENSPPYG00000015944	ENSMMUG00000011558
ENSG00000143353	ENSPTRG00000001993	ENSGGOG00000001773	ENSPPYG00000000212	ENSMMUG00000007806
ENSG00000084734	ENSPTRG00000011773	ENSGGOG00000012787	ENSPPYG00000012542	ENSMMUG00000005102
ENSG00000120992	ENSPTRG00000020252	ENSGGOG00000028339	ENSPPYG00000018590	ENSMMUG00000013157
ENSG00000106633	ENSPTRG00000019140	ENSGGOG00000001501	ENSPPYG00000017596	ENSMMUG00000002427
ENSG00000160883	ENSPTRG00000017571	ENSGGOG00000002108	ENSPPYG00000016080	ENSMMUG00000002653
ENSG00000142632	ENSPTRG00000000223	ENSGGOG00000000975	ENSPPYG00000001826	ENSMMUG00000014410
ENSG00000114790	ENSPTRG00000015546	ENSGGOG00000009951	ENSPPYG00000014221	ENSMMUG00000009036
ENSG00000198844	ENSPTRG00000023922	ENSGGOG00000011989	ENSPPYG00000007958	ENSMMUG00000008749
ENSG00000109323	ENSPTRG00000016322	ENSGGOG00000009746	ENSPPYG00000014966	ENSMMUG00000003739
ENSG00000066248	ENSPTRG00000013048	ENSGGOG00000007831	ENSPPYG00000013287	ENSMMUG00000012216
ENSG00000180530	ENSPTRG00000013792	ENSGGOG00000012088	ENSPPYG00000011290	ENSMMUG00000023770
ENSG00000185909	ENSPTRG00000014914	ENSGGOG00000006719	ENSPPYG00000013878	ENSMMUG00000002833
ENSG00000162873	ENSPTRG00000001898	ENSGGOG00000003529	ENSPPYG00000000306	ENSMMUG00000018585
ENSG00000144843	ENSPTRG00000015257	ENSGGOG00000005155	ENSPPYG00000013513	ENSMMUG00000000900
ENSG00000071127	ENSPTRG00000015916	ENSGGOG00000015364	ENSPPYG00000014606	ENSMMUG00000000960
ENSG00000168621	ENSPTRG00000016807	ENSGGOG00000009138	ENSPPYG00000015409	ENSMMUG00000018963
ENSG00000171119	ENSPTRG00000010344	ENSGGOG00000006255	ENSPPYG00000009436	ENSMMUG00000001684
ENSG00000125650	ENSPTRG00000010361	ENSGGOG00000000316	ENSPPYG00000009451	ENSMMUG00000007908
ENSG00000136114	ENSPTRG00000005901	ENSGGOG00000025774	ENSPPYG00000005389	ENSMMUG00000009528
ENSG00000187772	ENSPTRG00000018453	ENSGGOG00000015437	ENSPPYG00000016875	ENSMMUG00000014470
ENSG00000131914	ENSPTRG00000000384	ENSGGOG00000024918	ENSPPYG00000001684	ENSMMUG00000002720
ENSG00000079101	ENSPTRG00000009820	ENSGGOG00000001325	ENSPPYG00000009046	ENSMMUG00000004045
ENSG00000120885	ENSPTRG00000020107	ENSGGOG00000016926	ENSPPYG00000018466	ENSMMUG00000021516
ENSG00000162688	ENSPTRG00000000997	ENSGGOG00000028016	ENSPPYG00000001124	ENSMMUG00000021441
ENSG00000113615	ENSPTRG00000017246	ENSGGOG00000011050	ENSPPYG00000015790	ENSMMUG00000004418
ENSG00000150961	ENSPTRG00000016392	ENSGGOG00000002496	ENSPPYG00000015021	ENSMMUG00000007294
ENSG00000176986	ENSPTRG00000002637	ENSGGOG00000006166	ENSPPYG00000002332	ENSMMUG00000008780
ENSG00000133878	ENSPTRG00000020152	ENSGGOG00000014340	ENSPPYG00000018499	ENSMMUG00000013732
ENSG00000108861	ENSPTRG00000009250	ENSGGOG00000023681	ENSPPYG00000008353	ENSMMUG00000002351
ENSG00000198842	ENSPTRG00000022532	ENSGGOG00000004523	ENSPPYG00000000553	ENSMMUG00000023467
ENSG00000188716	ENSPTRG00000002653	ENSGGOG00000011019	ENSPPYG00000002317	ENSMMUG00000020221
ENSG00000079393	ENSPTRG00000002655	ENSGGOG00000011021	ENSPPYG00000002316	ENSMMUG00000009286
ENSG00000106105	ENSPTRG00000019042	ENSGGOG00000004916	ENSPPYG00000017673	ENSMMUG00000004719
ENSG00000144406	ENSPTRG00000012873	ENSGGOG00000010917	ENSPPYG00000013131	ENSMMUG00000002809
ENSG00000198765	ENSPTRG00000001143	ENSGGOG00000015556	ENSPPYG00000000994	ENSMMUG00000017674
ENSG00000177468	ENSPTRG00000018643	ENSGGOG00000001516	ENSPPYG00000017041	ENSMMUG00000029441
ENSG00000205927	ENSPTRG00000013863	ENSGGOG00000008780	ENSPPYG00000011369	ENSMMUG00000017652
ENSG00000075426	ENSPTRG00000011784	ENSGGOG00000009435	ENSPPYG00000012531	ENSMMUG00000014464
ENSG00000162772	ENSPTRG00000001962	ENSGGOG00000014206	ENSPPYG00000000235	ENSMMUG00000012185
ENSG00000125740	ENSPTRG00000011154	ENSGGOG00000010952	ENSPPYG00000010121	ENSMMUG00000014430
ENSG00000173988	ENSPTRG00000005854	ENSGGOG00000004589	ENSPPYG00000005347	ENSMMUG00000009860
ENSG00000170345	ENSPTRG00000006553	ENSGGOG00000000527	ENSPPYG00000006002	ENSMMUG00000010574
ENSG00000175592	ENSPTRG00000003901	ENSGGOG00000011411	ENSPPYG00000003041	ENSMMUG00000008653
ENSG00000140044	ENSPTRG00000006555	ENSGGOG00000010752	ENSPPYG00000006004	ENSMMUG00000002797
ENSG00000196236	ENSPTRG00000014415	ENSGGOG00000003929	ENSPPYG00000011859	ENSMMUG00000004067
ENSG00000164944	ENSPTRG00000020428	ENSGGOG00000006855	ENSPPYG00000018751	ENSMMUG00000012981
ENSG00000071894	ENSPTRG00000020699	ENSGGOG00000016185	ENSPPYG00000018973	ENSMMUG00000007380
ENSG00000168813	ENSPTRG00000010789	ENSGGOG00000010501	ENSPPYG00000010581	ENSMMUG00000010840
ENSG00000116120	ENSPTRG00000012974	ENSGGOG00000017051	ENSPPYG00000013221	ENSMMUG00000007685
ENSG00000130764	ENSPTRG00000000068	ENSGGOG00000015571	ENSPPYG00000001960	ENSMMUG00000032284
ENSG00000154415	ENSPTRG00000019607	ENSGGOG00000005621	ENSPPYG00000017925	ENSMMUG00000022642
ENSG00000173281	ENSPTRG00000019971	ENSGGOG00000006660	ENSPPYG00000018369	ENSMMUG00000004699
ENSG00000119938	ENSPTRG00000002748	ENSGGOG00000008830	ENSPPYG00000002478	ENSMMUG00000000242
ENSG00000132825	ENSPTRG00000013688	ENSGGOG00000014155	ENSPPYG00000011187	ENSMMUG00000019469
ENSG00000136478	ENSPTRG00000009537	ENSGGOG00000011453	ENSPPYG00000008542	ENSMMUG00000017521
ENSG00000142207	ENSPTRG00000013852	ENSGGOG00000000285	ENSPPYG00000011359	ENSMMUG00000010295
ENSG00000090470	ENSPTRG00000007175	ENSGGOG00000005814	ENSPPYG00000006562	ENSMMUG00000006297
ENSG00000163596	ENSPTRG00000012822	ENSGGOG00000017038	ENSPPYG00000013088	ENSMMUG00000017364
ENSG00000003147	ENSPTRG00000018931	ENSGGOG00000007090	ENSPPYG00000017783	ENSMMUG00000005435
ENSG00000077312	ENSPTRG00000011007	ENSGGOG00000001190	ENSPPYG00000010002	ENSMMUG00000022024
ENSG00000125870	ENSPTRG00000013271	ENSGGOG00000003937	ENSPPYG00000010723	ENSMMUG00000014493
ENSG00000113161	ENSPTRG00000016994	ENSGGOG00000010919	ENSPPYG00000015560	ENSMMUG00000006139
ENSG00000169344	ENSPTRG00000007841	ENSGGOG00000005112	ENSPPYG00000007156	ENSMMUG00000006935
ENSG00000169347	ENSPTRG00000007840	ENSGGOG00000005108	ENSPPYG00000007155	ENSMMUG00000016411
ENSG00000138315	ENSPTRG00000002617	ENSGGOG00000012768	ENSPPYG00000002350	ENSMMUG00000020404
ENSG00000177398	ENSPTRG00000013936	ENSGGOG00000008453	ENSPPYG00000011445	ENSMMUG00000018057
ENSG00000145335	ENSPTRG00000016282	ENSGGOG00000005705	ENSPPYG00000014932	ENSMMUG00000012123
ENSG00000074317	ENSPTRG00000017567	ENSGGOG00000015845	ENSPPYG00000016076	ENSMMUG00000000137
ENSG00000173267	ENSPTRG00000002708	ENSGGOG00000009093	ENSPPYG00000002268	ENSMMUG00000011849
ENSG00000152056	ENSPTRG00000012979	ENSGGOG00000023421	ENSPPYG00000013226	ENSMMUG00000009710
ENSG00000170899	ENSPTRG00000018285	ENSGGOG00000005376	ENSPPYG00000016715	ENSMMUG00000014899
ENSG00000100478	ENSPTRG00000006239	ENSGGOG00000003198	ENSPPYG00000005723	ENSMMUG00000003123
ENSG00000106367	ENSPTRG00000019520	ENSGGOG00000027060	ENSPPYG00000017439	ENSMMUG00000010162
ENSG00000042753	ENSPTRG00000011197	ENSGGOG00000011254	ENSPPYG00000010163	ENSMMUG00000000833
ENSG00000188175	ENSPTRG00000019402	ENSGGOG00000002483	ENSPPYG00000017815	ENSMMUG00000004456
ENSG00000165478	ENSPTRG00000004435	ENSGGOG00000015159	ENSPPYG00000004025	ENSMMUG00000021580
ENSG00000110318	ENSPTRG00000004209	ENSGGOG00000004641	ENSPPYG00000003804	ENSMMUG00000020784
ENSG00000177888	ENSPTRG00000001808	ENSGGOG00000004843	ENSPPYG00000000388	ENSMMUG00000000247
ENSG00000123473	ENSPTRG00000000711	ENSGGOG00000000512	ENSPPYG00000001381	ENSMMUG00000020389
ENSG00000130816	ENSPTRG00000010461	ENSGGOG00000016574	ENSPPYG00000009545	ENSMMUG00000014604
ENSG00000108395	ENSPTRG00000009460	ENSGGOG00000025045	ENSPPYG00000008815	ENSMMUG00000011443
ENSG00000119285	ENSPTRG00000002141	ENSGGOG00000006913	ENSPPYG00000000085	ENSMMUG00000015135
ENSG00000069702	ENSPTRG00000000952	ENSGGOG00000000922	ENSPPYG00000001160	ENSMMUG00000001742
ENSG00000106991	ENSPTRG00000021400	ENSGGOG00000000945	ENSPPYG00000019633	ENSMMUG00000002248
ENSG00000105983	ENSPTRG00000019915	ENSGGOG00000015072	ENSPPYG00000018221	ENSMMUG00000011750
ENSG00000139636	ENSPTRG00000004899	ENSGGOG00000028106	ENSPPYG00000004471	ENSMMUG00000012769
ENSG00000163106	ENSPTRG00000016291	ENSGGOG00000012876	ENSPPYG00000014936	ENSMMUG00000022244
ENSG00000105135	ENSPTRG00000010614	ENSGGOG00000010556	ENSPPYG00000009667	ENSMMUG00000007729
ENSG00000198732	ENSPTRG00000006490	ENSGGOG00000008202	ENSPPYG00000005947	ENSMMUG00000017430
ENSG00000157502	ENSPTRG00000022146	ENSGGOG00000022056	ENSPPYG00000020602	ENSMMUG00000023324
ENSG00000070081	ENSPTRG00000003400	ENSGGOG00000005914	ENSPPYG00000003454	ENSMMUG00000005895
ENSG00000104805	ENSPTRG00000011264	ENSGGOG00000006339	ENSPPYG00000010220	ENSMMUG00000003904
ENSG00000119913	ENSPTRG00000002944	ENSGGOG00000009163	ENSPPYG00000002656	ENSMMUG00000003548
ENSG00000170044	ENSPTRG00000015180	ENSGGOG00000012040	ENSPPYG00000013583	ENSMMUG00000021859
ENSG00000124784	ENSPTRG00000017700	ENSGGOG00000011037	ENSPPYG00000016207	ENSMMUG00000015577
ENSG00000014641	ENSPTRG00000011974	ENSGGOG00000007085	ENSPPYG00000012373	ENSMMUG00000006163
ENSG00000140043	ENSPTRG00000006524	ENSGGOG00000015300	ENSPPYG00000005976	ENSMMUG00000018146
ENSG00000138400	ENSPTRG00000012847	ENSGGOG00000002059	ENSPPYG00000013111	ENSMMUG00000017734
ENSG00000108523	ENSPTRG00000008615	ENSGGOG00000000219	ENSPPYG00000007849	ENSMMUG00000002769
ENSG00000105428	ENSPTRG00000010331	ENSGGOG00000002709	ENSPPYG00000009425	ENSMMUG00000012312
ENSG00000164056	ENSPTRG00000016424	ENSGGOG00000007158	ENSPPYG00000015049	ENSMMUG00000001848
ENSG00000187678	ENSPTRG00000017360	ENSGGOG00000016991	ENSPPYG00000015897	ENSMMUG00000014175
ENSG00000136709	ENSPTRG00000012435	ENSGGOG00000004756	ENSPPYG00000012760	ENSMMUG00000019277
ENSG00000121316	ENSPTRG00000004720	ENSGGOG00000011514	ENSPPYG00000004319	ENSMMUG00000003665
ENSG00000151176	ENSPTRG00000005490	ENSGGOG00000014649	ENSPPYG00000004989	ENSMMUG00000004205
ENSG00000170605	ENSPTRG00000005051	ENSGGOG00000026435	ENSPPYG00000004615	ENSMMUG00000019942
ENSG00000126778	ENSPTRG00000006410	ENSGGOG00000001388	ENSPPYG00000005874	ENSMMUG00000018507
ENSG00000132801	ENSPTRG00000013568	ENSGGOG00000003063	ENSPPYG00000011075	ENSMMUG00000012509
ENSG00000170577	ENSPTRG00000011888	ENSGGOG00000008605	ENSPPYG00000012446	ENSMMUG00000023752
ENSG00000184302	ENSPTRG00000006409	ENSGGOG00000008594	ENSPPYG00000005873	ENSMMUG00000002829
ENSG00000100625	ENSPTRG00000006411	ENSGGOG00000010018	ENSPPYG00000005875	ENSMMUG00000001640
ENSG00000177045	ENSPTRG00000033681	ENSGGOG00000007958	ENSPPYG00000010131	ENSMMUG00000016455
ENSG00000056097	ENSPTRG00000016771	ENSGGOG00000016302	ENSPPYG00000015378	ENSMMUG00000001317
ENSG00000165209	ENSPTRG00000021346	ENSGGOG00000003901	ENSPPYG00000019589	ENSMMUG00000022919
ENSG00000105278	ENSPTRG00000010279	ENSGGOG00000002866	ENSPPYG00000009389	ENSMMUG00000013357
ENSG00000117758	ENSPTRG00000000416	ENSGGOG00000001668	ENSPPYG00000001655	ENSMMUG00000012252
ENSG00000079950	ENSPTRG00000018607	ENSGGOG00000004131	ENSPPYG00000017013	ENSMMUG00000004994
ENSG00000131724	ENSPTRG00000022214	ENSGGOG00000014651	ENSPPYG00000020661	ENSMMUG00000011507
ENSG00000123496	ENSPTRG00000022200	ENSGGOG00000012153	ENSPPYG00000020645	ENSMMUG00000022224
ENSG00000091181	ENSPTRG00000014563	ENSGGOG00000001078	ENSPPYG00000013703	ENSMMUG00000001849
ENSG00000133740	ENSPTRG00000020384	ENSGGOG00000009737	ENSPPYG00000018712	ENSMMUG00000006380
ENSG00000112242	ENSPTRG00000023584	ENSGGOG00000011022	ENSPPYG00000016269	ENSMMUG00000017649
ENSG00000169016	ENSPTRG00000011661	ENSGGOG00000028171	ENSPPYG00000012646	ENSMMUG00000023225
ENSG00000112996	ENSPTRG00000016854	ENSGGOG00000016095	ENSPPYG00000015445	ENSMMUG00000016180
ENSG00000007968	ENSPTRG00000000330	ENSGGOG00000003033	ENSPPYG00000001739	ENSMMUG00000011832
ENSG00000101412	ENSPTRG00000013404	ENSGGOG00000003588	ENSPPYG00000010929	ENSMMUG00000023550
ENSG00000205250	ENSPTRG00000031180	ENSGGOG00000011924	ENSPPYG00000007445	ENSMMUG00000020258
ENSG00000160218	ENSPTRG00000013968	ENSGGOG00000010716	ENSPPYG00000011477	ENSMMUG00000005269
ENSG00000197646	ENSPTRG00000020756	ENSGGOG00000001681	ENSPPYG00000019236	ENSMMUG00000017991
ENSG00000120217	ENSPTRG00000020755	ENSGGOG00000008540	ENSPPYG00000019237	ENSMMUG00000012235
ENSG00000160223	ENSPTRG00000013972	ENSGGOG00000012425	ENSPPYG00000011481	ENSMMUG00000010647
ENSG00000167566	ENSPTRG00000023249	ENSGGOG00000016321	ENSPPYG00000004496	ENSMMUG00000006255
ENSG00000103855	ENSPTRG00000007261	ENSGGOG00000013930	ENSPPYG00000006626	ENSMMUG00000005448
ENSG00000161328	ENSPTRG00000003120	ENSGGOG00000015445	ENSPPYG00000002869	ENSMMUG00000021661
ENSG00000125629	ENSPTRG00000012395	ENSGGOG00000015868	ENSPPYG00000012794	ENSMMUG00000006354
ENSG00000188782	ENSPTRG00000000377	ENSGGOG00000006584	ENSPPYG00000001691	ENSMMUG00000032213
ENSG00000152705	ENSPTRG00000017253	ENSGGOG00000004842	ENSPPYG00000015796	ENSMMUG00000005286
ENSG00000166762	ENSPTRG00000006999	ENSGGOG00000006175	ENSPPYG00000006418	ENSMMUG00000003097
ENSG00000113966	ENSPTRG00000015139	ENSGGOG00000005474	ENSPPYG00000013623	ENSMMUG00000023332
ENSG00000165997	ENSPTRG00000002341	ENSGGOG00000009327	ENSPPYG00000002132	ENSMMUG00000007453
ENSG00000120805	ENSPTRG00000005350	ENSGGOG00000010788	ENSPPYG00000004872	ENSMMUG00000031610
ENSG00000162769	ENSPTRG00000001968	ENSGGOG00000001738	ENSPPYG00000000229	ENSMMUG00000011732
ENSG00000119686	ENSPTRG00000006557	ENSGGOG00000009014	ENSPPYG00000006006	ENSMMUG00000017665
ENSG00000138463	ENSPTRG00000015299	ENSGGOG00000000449	ENSPPYG00000013477	ENSMMUG00000022573
ENSG00000169026	ENSPTRG00000015812	ENSGGOG00000005750	ENSPPYG00000014507	ENSMMUG00000003286
ENSG00000240563	ENSPTRG00000034387	ENSGGOG00000026365	ENSPPYG00000001286	ENSMMUG00000006485
ENSG00000104312	ENSPTRG00000020405	ENSGGOG00000010840	ENSPPYG00000018730	ENSMMUG00000020725
ENSG00000137275	ENSPTRG00000017672	ENSGGOG00000012589	ENSPPYG00000016178	ENSMMUG00000008485
ENSG00000129465	ENSPTRG00000006217	ENSGGOG00000004710	ENSPPYG00000005703	ENSMMUG00000020701
ENSG00000183421	ENSPTRG00000013929	ENSGGOG00000015422	ENSPPYG00000011440	ENSMMUG00000018043
ENSG00000128791	ENSPTRG00000009858	ENSGGOG00000004433	ENSPPYG00000009011	ENSMMUG00000010726
ENSG00000186480	ENSPTRG00000019905	ENSGGOG00000001908	ENSPPYG00000018212	ENSMMUG00000010503
ENSG00000091164	ENSPTRG00000010041	ENSGGOG00000009301	ENSPPYG00000009178	ENSMMUG00000012915
ENSG00000076554	ENSPTRG00000020367	ENSGGOG00000015508	ENSPPYG00000018695	ENSMMUG00000022369
ENSG00000111907	ENSPTRG00000018572	ENSGGOG00000004847	ENSPPYG00000016985	ENSMMUG00000003135
ENSG00000168454	ENSPTRG00000023734	ENSGGOG00000007700	ENSPPYG00000009007	ENSMMUG00000015013
ENSG00000170777	ENSPTRG00000020764	ENSGGOG00000002017	ENSPPYG00000019229	ENSMMUG00000002175
ENSG00000204193	ENSPTRG00000029162	ENSGGOG00000027079	ENSPPYG00000019492	ENSMMUG00000010325
ENSG00000173269	ENSPTRG00000002707	ENSGGOG00000009082	ENSPPYG00000002269	ENSMMUG00000011851
ENSG00000138722	ENSPTRG00000016284	ENSGGOG00000007582	ENSPPYG00000014933	ENSMMUG00000022003
ENSG00000131149	ENSPTRG00000008429	ENSGGOG00000009055	ENSPPYG00000007615	ENSMMUG00000020592
ENSG00000160917	ENSPTRG00000019453	ENSGGOG00000015131	ENSPPYG00000017378	ENSMMUG00000019191
ENSG00000014164	ENSPTRG00000020655	ENSGGOG00000002833	ENSPPYG00000018935	ENSMMUG00000019255
ENSG00000187959	ENSPTRG00000009598	ENSGGOG00000026659	ENSPPYG00000008589	ENSMMUG00000001271
ENSG00000109111	ENSPTRG00000008929	ENSGGOG00000016688	ENSPPYG00000008105	ENSMMUG00000004708
ENSG00000138134	ENSPTRG00000002727	ENSGGOG00000026429	ENSPPYG00000002457	ENSMMUG00000009339
ENSG00000124356	ENSPTRG00000012071	ENSGGOG00000002360	ENSPPYG00000012289	ENSMMUG00000010864
ENSG00000123444	ENSPTRG00000003570	ENSGGOG00000013959	ENSPPYG00000003300	ENSMMUG00000004289
ENSG00000185022	ENSPTRG00000029431	ENSGGOG00000021932	ENSPPYG00000011816	ENSMMUG00000013915
ENSG00000198517	ENSPTRG00000028689	ENSGGOG00000013970	ENSPPYG00000017301	ENSMMUG00000013077
ENSG00000127688	ENSPTRG00000008391	ENSGGOG00000014214	ENSPPYG00000007588	ENSMMUG00000015029
ENSG00000204103	ENSPTRG00000030557	ENSGGOG00000001226	ENSPPYG00000011008	ENSMMUG00000004148
ENSG00000197063	ENSPTRG00000030738	ENSGGOG00000026754	ENSPPYG00000008754	ENSMMUG00000012893
ENSG00000129535	ENSPTRG00000006190	ENSGGOG00000015980	ENSPPYG00000005678	ENSMMUG00000007361
ENSG00000007202	ENSPTRG00000008926	ENSGGOG00000016662	ENSPPYG00000008103	ENSMMUG00000023412
ENSG00000198924	ENSPTRG00000022767	ENSGGOG00000028095	ENSPPYG00000002666	ENSMMUG00000016644
ENSG00000118655	ENSPTRG00000001128	ENSGGOG00000011403	ENSPPYG00000001005	ENSMMUG00000019527
ENSG00000152457	ENSPTRG00000002314	ENSGGOG00000013699	ENSPPYG00000002107	ENSMMUG00000017176
ENSG00000068001	ENSPTRG00000014957	ENSGGOG00000007096	ENSPPYG00000013846	ENSMMUG00000006994
ENSG00000106304	ENSPTRG00000019643	ENSGGOG00000006946	ENSPPYG00000017961	ENSMMUG00000005719
ENSG00000106302	ENSPTRG00000019642	ENSGGOG00000006314	ENSPPYG00000017960	ENSMMUG00000005718
ENSG00000163947	ENSPTRG00000015041	ENSGGOG00000000668	ENSPPYG00000013777	ENSMMUG00000010163
ENSG00000127080	ENSPTRG00000021115	ENSGGOG00000003922	ENSPPYG00000019381	ENSMMUG00000004642
ENSG00000173848	ENSPTRG00000002254	ENSGGOG00000006693	ENSPPYG00000002057	ENSMMUG00000017443
ENSG00000119048	ENSPTRG00000017240	ENSGGOG00000013085	ENSPPYG00000015786	ENSMMUG00000016641
ENSG00000077721	ENSPTRG00000022225	ENSGGOG00000015009	ENSPPYG00000020671	ENSMMUG00000022667
ENSG00000185359	ENSPTRG00000009768	ENSGGOG00000009345	ENSPPYG00000008743	ENSMMUG00000008833
ENSG00000177414	ENSPTRG00000000822	ENSGGOG00000001480	ENSPPYG00000001273	ENSMMUG00000012538
ENSG00000139668	ENSPTRG00000005892	ENSGGOG00000025072	ENSPPYG00000005382	ENSMMUG00000009421
ENSG00000108106	ENSPTRG00000011507	ENSGGOG00000024881	ENSPPYG00000010418	ENSMMUG00000016507
ENSG00000085449	ENSPTRG00000012980	ENSGGOG00000005610	ENSPPYG00000013227	ENSMMUG00000006159
ENSG00000115241	ENSPTRG00000011768	ENSGGOG00000011000	ENSPPYG00000012547	ENSMMUG00000008293
ENSG00000100614	ENSPTRG00000006407	ENSGGOG00000010082	ENSPPYG00000005871	ENSMMUG00000010464
ENSG00000138032	ENSPTRG00000011881	ENSGGOG00000014395	ENSPPYG00000012451	ENSMMUG00000022261
ENSG00000170836	ENSPTRG00000009487	ENSGGOG00000009046	ENSPPYG00000008517	ENSMMUG00000018049
ENSG00000137673	ENSPTRG00000004215	ENSGGOG00000015908	ENSPPYG00000003810	ENSMMUG00000003405
ENSG00000154485	ENSPTRG00000003041	ENSGGOG00000011410	ENSPPYG00000002750	ENSMMUG00000008537
ENSG00000177054	ENSPTRG00000003433	ENSGGOG00000004817	ENSPPYG00000003426	ENSMMUG00000007041
ENSG00000186908	ENSPTRG00000005243	ENSGGOG00000023287	ENSPPYG00000004789	ENSMMUG00000018254
ENSG00000160446	ENSPTRG00000021438	ENSGGOG00000011375	ENSPPYG00000019660	ENSMMUG00000010146
ENSG00000170011	ENSPTRG00000014775	ENSGGOG00000002599	ENSPPYG00000013991	ENSMMUG00000017701
[truncated: 11,493 more rows]

## Sheet: Table S5 GOslim terms zero err
chimp	gorilla	orangutan	macaque	SimSec	YakEre	PsePer
[truncated: 46 more rows]
